# Supplementary material for: Co-Sleeping between Adolescents and Their Pets May Not Impact Sleep Quality
Source: Clocks Sleep. 2021 Jan 4;3(1):1–11. doi: 10.3390/clockssleep3010001 (PMC7838871; doi:10.3390/clockssleep3010001)
Supplement: Supplementary file 1 [file clockssleep-03-00001-s001.zip]

Archive with 3 entries (2 files):
- clockssleep-1004867 suppl/
- clockssleep-1004867 suppl/SUPP MAT case study actigraphy.xlsx
- clockssleep-1004867 suppl/SUPP MAT Demographics survey.pdf
