# Supplementary material for: Co-Sleeping between Adolescents and Their Pets May Not Impact Sleep Quality
Source: Clocks Sleep. 2021 Jan 4;3(1):1–11. doi: 10.3390/clockssleep3010001 (PMC7838871; doi:10.3390/clockssleep3010001)
Supplement: Supplementary file 1 [file clockssleep-03-00001-s001.zip › clockssleep-1004867 suppl/SUPP MAT case study actigraphy.xlsx]

## Sheet: Case study 1
Sleep Algorithm: Cole-Kripke (human)/Sadeh (dog)												CASE STUDY 1
Dates measured: 20/8/19-4/9/19
Owner														Dog													1= HS,DW 2=HW,DS 3=DS,HS 4= HW,DW
Date	Time	Axis1	Axis2	Axis3	VM	Steps	Lux	Inclinometer Off	Inclinometer Standing	Inclinometer Sitting	Inclinometer Lying	Sleep or Awake?		Date	Time	Axis1	Axis2	Axis3	VM	Steps	Lux	Inclinometer Off	Inclinometer Standing	Inclinometer Sitting	Inclinometer Lying	Sleep or Awake?	Concordance		Concordance	Count	Percentage
2019-08-20	22:38:00	0	0	0	0	0	0	0	0	60	0	W		2019-08-20	22:38:00	2884	1469	1363	3512	29	0	0	60	0	0	W	4		1 (HW,DW)	958	12.1466
2019-08-20	22:39:00	33	42	156	165	0	0	0	0	60	0	W		2019-08-20	22:39:00	958	830	804	1501	11	0	0	60	0	0	W	4		2 (HW,DS)	166	2.10473
2019-08-20	22:40:00	169	627	689	947	5	0	0	0	60	0	W		2019-08-20	22:40:00	982	600	1207	1668	9	0	0	60	0	0	W	4		3 (DS,HS)	6656	84.392
2019-08-20	22:41:00	443	740	818	1189	4	0	0	60	0	0	W		2019-08-20	22:41:00	739	703	1104	1503	6	0	0	60	0	0	W	4		4 (HW,DW)	107	1.35666
2019-08-20	22:42:00	249	951	90	987	2	0	36	0	14	10	W		2019-08-20	22:42:00	335	413	718	893	3	0	0	0	55	5	W	4
2019-08-20	22:43:00	204	485	207	565	4	0	1	0	55	4	W		2019-08-20	22:43:00	754	662	797	1281	10	0	0	60	0	0	W	4
2019-08-20	22:44:00	0	0	0	0	0	0	0	0	60	0	S		2019-08-20	22:44:00	58	51	414	421	1	0	0	0	60	0	W	1
2019-08-20	22:45:00	0	0	0	0	0	0	0	0	60	0	S		2019-08-20	22:45:00	0	0	0	0	0	0	0	0	60	0	W	1
2019-08-20	22:46:00	109	523	45	536	1	0	1	0	59	0	S		2019-08-20	22:46:00	76	26	85	117	1	0	0	0	54	6	W	1
2019-08-20	22:47:00	0	0	0	0	0	0	0	0	60	0	S		2019-08-20	22:47:00	0	0	0	0	0	0	0	0	43	17	W	1
2019-08-20	22:48:00	0	0	0	0	0	0	0	0	60	0	S		2019-08-20	22:48:00	0	0	0	0	0	0	0	0	11	49	W	1
2019-08-20	22:49:00	173	480	407	653	1	0	0	0	57	3	S		2019-08-20	22:49:00	0	0	0	0	0	0	0	0	0	60	S	3
2019-08-20	22:50:00	509	1540	887	1849	5	0	0	60	0	0	W		2019-08-20	22:50:00	533	83	641	838	5	0	0	60	0	0	W	4
2019-08-20	22:51:00	0	0	0	0	0	0	0	0	60	0	S		2019-08-20	22:51:00	0	0	0	0	0	0	0	0	0	60	S	3
2019-08-20	22:52:00	0	0	0	0	0	0	0	0	60	0	S		2019-08-20	22:52:00	0	0	0	0	0	0	0	0	0	60	S	3
2019-08-20	22:53:00	27	159	47	168	1	0	0	0	40	20	S		2019-08-20	22:53:00	0	0	0	0	0	0	0	0	0	60	S	3
2019-08-20	22:54:00	0	0	0	0	0	0	0	0	0	60	S		2019-08-20	22:54:00	0	0	0	0	0	0	0	0	0	60	S	3
2019-08-20	22:55:00	0	0	0	0	0	0	0	0	0	60	S		2019-08-20	22:55:00	0	0	0	0	0	0	0	0	0	60	S	3
2019-08-20	22:56:00	0	0	0	0	0	0	0	0	0	60	S		2019-08-20	22:56:00	0	0	0	0	0	0	0	0	0	60	S	3
2019-08-20	22:57:00	0	0	0	0	0	0	60	0	0	0	S		2019-08-20	22:57:00	0	0	0	0	0	0	60	0	0	0	S	3
2019-08-20	22:58:00	0	0	0	0	0	0	60	0	0	0	S		2019-08-20	22:58:00	0	0	0	0	0	0	60	0	0	0	S	3
2019-08-20	22:59:00	0	0	0	0	0	0	60	0	0	0	S		2019-08-20	22:59:00	0	0	0	0	0	0	60	0	0	0	S	3
2019-08-20	23:00:00	0	0	0	0	0	0	60	0	0	0	S		2019-08-20	23:00:00	0	0	0	0	0	0	60	0	0	0	S	3
2019-08-20	23:01:00	0	0	0	0	0	0	60	0	0	0	S		2019-08-20	23:01:00	0	0	0	0	0	0	60	0	0	0	S	3
2019-08-20	23:02:00	0	0	0	0	0	0	60	0	0	0	S		2019-08-20	23:02:00	0	0	0	0	0	0	60	0	0	0	S	3
2019-08-20	23:03:00	0	0	0	0	0	0	60	0	0	0	S		2019-08-20	23:03:00	0	0	0	0	0	0	60	0	0	0	S	3
2019-08-20	23:04:00	0	0	0	0	0	0	60	0	0	0	S		2019-08-20	23:04:00	0	0	0	0	0	0	60	0	0	0	S	3
2019-08-20	23:05:00	0	0	0	0	0	0	60	0	0	0	S		2019-08-20	23:05:00	0	0	0	0	0	0	60	0	0	0	S	3
2019-08-20	23:06:00	0	0	0	0	0	0	60	0	0	0	S		2019-08-20	23:06:00	0	0	0	0	0	0	60	0	0	0	S	3
2019-08-20	23:07:00	0	0	0	0	0	0	60	0	0	0	S		2019-08-20	23:07:00	0	0	0	0	0	0	60	0	0	0	S	3
2019-08-20	23:08:00	0	0	0	0	0	0	60	0	0	0	S		2019-08-20	23:08:00	0	0	0	0	0	0	60	0	0	0	S	3
2019-08-20	23:09:00	0	0	0	0	0	0	60	0	0	0	S		2019-08-20	23:09:00	0	0	0	0	0	0	60	0	0	0	S	3
2019-08-20	23:10:00	0	0	0	0	0	0	60	0	0	0	S		2019-08-20	23:10:00	0	0	0	0	0	0	0	0	0	60	S	3
2019-08-20	23:11:00	0	0	0	0	0	0	60	0	0	0	S		2019-08-20	23:11:00	0	0	0	0	0	0	0	0	0	60	S	3
2019-08-20	23:12:00	254	874	291	956	5	0	23	0	4	33	S		2019-08-20	23:12:00	610	147	783	1003	8	0	0	60	0	0	W	1
2019-08-20	23:13:00	0	0	0	0	0	0	60	0	0	0	S		2019-08-20	23:13:00	0	0	0	0	0	0	0	0	0	60	S	3
2019-08-20	23:14:00	0	0	0	0	0	0	60	0	0	0	S		2019-08-20	23:14:00	0	0	0	0	0	0	0	0	0	60	S	3
2019-08-20	23:15:00	0	0	0	0	0	0	60	0	0	0	S		2019-08-20	23:15:00	0	0	0	0	0	0	0	0	0	60	S	3
2019-08-20	23:16:00	0	0	0	0	0	0	60	0	0	0	S		2019-08-20	23:16:00	0	0	0	0	0	0	0	0	0	60	S	3
2019-08-20	23:17:00	0	0	0	0	0	0	60	0	0	0	S		2019-08-20	23:17:00	0	0	0	0	0	0	0	0	0	60	S	3
2019-08-20	23:18:00	0	0	0	0	0	0	60	0	0	0	S		2019-08-20	23:18:00	0	0	0	0	0	0	60	0	0	0	S	3
2019-08-20	23:19:00	0	0	0	0	0	0	60	0	0	0	S		2019-08-20	23:19:00	0	0	0	0	0	0	60	0	0	0	S	3
2019-08-20	23:20:00	0	0	0	0	0	0	60	0	0	0	S		2019-08-20	23:20:00	0	0	0	0	0	0	60	0	0	0	S	3
2019-08-20	23:21:00	0	0	0	0	0	0	60	0	0	0	S		2019-08-20	23:21:00	0	0	0	0	0	0	60	0	0	0	S	3
2019-08-20	23:22:00	0	0	0	0	0	0	60	0	0	0	S		2019-08-20	23:22:00	0	0	0	0	0	0	60	0	0	0	S	3
2019-08-20	23:23:00	0	0	0	0	0	0	60	0	0	0	S		2019-08-20	23:23:00	0	0	0	0	0	0	60	0	0	0	S	3
2019-08-20	23:24:00	0	0	0	0	0	0	60	0	0	0	S		2019-08-20	23:24:00	190	118	184	290	2	0	0	0	9	51	S	3
2019-08-20	23:25:00	55	272	95	293	2	0	12	0	2	46	S		2019-08-20	23:25:00	266	197	432	544	4	0	0	0	4	56	W	1
2019-08-20	23:26:00	0	0	0	0	0	0	0	0	0	60	S		2019-08-20	23:26:00	0	0	0	0	0	0	0	0	0	60	S	3
2019-08-20	23:27:00	0	0	0	0	0	0	0	0	0	60	S		2019-08-20	23:27:00	0	0	0	0	0	0	0	0	0	60	S	3
2019-08-20	23:28:00	0	0	0	0	0	0	0	0	0	60	S		2019-08-20	23:28:00	0	0	0	0	0	0	0	0	0	60	S	3
2019-08-20	23:29:00	0	0	0	0	0	0	60	0	0	0	S		2019-08-20	23:29:00	0	0	0	0	0	0	60	0	0	0	S	3
2019-08-20	23:30:00	0	0	0	0	0	0	60	0	0	0	S		2019-08-20	23:30:00	0	0	0	0	0	0	60	0	0	0	S	3
2019-08-20	23:31:00	0	0	0	0	0	0	60	0	0	0	S		2019-08-20	23:31:00	0	0	0	0	0	0	60	0	0	0	S	3
2019-08-20	23:32:00	0	0	0	0	0	0	60	0	0	0	S		2019-08-20	23:32:00	0	0	0	0	0	0	60	0	0	0	S	3
2019-08-20	23:33:00	0	0	0	0	0	0	60	0	0	0	S		2019-08-20	23:33:00	0	0	0	0	0	0	60	0	0	0	S	3
2019-08-20	23:34:00	0	0	0	0	0	0	60	0	0	0	S		2019-08-20	23:34:00	0	0	0	0	0	0	60	0	0	0	S	3
2019-08-20	23:35:00	0	0	0	0	0	0	60	0	0	0	S		2019-08-20	23:35:00	0	0	0	0	0	0	60	0	0	0	S	3
2019-08-20	23:36:00	0	0	0	0	0	0	60	0	0	0	S		2019-08-20	23:36:00	0	0	0	0	0	0	60	0	0	0	S	3
2019-08-20	23:37:00	0	0	0	0	0	0	60	0	0	0	S		2019-08-20	23:37:00	0	0	0	0	0	0	60	0	0	0	S	3
2019-08-20	23:38:00	0	0	0	0	0	0	60	0	0	0	S		2019-08-20	23:38:00	0	0	0	0	0	0	60	0	0	0	S	3
2019-08-20	23:39:00	0	0	0	0	0	0	60	0	0	0	S		2019-08-20	23:39:00	0	0	0	0	0	0	60	0	0	0	S	3
2019-08-20	23:40:00	0	0	0	0	0	0	60	0	0	0	S		2019-08-20	23:40:00	0	0	0	0	0	0	60	0	0	0	S	3
2019-08-20	23:41:00	0	0	0	0	0	0	60	0	0	0	S		2019-08-20	23:41:00	0	0	0	0	0	0	60	0	0	0	S	3
2019-08-20	23:42:00	0	0	0	0	0	0	60	0	0	0	S		2019-08-20	23:42:00	0	0	0	0	0	0	60	0	0	0	S	3
2019-08-20	23:43:00	0	0	0	0	0	0	60	0	0	0	S		2019-08-20	23:43:00	0	0	0	0	0	0	60	0	0	0	S	3
2019-08-20	23:44:00	0	0	0	0	0	0	60	0	0	0	S		2019-08-20	23:44:00	0	0	0	0	0	0	60	0	0	0	S	3
2019-08-20	23:45:00	0	0	0	0	0	0	60	0	0	0	S		2019-08-20	23:45:00	0	0	0	0	0	0	60	0	0	0	S	3
2019-08-20	23:46:00	0	0	0	0	0	0	60	0	0	0	S		2019-08-20	23:46:00	0	0	0	0	0	0	60	0	0	0	S	3
2019-08-20	23:47:00	0	0	0	0	0	0	60	0	0	0	S		2019-08-20	23:47:00	0	0	0	0	0	0	0	0	0	60	S	3
2019-08-20	23:48:00	0	0	0	0	0	0	60	0	0	0	S		2019-08-20	23:48:00	0	0	0	0	0	0	0	0	0	60	S	3
2019-08-20	23:49:00	0	0	0	0	0	0	60	0	0	0	S		2019-08-20	23:49:00	0	0	0	0	0	0	0	0	0	60	S	3
2019-08-20	23:50:00	0	0	0	0	0	0	60	0	0	0	S		2019-08-20	23:50:00	0	0	0	0	0	0	0	0	0	60	S	3
2019-08-20	23:51:00	0	0	0	0	0	0	60	0	0	0	S		2019-08-20	23:51:00	1051	917	603	1520	6	0	0	60	0	0	W	1
2019-08-20	23:52:00	0	0	0	0	0	0	60	0	0	0	S		2019-08-20	23:52:00	223	111	90	265	2	0	49	0	9	2	W	1
2019-08-20	23:53:00	0	0	0	0	0	0	60	0	0	0	S		2019-08-20	23:53:00	0	0	0	0	0	0	60	0	0	0	W	1
2019-08-20	23:54:00	0	0	0	0	0	0	60	0	0	0	S		2019-08-20	23:54:00	0	0	0	0	0	0	60	0	0	0	W	1
2019-08-20	23:55:00	21	365	138	391	0	0	0	0	2	58	S		2019-08-20	23:55:00	277	489	187	592	2	0	31	0	19	10	W	1
2019-08-20	23:56:00	0	0	0	0	0	0	0	0	0	60	S		2019-08-20	23:56:00	0	0	0	0	0	0	60	0	0	0	W	1
2019-08-20	23:57:00	0	0	0	0	0	0	0	0	0	60	S		2019-08-20	23:57:00	0	0	0	0	0	0	60	0	0	0	S	3
2019-08-20	23:58:00	0	0	0	0	0	0	0	0	0	60	S		2019-08-20	23:58:00	0	0	0	0	0	0	60	0	0	0	S	3
2019-08-20	23:59:00	0	0	0	0	0	0	60	0	0	0	S		2019-08-20	23:59:00	0	0	0	0	0	0	60	0	0	0	S	3
2019-08-21	00:00:00	0	0	0	0	0	0	60	0	0	0	S		2019-08-21	00:00:00	0	0	0	0	0	0	60	0	0	0	S	3
2019-08-21	00:01:00	0	0	0	0	0	0	60	0	0	0	S		2019-08-21	00:01:00	0	0	0	0	0	0	60	0	0	0	S	3
2019-08-21	00:02:00	0	0	0	0	0	0	60	0	0	0	S		2019-08-21	00:02:00	0	0	0	0	0	0	60	0	0	0	S	3
2019-08-21	00:03:00	0	0	0	0	0	0	60	0	0	0	S		2019-08-21	00:03:00	0	0	0	0	0	0	60	0	0	0	S	3
2019-08-21	00:04:00	0	0	0	0	0	0	60	0	0	0	S		2019-08-21	00:04:00	0	0	0	0	0	0	60	0	0	0	S	3
2019-08-21	00:05:00	0	0	0	0	0	0	60	0	0	0	S		2019-08-21	00:05:00	0	0	0	0	0	0	60	0	0	0	S	3
2019-08-21	00:06:00	0	0	0	0	0	0	60	0	0	0	S		2019-08-21	00:06:00	0	0	0	0	0	0	60	0	0	0	S	3
2019-08-21	00:07:00	0	0	0	0	0	0	60	0	0	0	S		2019-08-21	00:07:00	0	0	0	0	0	0	60	0	0	0	S	3
2019-08-21	00:08:00	46	268	56	278	1	0	0	0	21	39	S		2019-08-21	00:08:00	0	0	0	0	0	0	60	0	0	0	S	3
2019-08-21	00:09:00	0	0	0	0	0	0	0	0	60	0	S		2019-08-21	00:09:00	0	0	0	0	0	0	60	0	0	0	S	3
2019-08-21	00:10:00	0	0	0	0	0	0	0	0	60	0	S		2019-08-21	00:10:00	0	0	0	0	0	0	60	0	0	0	S	3
2019-08-21	00:11:00	0	0	0	0	0	0	0	0	60	0	S		2019-08-21	00:11:00	0	0	0	0	0	0	60	0	0	0	S	3
2019-08-21	00:12:00	0	0	0	0	0	0	60	0	0	0	S		2019-08-21	00:12:00	0	0	0	0	0	0	60	0	0	0	S	3
2019-08-21	00:13:00	0	0	0	0	0	0	60	0	0	0	S		2019-08-21	00:13:00	1042	1365	376	1758	10	0	0	60	0	0	W	1
2019-08-21	00:14:00	0	0	0	0	0	0	60	0	0	0	S		2019-08-21	00:14:00	0	38	0	38	0	0	0	0	1	59	S	3
2019-08-21	00:15:00	0	0	0	0	0	0	60	0	0	0	S		2019-08-21	00:15:00	0	0	0	0	0	0	0	0	0	60	S	3
2019-08-21	00:16:00	0	0	0	0	0	0	60	0	0	0	S		2019-08-21	00:16:00	0	0	0	0	0	0	0	0	0	60	S	3
2019-08-21	00:17:00	0	0	0	0	0	0	60	0	0	0	S		2019-08-21	00:17:00	0	0	0	0	0	0	0	0	0	60	S	3
2019-08-21	00:18:00	0	0	0	0	0	0	60	0	0	0	S		2019-08-21	00:18:00	0	0	0	0	0	0	60	0	0	0	S	3
2019-08-21	00:19:00	0	0	0	0	0	0	60	0	0	0	S		2019-08-21	00:19:00	0	0	0	0	0	0	60	0	0	0	S	3
2019-08-21	00:20:00	0	0	0	0	0	0	60	0	0	0	S		2019-08-21	00:20:00	0	0	0	0	0	0	60	0	0	0	S	3
2019-08-21	00:21:00	0	0	0	0	0	0	60	0	0	0	S		2019-08-21	00:21:00	0	0	0	0	0	0	60	0	0	0	S	3
2019-08-21	00:22:00	0	0	0	0	0	0	60	0	0	0	S		2019-08-21	00:22:00	0	0	0	0	0	0	60	0	0	0	S	3
2019-08-21	00:23:00	0	0	0	0	0	0	60	0	0	0	S		2019-08-21	00:23:00	0	0	0	0	0	0	60	0	0	0	S	3
2019-08-21	00:24:00	0	0	0	0	0	0	60	0	0	0	S		2019-08-21	00:24:00	0	0	0	0	0	0	60	0	0	0	S	3
2019-08-21	00:25:00	0	0	0	0	0	0	60	0	0	0	S		2019-08-21	00:25:00	0	0	0	0	0	0	60	0	0	0	S	3
2019-08-21	00:26:00	0	0	0	0	0	0	60	0	0	0	S		2019-08-21	00:26:00	0	0	0	0	0	0	60	0	0	0	S	3
2019-08-21	00:27:00	0	0	0	0	0	0	60	0	0	0	S		2019-08-21	00:27:00	0	0	0	0	0	0	60	0	0	0	S	3
2019-08-21	00:28:00	0	0	0	0	0	0	60	0	0	0	S		2019-08-21	00:28:00	54	155	109	197	1	0	0	0	33	27	S	3
2019-08-21	00:29:00	0	0	0	0	0	0	60	0	0	0	S		2019-08-21	00:29:00	0	0	0	0	0	0	0	0	60	0	S	3
2019-08-21	00:30:00	0	0	0	0	0	0	60	0	0	0	S		2019-08-21	00:30:00	0	0	0	0	0	0	0	0	60	0	S	3
2019-08-21	00:31:00	0	0	0	0	0	0	60	0	0	0	S		2019-08-21	00:31:00	0	0	0	0	0	0	0	0	60	0	S	3
2019-08-21	00:32:00	0	0	0	0	0	0	60	0	0	0	S		2019-08-21	00:32:00	0	0	0	0	0	0	60	0	0	0	S	3
2019-08-21	00:33:00	0	0	0	0	0	0	60	0	0	0	S		2019-08-21	00:33:00	0	0	0	0	0	0	60	0	0	0	S	3
2019-08-21	00:34:00	0	0	0	0	0	0	60	0	0	0	S		2019-08-21	00:34:00	0	0	0	0	0	0	60	0	0	0	S	3
2019-08-21	00:35:00	0	0	0	0	0	0	60	0	0	0	S		2019-08-21	00:35:00	0	0	0	0	0	0	60	0	0	0	S	3
2019-08-21	00:36:00	0	0	0	0	0	0	60	0	0	0	S		2019-08-21	00:36:00	0	0	0	0	0	0	60	0	0	0	S	3
2019-08-21	00:37:00	0	0	0	0	0	0	60	0	0	0	S		2019-08-21	00:37:00	0	0	0	0	0	0	60	0	0	0	S	3
2019-08-21	00:38:00	0	0	0	0	0	0	60	0	0	0	S		2019-08-21	00:38:00	0	0	0	0	0	0	60	0	0	0	S	3
2019-08-21	00:39:00	0	0	0	0	0	0	60	0	0	0	S		2019-08-21	00:39:00	0	0	0	0	0	0	60	0	0	0	S	3
2019-08-21	00:40:00	184	414	412	612	2	0	0	0	34	26	S		2019-08-21	00:40:00	82	125	205	254	1	0	17	0	42	1	S	3
2019-08-21	00:41:00	0	0	0	0	0	0	0	0	0	60	S		2019-08-21	00:41:00	0	0	0	0	0	0	60	0	0	0	S	3
2019-08-21	00:42:00	0	0	0	0	0	0	0	0	0	60	S		2019-08-21	00:42:00	0	0	0	0	0	0	60	0	0	0	S	3
2019-08-21	00:43:00	0	0	0	0	0	0	0	0	0	60	S		2019-08-21	00:43:00	0	0	0	0	0	0	60	0	0	0	S	3
2019-08-21	00:44:00	0	0	0	0	0	0	60	0	0	0	S		2019-08-21	00:44:00	0	0	0	0	0	0	60	0	0	0	S	3
2019-08-21	00:45:00	0	0	0	0	0	0	60	0	0	0	S		2019-08-21	00:45:00	130	71	653	670	1	0	26	0	34	0	W	1
2019-08-21	00:46:00	0	0	0	0	0	0	60	0	0	0	S		2019-08-21	00:46:00	189	265	130	350	3	0	6	0	8	46	W	1
2019-08-21	00:47:00	0	0	0	0	0	0	60	0	0	0	S		2019-08-21	00:47:00	35	43	12	57	2	0	38	0	0	22	W	1
2019-08-21	00:48:00	38	5	35	52	0	0	0	0	0	60	S		2019-08-21	00:48:00	612	1002	578	1309	6	0	0	60	0	0	W	1
2019-08-21	00:49:00	0	0	0	0	0	0	0	0	0	60	S		2019-08-21	00:49:00	1806	541	1005	2136	18	0	0	60	0	0	W	1
2019-08-21	00:50:00	0	0	0	0	0	0	0	0	0	60	S		2019-08-21	00:50:00	0	0	0	0	0	0	0	0	60	0	W	1
2019-08-21	00:51:00	0	0	0	0	0	0	0	0	0	60	S		2019-08-21	00:51:00	0	0	18	18	0	0	0	0	60	0	W	1
2019-08-21	00:52:00	0	0	0	0	0	0	0	0	0	60	S		2019-08-21	00:52:00	0	0	0	0	0	0	0	0	60	0	W	1
2019-08-21	00:53:00	0	0	0	0	0	0	60	0	0	0	S		2019-08-21	00:53:00	0	0	0	0	0	0	0	0	60	0	W	1
2019-08-21	00:54:00	0	0	0	0	0	0	60	0	0	0	S		2019-08-21	00:54:00	0	0	0	0	0	0	0	0	60	0	S	3
2019-08-21	00:55:00	0	0	0	0	0	0	60	0	0	0	S		2019-08-21	00:55:00	0	0	0	0	0	0	60	0	0	0	S	3
2019-08-21	00:56:00	0	0	0	0	0	0	60	0	0	0	S		2019-08-21	00:56:00	0	0	0	0	0	0	60	0	0	0	S	3
2019-08-21	00:57:00	0	0	0	0	0	0	60	0	0	0	S		2019-08-21	00:57:00	0	0	0	0	0	0	60	0	0	0	S	3
2019-08-21	00:58:00	0	0	0	0	0	0	60	0	0	0	S		2019-08-21	00:58:00	0	0	0	0	0	0	60	0	0	0	S	3
2019-08-21	00:59:00	0	0	0	0	0	0	60	0	0	0	S		2019-08-21	00:59:00	0	0	0	0	0	0	60	0	0	0	S	3
2019-08-21	01:00:00	0	0	0	0	0	0	60	0	0	0	S		2019-08-21	01:00:00	0	0	0	0	0	0	60	0	0	0	S	3
2019-08-21	01:01:00	0	0	0	0	0	0	60	0	0	0	S		2019-08-21	01:01:00	0	0	0	0	0	0	60	0	0	0	S	3
2019-08-21	01:02:00	0	0	0	0	0	0	60	0	0	0	S		2019-08-21	01:02:00	0	0	0	0	0	0	60	0	0	0	S	3
2019-08-21	01:03:00	0	0	0	0	0	0	60	0	0	0	S		2019-08-21	01:03:00	0	0	0	0	0	0	60	0	0	0	S	3
2019-08-21	01:04:00	0	0	0	0	0	0	60	0	0	0	S		2019-08-21	01:04:00	0	0	0	0	0	0	60	0	0	0	S	3
2019-08-21	01:05:00	0	0	0	0	0	0	60	0	0	0	S		2019-08-21	01:05:00	0	0	0	0	0	0	60	0	0	0	S	3
2019-08-21	01:06:00	0	0	0	0	0	0	60	0	0	0	S		2019-08-21	01:06:00	0	0	0	0	0	0	60	0	0	0	S	3
2019-08-21	01:07:00	0	0	0	0	0	0	60	0	0	0	S		2019-08-21	01:07:00	0	0	0	0	0	0	60	0	0	0	S	3
2019-08-21	01:08:00	0	0	0	0	0	0	60	0	0	0	S		2019-08-21	01:08:00	0	0	0	0	0	0	60	0	0	0	S	3
2019-08-21	01:09:00	0	0	0	0	0	0	60	0	0	0	S		2019-08-21	01:09:00	0	0	0	0	0	0	60	0	0	0	S	3
2019-08-21	01:10:00	0	0	0	0	0	0	60	0	0	0	S		2019-08-21	01:10:00	0	0	0	0	0	0	60	0	0	0	S	3
2019-08-21	01:11:00	0	0	0	0	0	0	60	0	0	0	S		2019-08-21	01:11:00	0	0	0	0	0	0	60	0	0	0	S	3
2019-08-21	01:12:00	0	0	0	0	0	0	60	0	0	0	S		2019-08-21	01:12:00	0	0	0	0	0	0	60	0	0	0	S	3
2019-08-21	01:13:00	0	0	0	0	0	0	60	0	0	0	S		2019-08-21	01:13:00	0	0	0	0	0	0	60	0	0	0	S	3
2019-08-21	01:14:00	0	0	0	0	0	0	60	0	0	0	S		2019-08-21	01:14:00	0	0	0	0	0	0	60	0	0	0	S	3
2019-08-21	01:15:00	0	0	0	0	0	0	60	0	0	0	S		2019-08-21	01:15:00	0	0	0	0	0	0	60	0	0	0	S	3
2019-08-21	01:16:00	0	0	0	0	0	0	60	0	0	0	S		2019-08-21	01:16:00	0	0	0	0	0	0	60	0	0	0	S	3
2019-08-21	01:17:00	0	0	0	0	0	0	60	0	0	0	S		2019-08-21	01:17:00	0	0	0	0	0	0	60	0	0	0	S	3
2019-08-21	01:18:00	0	0	0	0	0	0	60	0	0	0	S		2019-08-21	01:18:00	0	0	0	0	0	0	60	0	0	0	S	3
2019-08-21	01:19:00	0	0	0	0	0	0	60	0	0	0	S		2019-08-21	01:19:00	0	0	0	0	0	0	60	0	0	0	S	3
2019-08-21	01:20:00	0	0	0	0	0	0	60	0	0	0	S		2019-08-21	01:20:00	0	0	0	0	0	0	60	0	0	0	S	3
2019-08-21	01:21:00	65	58	107	138	2	0	0	0	0	60	S		2019-08-21	01:21:00	7	0	0	7	0	0	0	0	60	0	S	3
2019-08-21	01:22:00	0	0	0	0	0	0	0	0	0	60	S		2019-08-21	01:22:00	0	0	0	0	0	0	0	0	60	0	S	3
2019-08-21	01:23:00	0	0	0	0	0	0	0	0	0	60	S		2019-08-21	01:23:00	0	0	0	0	0	0	0	0	60	0	S	3
2019-08-21	01:24:00	0	0	0	0	0	0	0	0	0	60	S		2019-08-21	01:24:00	0	0	0	0	0	0	0	0	60	0	S	3
2019-08-21	01:25:00	0	0	0	0	0	0	60	0	0	0	S		2019-08-21	01:25:00	0	0	0	0	0	0	0	0	60	0	S	3
2019-08-21	01:26:00	0	0	0	0	0	0	60	0	0	0	S		2019-08-21	01:26:00	0	0	0	0	0	0	60	0	0	0	S	3
2019-08-21	01:27:00	0	0	0	0	0	0	60	0	0	0	S		2019-08-21	01:27:00	0	0	0	0	0	0	0	0	60	0	S	3
2019-08-21	01:28:00	0	0	0	0	0	0	60	0	0	0	S		2019-08-21	01:28:00	0	0	0	0	0	0	0	0	60	0	S	3
2019-08-21	01:29:00	0	0	0	0	0	0	60	0	0	0	S		2019-08-21	01:29:00	0	0	0	0	0	0	0	0	60	0	S	3
2019-08-21	01:30:00	0	0	0	0	0	0	60	0	0	0	S		2019-08-21	01:30:00	0	0	0	0	0	0	0	0	60	0	S	3
2019-08-21	01:31:00	0	0	0	0	0	0	60	0	0	0	S		2019-08-21	01:31:00	0	0	0	0	0	0	60	0	0	0	S	3
2019-08-21	01:32:00	0	0	0	0	0	0	60	0	0	0	S		2019-08-21	01:32:00	0	0	0	0	0	0	60	0	0	0	S	3
2019-08-21	01:33:00	0	0	0	0	0	0	60	0	0	0	S		2019-08-21	01:33:00	0	0	0	0	0	0	60	0	0	0	S	3
2019-08-21	01:34:00	0	0	0	0	0	0	60	0	0	0	S		2019-08-21	01:34:00	0	0	0	0	0	0	60	0	0	0	S	3
2019-08-21	01:35:00	0	0	0	0	0	0	60	0	0	0	S		2019-08-21	01:35:00	0	0	0	0	0	0	60	0	0	0	S	3
2019-08-21	01:36:00	0	0	0	0	0	0	60	0	0	0	S		2019-08-21	01:36:00	0	0	0	0	0	0	0	0	60	0	S	3
2019-08-21	01:37:00	0	0	0	0	0	0	60	0	0	0	S		2019-08-21	01:37:00	0	0	0	0	0	0	0	0	60	0	S	3
2019-08-21	01:38:00	0	0	0	0	0	0	60	0	0	0	S		2019-08-21	01:38:00	0	0	0	0	0	0	0	0	60	0	S	3
2019-08-21	01:39:00	0	0	0	0	0	0	60	0	0	0	S		2019-08-21	01:39:00	0	0	0	0	0	0	0	0	60	0	S	3
2019-08-21	01:40:00	0	0	0	0	0	0	60	0	0	0	S		2019-08-21	01:40:00	0	0	0	0	0	0	0	0	60	0	S	3
2019-08-21	01:41:00	0	0	0	0	0	0	60	0	0	0	S		2019-08-21	01:41:00	0	0	0	0	0	0	60	0	0	0	S	3
2019-08-21	01:42:00	0	0	0	0	0	0	60	0	0	0	S		2019-08-21	01:42:00	0	0	0	0	0	0	60	0	0	0	S	3
2019-08-21	01:43:00	0	0	0	0	0	0	60	0	0	0	S		2019-08-21	01:43:00	0	0	0	0	0	0	60	0	0	0	S	3
2019-08-21	01:44:00	0	0	0	0	0	0	60	0	0	0	S		2019-08-21	01:44:00	0	0	0	0	0	0	60	0	0	0	S	3
2019-08-21	01:45:00	0	0	0	0	0	0	60	0	0	0	S		2019-08-21	01:45:00	0	0	0	0	0	0	0	0	60	0	S	3
2019-08-21	01:46:00	0	35	59	69	0	0	0	0	0	60	S		2019-08-21	01:46:00	0	0	0	0	0	0	0	0	60	0	S	3
2019-08-21	01:47:00	0	0	0	0	0	0	0	0	0	60	S		2019-08-21	01:47:00	0	0	0	0	0	0	0	0	60	0	S	3
2019-08-21	01:48:00	0	0	0	0	0	0	0	0	0	60	S		2019-08-21	01:48:00	0	0	0	0	0	0	0	0	60	0	S	3
2019-08-21	01:49:00	0	0	0	0	0	0	0	0	0	60	S		2019-08-21	01:49:00	0	0	0	0	0	0	0	0	60	0	S	3
2019-08-21	01:50:00	0	0	0	0	0	0	60	0	0	0	S		2019-08-21	01:50:00	0	0	0	0	0	0	0	0	60	0	S	3
2019-08-21	01:51:00	0	0	0	0	0	0	60	0	0	0	S		2019-08-21	01:51:00	0	0	0	0	0	0	0	0	60	0	S	3
2019-08-21	01:52:00	0	0	0	0	0	0	60	0	0	0	S		2019-08-21	01:52:00	0	0	0	0	0	0	0	0	60	0	S	3
2019-08-21	01:53:00	0	0	0	0	0	0	60	0	0	0	S		2019-08-21	01:53:00	0	0	0	0	0	0	60	0	0	0	S	3
2019-08-21	01:54:00	0	0	0	0	0	0	60	0	0	0	S		2019-08-21	01:54:00	0	0	0	0	0	0	60	0	0	0	S	3
2019-08-21	01:55:00	0	0	0	0	0	0	60	0	0	0	S		2019-08-21	01:55:00	0	0	0	0	0	0	60	0	0	0	S	3
2019-08-21	01:56:00	0	0	0	0	0	0	60	0	0	0	S		2019-08-21	01:56:00	0	0	0	0	0	0	60	0	0	0	S	3
2019-08-21	01:57:00	0	0	0	0	0	0	60	0	0	0	S		2019-08-21	01:57:00	0	0	0	0	0	0	60	0	0	0	S	3
2019-08-21	01:58:00	0	0	0	0	0	0	60	0	0	0	S		2019-08-21	01:58:00	0	0	0	0	0	0	60	0	0	0	S	3
2019-08-21	01:59:00	0	0	0	0	0	0	60	0	0	0	S		2019-08-21	01:59:00	0	0	0	0	0	0	60	0	0	0	S	3
2019-08-21	02:00:00	0	0	0	0	0	0	60	0	0	0	S		2019-08-21	02:00:00	0	0	0	0	0	0	60	0	0	0	S	3
2019-08-21	02:01:00	0	0	0	0	0	0	60	0	0	0	S		2019-08-21	02:01:00	27	49	96	111	1	0	0	0	60	0	S	3
2019-08-21	02:02:00	0	0	0	0	0	0	60	0	0	0	S		2019-08-21	02:02:00	0	0	0	0	0	0	0	0	60	0	S	3
2019-08-21	02:03:00	0	0	0	0	0	0	60	0	0	0	S		2019-08-21	02:03:00	0	0	0	0	0	0	0	0	60	0	S	3
2019-08-21	02:04:00	0	0	0	0	0	0	60	0	0	0	S		2019-08-21	02:04:00	0	0	0	0	0	0	0	0	60	0	S	3
2019-08-21	02:05:00	0	0	0	0	0	0	60	0	0	0	S		2019-08-21	02:05:00	0	0	0	0	0	0	0	0	60	0	S	3
2019-08-21	02:06:00	0	0	0	0	0	0	60	0	0	0	S		2019-08-21	02:06:00	0	0	0	0	0	0	60	0	0	0	S	3
2019-08-21	02:07:00	0	0	0	0	0	0	60	0	0	0	S		2019-08-21	02:07:00	0	0	0	0	0	0	60	0	0	0	S	3
2019-08-21	02:08:00	0	0	0	0	0	0	60	0	0	0	S		2019-08-21	02:08:00	0	0	0	0	0	0	60	0	0	0	S	3
2019-08-21	02:09:00	0	0	0	0	0	0	60	0	0	0	S		2019-08-21	02:09:00	0	0	0	0	0	0	60	0	0	0	S	3
2019-08-21	02:10:00	0	0	0	0	0	0	60	0	0	0	S		2019-08-21	02:10:00	0	0	0	0	0	0	60	0	0	0	S	3
2019-08-21	02:11:00	0	0	0	0	0	0	60	0	0	0	S		2019-08-21	02:11:00	0	0	0	0	0	0	60	0	0	0	S	3
2019-08-21	02:12:00	0	0	0	0	0	0	60	0	0	0	S		2019-08-21	02:12:00	0	0	0	0	0	0	0	0	60	0	S	3
2019-08-21	02:13:00	0	0	0	0	0	0	60	0	0	0	S		2019-08-21	02:13:00	0	0	0	0	0	0	0	0	60	0	S	3
2019-08-21	02:14:00	0	0	0	0	0	0	60	0	0	0	S		2019-08-21	02:14:00	0	0	0	0	0	0	0	0	60	0	S	3
2019-08-21	02:15:00	0	0	0	0	0	0	60	0	0	0	S		2019-08-21	02:15:00	0	13	4	14	0	0	0	0	60	0	S	3
2019-08-21	02:16:00	0	0	0	0	0	0	60	0	0	0	S		2019-08-21	02:16:00	0	0	0	0	0	0	0	0	60	0	S	3
2019-08-21	02:17:00	494	616	685	1045	3	0	0	60	0	0	W		2019-08-21	02:17:00	134	112	155	234	4	0	17	0	40	3	S	2
2019-08-21	02:18:00	0	0	0	0	0	0	60	0	0	0	S		2019-08-21	02:18:00	0	0	0	0	0	0	60	0	0	0	S	3
2019-08-21	02:19:00	0	0	0	0	0	0	60	0	0	0	S		2019-08-21	02:19:00	0	0	0	0	0	0	60	0	0	0	S	3
2019-08-21	02:20:00	0	0	0	0	0	0	60	0	0	0	S		2019-08-21	02:20:00	0	0	0	0	0	0	60	0	0	0	S	3
2019-08-21	02:21:00	0	0	0	0	0	0	60	0	0	0	S		2019-08-21	02:21:00	0	0	0	0	0	0	60	0	0	0	S	3
2019-08-21	02:22:00	0	0	0	0	0	0	60	0	0	0	S		2019-08-21	02:22:00	0	0	0	0	0	0	60	0	0	0	S	3
2019-08-21	02:23:00	0	0	0	0	0	0	60	0	0	0	S		2019-08-21	02:23:00	0	0	0	0	0	0	60	0	0	0	S	3
2019-08-21	02:24:00	0	0	0	0	0	0	60	0	0	0	S		2019-08-21	02:24:00	0	0	0	0	0	0	60	0	0	0	S	3
2019-08-21	02:25:00	0	0	0	0	0	0	60	0	0	0	S		2019-08-21	02:25:00	0	0	0	0	0	0	60	0	0	0	S	3
2019-08-21	02:26:00	0	0	0	0	0	0	60	0	0	0	S		2019-08-21	02:26:00	0	0	0	0	0	0	60	0	0	0	S	3
2019-08-21	02:27:00	0	0	0	0	0	0	60	0	0	0	S		2019-08-21	02:27:00	0	0	0	0	0	0	60	0	0	0	S	3
2019-08-21	02:28:00	0	0	0	0	0	0	60	0	0	0	S		2019-08-21	02:28:00	0	0	0	0	0	0	60	0	0	0	S	3
2019-08-21	02:29:00	0	0	0	0	0	0	60	0	0	0	S		2019-08-21	02:29:00	0	0	0	0	0	0	60	0	0	0	S	3
2019-08-21	02:30:00	0	0	0	0	0	0	60	0	0	0	S		2019-08-21	02:30:00	0	0	0	0	0	0	60	0	0	0	S	3
2019-08-21	02:31:00	0	0	0	0	0	0	60	0	0	0	S		2019-08-21	02:31:00	0	0	0	0	0	0	60	0	0	0	S	3
2019-08-21	02:32:00	0	0	0	0	0	0	60	0	0	0	S		2019-08-21	02:32:00	0	0	0	0	0	0	60	0	0	0	S	3
2019-08-21	02:33:00	0	0	0	0	0	0	60	0	0	0	S		2019-08-21	02:33:00	0	0	0	0	0	0	60	0	0	0	S	3
2019-08-21	02:34:00	0	0	0	0	0	0	60	0	0	0	S		2019-08-21	02:34:00	0	0	0	0	0	0	60	0	0	0	S	3
2019-08-21	02:35:00	0	0	0	0	0	0	60	0	0	0	S		2019-08-21	02:35:00	0	0	0	0	0	0	60	0	0	0	S	3
2019-08-21	02:36:00	0	0	0	0	0	0	60	0	0	0	S		2019-08-21	02:36:00	0	0	0	0	0	0	60	0	0	0	S	3
2019-08-21	02:37:00	0	0	0	0	0	0	60	0	0	0	S		2019-08-21	02:37:00	0	0	0	0	0	0	60	0	0	0	S	3
2019-08-21	02:38:00	0	0	0	0	0	0	60	0	0	0	S		2019-08-21	02:38:00	0	0	0	0	0	0	60	0	0	0	S	3
2019-08-21	02:39:00	0	0	0	0	0	0	60	0	0	0	S		2019-08-21	02:39:00	0	0	0	0	0	0	60	0	0	0	S	3
2019-08-21	02:40:00	0	0	0	0	0	0	60	0	0	0	S		2019-08-21	02:40:00	0	0	0	0	0	0	60	0	0	0	S	3
2019-08-21	02:41:00	0	0	0	0	0	0	60	0	0	0	S		2019-08-21	02:41:00	0	0	0	0	0	0	60	0	0	0	S	3
2019-08-21	02:42:00	0	0	0	0	0	0	60	0	0	0	S		2019-08-21	02:42:00	0	0	0	0	0	0	60	0	0	0	S	3
2019-08-21	02:43:00	0	0	0	0	0	0	60	0	0	0	S		2019-08-21	02:43:00	0	0	0	0	0	0	60	0	0	0	S	3
2019-08-21	02:44:00	0	0	0	0	0	0	60	0	0	0	S		2019-08-21	02:44:00	6	62	15	64	0	0	52	0	0	8	S	3
2019-08-21	02:45:00	0	0	0	0	0	0	60	0	0	0	S		2019-08-21	02:45:00	35	27	0	44	0	0	60	0	0	0	S	3
2019-08-21	02:46:00	0	0	0	0	0	0	60	0	0	0	S		2019-08-21	02:46:00	0	0	0	0	0	0	60	0	0	0	S	3
2019-08-21	02:47:00	0	0	0	0	0	0	60	0	0	0	S		2019-08-21	02:47:00	0	0	0	0	0	0	60	0	0	0	S	3
2019-08-21	02:48:00	54	273	430	512	1	0	57	0	2	1	S		2019-08-21	02:48:00	32	160	6	163	1	0	57	0	0	3	S	3
2019-08-21	02:49:00	276	472	307	627	2	0	0	0	48	12	S		2019-08-21	02:49:00	0	2	0	2	0	0	48	0	0	12	S	3
2019-08-21	02:50:00	44	47	0	64	0	0	0	0	58	2	S		2019-08-21	02:50:00	0	78	0	78	0	0	0	0	44	16	S	3
2019-08-21	02:51:00	0	0	0	0	0	0	0	0	60	0	S		2019-08-21	02:51:00	0	0	0	0	0	0	0	0	60	0	S	3
2019-08-21	02:52:00	0	0	0	0	0	0	0	0	60	0	S		2019-08-21	02:52:00	0	12	0	12	0	0	0	0	60	0	S	3
2019-08-21	02:53:00	0	0	0	0	0	0	0	0	60	0	S		2019-08-21	02:53:00	0	0	0	0	0	0	0	0	60	0	S	3
2019-08-21	02:54:00	0	0	0	0	0	0	60	0	0	0	S		2019-08-21	02:54:00	0	46	0	46	0	0	0	0	60	0	S	3
2019-08-21	02:55:00	0	0	0	0	0	0	60	0	0	0	S		2019-08-21	02:55:00	0	0	0	0	0	0	0	0	60	0	S	3
2019-08-21	02:56:00	0	0	0	0	0	0	60	0	0	0	S		2019-08-21	02:56:00	0	0	0	0	0	0	0	0	60	0	S	3
2019-08-21	02:57:00	0	0	0	0	0	0	60	0	0	0	S		2019-08-21	02:57:00	0	0	0	0	0	0	0	0	60	0	S	3
2019-08-21	02:58:00	0	0	0	0	0	0	60	0	0	0	S		2019-08-21	02:58:00	0	0	0	0	0	0	0	0	60	0	S	3
2019-08-21	02:59:00	0	0	0	0	0	0	60	0	0	0	S		2019-08-21	02:59:00	0	0	0	0	0	0	60	0	0	0	S	3
2019-08-21	03:00:00	0	0	0	0	0	0	60	0	0	0	S		2019-08-21	03:00:00	0	0	0	0	0	0	60	0	0	0	S	3
2019-08-21	03:01:00	0	0	0	0	0	0	60	0	0	0	S		2019-08-21	03:01:00	0	0	0	0	0	0	60	0	0	0	S	3
2019-08-21	03:02:00	0	0	0	0	0	0	60	0	0	0	S		2019-08-21	03:02:00	0	0	0	0	0	0	60	0	0	0	S	3
2019-08-21	03:03:00	0	0	0	0	0	0	60	0	0	0	S		2019-08-21	03:03:00	0	0	0	0	0	0	60	0	0	0	S	3
2019-08-21	03:04:00	0	0	0	0	0	0	60	0	0	0	S		2019-08-21	03:04:00	0	0	0	0	0	0	60	0	0	0	S	3
2019-08-21	03:05:00	0	0	0	0	0	0	60	0	0	0	S		2019-08-21	03:05:00	0	0	0	0	0	0	60	0	0	0	S	3
2019-08-21	03:06:00	0	0	0	0	0	0	60	0	0	0	S		2019-08-21	03:06:00	0	0	0	0	0	0	60	0	0	0	S	3
2019-08-21	03:07:00	0	0	0	0	0	0	60	0	0	0	S		2019-08-21	03:07:00	0	0	0	0	0	0	60	0	0	0	S	3
2019-08-21	03:08:00	149	298	60	339	2	0	3	0	55	2	S		2019-08-21	03:08:00	15	0	17	23	0	0	0	0	60	0	S	3
2019-08-21	03:09:00	0	0	0	0	0	0	0	0	60	0	S		2019-08-21	03:09:00	0	0	0	0	0	0	0	0	60	0	S	3
2019-08-21	03:10:00	0	0	0	0	0	0	0	0	60	0	S		2019-08-21	03:10:00	0	0	0	0	0	0	0	0	60	0	S	3
2019-08-21	03:11:00	0	0	0	0	0	0	0	0	60	0	S		2019-08-21	03:11:00	0	0	0	0	0	0	0	0	60	0	S	3
2019-08-21	03:12:00	0	0	0	0	0	0	60	0	0	0	S		2019-08-21	03:12:00	0	0	0	0	0	0	0	0	60	0	S	3
2019-08-21	03:13:00	0	0	0	0	0	0	60	0	0	0	S		2019-08-21	03:13:00	0	0	0	0	0	0	0	0	60	0	S	3
2019-08-21	03:14:00	0	0	0	0	0	0	60	0	0	0	S		2019-08-21	03:14:00	0	0	0	0	0	0	60	0	0	0	S	3
2019-08-21	03:15:00	0	0	0	0	0	0	60	0	0	0	S		2019-08-21	03:15:00	0	0	0	0	0	0	60	0	0	0	S	3
2019-08-21	03:16:00	0	0	0	0	0	0	0	0	60	0	S		2019-08-21	03:16:00	0	0	0	0	0	0	60	0	0	0	S	3
2019-08-21	03:17:00	50	245	262	362	0	0	0	0	60	0	S		2019-08-21	03:17:00	8	16	9	20	1	0	0	0	60	0	S	3
2019-08-21	03:18:00	0	0	0	0	0	0	0	0	60	0	S		2019-08-21	03:18:00	0	0	0	0	0	0	0	0	60	0	S	3
2019-08-21	03:19:00	0	0	0	0	0	0	0	0	60	0	S		2019-08-21	03:19:00	0	0	0	0	0	0	0	0	60	0	S	3
2019-08-21	03:20:00	0	0	0	0	0	0	0	0	60	0	S		2019-08-21	03:20:00	0	0	0	0	0	0	0	0	60	0	S	3
2019-08-21	03:21:00	0	0	0	0	0	0	60	0	0	0	S		2019-08-21	03:21:00	0	0	0	0	0	0	60	0	0	0	S	3
2019-08-21	03:22:00	0	0	0	0	0	0	60	0	0	0	S		2019-08-21	03:22:00	0	0	0	0	0	0	60	0	0	0	S	3
2019-08-21	03:23:00	0	0	0	0	0	0	60	0	0	0	S		2019-08-21	03:23:00	0	0	0	0	0	0	60	0	0	0	S	3
2019-08-21	03:24:00	0	8	0	8	0	0	0	0	60	0	S		2019-08-21	03:24:00	0	0	0	0	0	0	60	0	0	0	S	3
2019-08-21	03:25:00	0	0	0	0	0	0	0	0	60	0	S		2019-08-21	03:25:00	0	0	0	0	0	0	60	0	0	0	S	3
2019-08-21	03:26:00	0	0	0	0	0	0	0	0	60	0	S		2019-08-21	03:26:00	0	0	0	0	0	0	60	0	0	0	S	3
2019-08-21	03:27:00	0	0	0	0	0	0	0	0	60	0	S		2019-08-21	03:27:00	0	0	0	0	0	0	60	0	0	0	S	3
2019-08-21	03:28:00	0	0	0	0	0	0	60	0	0	0	S		2019-08-21	03:28:00	0	0	0	0	0	0	60	0	0	0	S	3
2019-08-21	03:29:00	0	0	0	0	0	0	60	0	0	0	S		2019-08-21	03:29:00	0	0	0	0	0	0	60	0	0	0	S	3
2019-08-21	03:30:00	0	0	0	0	0	0	60	0	0	0	S		2019-08-21	03:30:00	0	0	0	0	0	0	60	0	0	0	S	3
2019-08-21	03:31:00	0	0	0	0	0	0	60	0	0	0	S		2019-08-21	03:31:00	0	0	0	0	0	0	0	0	60	0	S	3
2019-08-21	03:32:00	0	0	0	0	0	0	60	0	0	0	S		2019-08-21	03:32:00	0	0	0	0	0	0	0	0	60	0	S	3
2019-08-21	03:33:00	0	0	0	0	0	0	60	0	0	0	S		2019-08-21	03:33:00	0	0	0	0	0	0	0	0	60	0	S	3
2019-08-21	03:34:00	0	0	0	0	0	0	60	0	0	0	S		2019-08-21	03:34:00	0	0	0	0	0	0	0	0	60	0	S	3
2019-08-21	03:35:00	0	0	0	0	0	0	60	0	0	0	S		2019-08-21	03:35:00	0	0	0	0	0	0	60	0	0	0	S	3
2019-08-21	03:36:00	0	0	0	0	0	0	60	0	0	0	S		2019-08-21	03:36:00	0	0	0	0	0	0	60	0	0	0	S	3
2019-08-21	03:37:00	0	0	0	0	0	0	60	0	0	0	S		2019-08-21	03:37:00	0	0	0	0	0	0	60	0	0	0	S	3
2019-08-21	03:38:00	0	0	0	0	0	0	60	0	0	0	S		2019-08-21	03:38:00	0	0	0	0	0	0	60	0	0	0	S	3
2019-08-21	03:39:00	0	0	0	0	0	0	60	0	0	0	S		2019-08-21	03:39:00	0	0	0	0	0	0	60	0	0	0	S	3
2019-08-21	03:40:00	0	0	0	0	0	0	60	0	0	0	S		2019-08-21	03:40:00	0	0	0	0	0	0	60	0	0	0	S	3
2019-08-21	03:41:00	0	0	0	0	0	0	60	0	0	0	S		2019-08-21	03:41:00	0	0	0	0	0	0	60	0	0	0	S	3
2019-08-21	03:42:00	0	0	0	0	0	0	60	0	0	0	S		2019-08-21	03:42:00	0	0	0	0	0	0	60	0	0	0	S	3
2019-08-21	03:43:00	0	0	0	0	0	0	60	0	0	0	S		2019-08-21	03:43:00	0	0	0	0	0	0	60	0	0	0	S	3
2019-08-21	03:44:00	0	0	0	0	0	0	60	0	0	0	S		2019-08-21	03:44:00	0	0	0	0	0	0	60	0	0	0	S	3
2019-08-21	03:45:00	0	0	0	0	0	0	60	0	0	0	S		2019-08-21	03:45:00	0	0	0	0	0	0	60	0	0	0	S	3
2019-08-21	03:46:00	147	150	38	213	2	0	0	0	57	3	S		2019-08-21	03:46:00	38	128	28	136	1	0	4	0	55	1	S	3
2019-08-21	03:47:00	0	0	0	0	0	0	0	0	60	0	S		2019-08-21	03:47:00	65	106	3	124	2	0	60	0	0	0	S	3
2019-08-21	03:48:00	0	0	0	0	0	0	0	0	60	0	S		2019-08-21	03:48:00	0	0	0	0	0	0	60	0	0	0	S	3
2019-08-21	03:49:00	0	0	0	0	0	0	0	0	60	0	S		2019-08-21	03:49:00	0	0	0	0	0	0	60	0	0	0	S	3
2019-08-21	03:50:00	0	0	0	0	0	0	60	0	0	0	S		2019-08-21	03:50:00	0	0	0	0	0	0	60	0	0	0	S	3
2019-08-21	03:51:00	0	0	0	0	0	0	60	0	0	0	S		2019-08-21	03:51:00	0	0	0	0	0	0	60	0	0	0	S	3
2019-08-21	03:52:00	0	0	0	0	0	0	60	0	0	0	S		2019-08-21	03:52:00	0	0	0	0	0	0	60	0	0	0	S	3
2019-08-21	03:53:00	0	0	0	0	0	0	60	0	0	0	S		2019-08-21	03:53:00	0	0	0	0	0	0	60	0	0	0	S	3
2019-08-21	03:54:00	0	0	0	0	0	0	60	0	0	0	S		2019-08-21	03:54:00	0	0	0	0	0	0	60	0	0	0	S	3
2019-08-21	03:55:00	0	0	0	0	0	0	60	0	0	0	S		2019-08-21	03:55:00	0	0	0	0	0	0	60	0	0	0	S	3
2019-08-21	03:56:00	0	0	0	0	0	0	60	0	0	0	S		2019-08-21	03:56:00	0	0	0	0	0	0	60	0	0	0	S	3
2019-08-21	03:57:00	0	0	0	0	0	0	60	0	0	0	S		2019-08-21	03:57:00	0	0	0	0	0	0	60	0	0	0	S	3
2019-08-21	03:58:00	0	0	0	0	0	0	60	0	0	0	S		2019-08-21	03:58:00	0	0	0	0	0	0	60	0	0	0	S	3
2019-08-21	03:59:00	0	0	0	0	0	0	60	0	0	0	S		2019-08-21	03:59:00	0	0	0	0	0	0	60	0	0	0	S	3
2019-08-21	04:00:00	0	0	0	0	0	0	60	0	0	0	S		2019-08-21	04:00:00	0	0	0	0	0	0	60	0	0	0	S	3
2019-08-21	04:01:00	0	0	0	0	0	0	60	0	0	0	S		2019-08-21	04:01:00	0	0	0	0	0	0	60	0	0	0	S	3
2019-08-21	04:02:00	0	0	0	0	0	0	60	0	0	0	S		2019-08-21	04:02:00	0	0	0	0	0	0	60	0	0	0	S	3
2019-08-21	04:03:00	0	0	0	0	0	0	60	0	0	0	S		2019-08-21	04:03:00	0	0	0	0	0	0	60	0	0	0	S	3
2019-08-21	04:04:00	0	0	0	0	0	0	60	0	0	0	S		2019-08-21	04:04:00	0	0	0	0	0	0	60	0	0	0	S	3
2019-08-21	04:05:00	0	0	0	0	0	0	60	0	0	0	S		2019-08-21	04:05:00	0	0	0	0	0	0	60	0	0	0	S	3
2019-08-21	04:06:00	0	0	0	0	0	0	60	0	0	0	S		2019-08-21	04:06:00	0	0	0	0	0	0	60	0	0	0	S	3
2019-08-21	04:07:00	0	0	0	0	0	0	60	0	0	0	S		2019-08-21	04:07:00	0	0	0	0	0	0	60	0	0	0	S	3
2019-08-21	04:08:00	0	0	0	0	0	0	60	0	0	0	S		2019-08-21	04:08:00	0	0	0	0	0	0	60	0	0	0	S	3
2019-08-21	04:09:00	0	0	0	0	0	0	60	0	0	0	S		2019-08-21	04:09:00	0	0	0	0	0	0	60	0	0	0	S	3
2019-08-21	04:10:00	0	0	0	0	0	0	60	0	0	0	S		2019-08-21	04:10:00	0	0	0	0	0	0	60	0	0	0	S	3
2019-08-21	04:11:00	0	0	0	0	0	0	60	0	0	0	S		2019-08-21	04:11:00	0	0	0	0	0	0	60	0	0	0	S	3
2019-08-21	04:12:00	0	0	0	0	0	0	60	0	0	0	S		2019-08-21	04:12:00	0	0	0	0	0	0	60	0	0	0	S	3
2019-08-21	04:13:00	0	0	0	0	0	0	60	0	0	0	S		2019-08-21	04:13:00	0	0	0	0	0	0	60	0	0	0	S	3
2019-08-21	04:14:00	0	0	0	0	0	0	60	0	0	0	S		2019-08-21	04:14:00	0	0	0	0	0	0	60	0	0	0	S	3
2019-08-21	04:15:00	0	0	0	0	0	0	60	0	0	0	S		2019-08-21	04:15:00	0	36	0	36	0	0	6	0	0	54	S	3
2019-08-21	04:16:00	0	0	0	0	0	0	60	0	0	0	S		2019-08-21	04:16:00	0	0	0	0	0	0	0	0	0	60	S	3
2019-08-21	04:17:00	0	0	0	0	0	0	60	0	0	0	S		2019-08-21	04:17:00	0	0	0	0	0	0	0	0	0	60	S	3
2019-08-21	04:18:00	0	0	0	0	0	0	60	0	0	0	S		2019-08-21	04:18:00	0	0	0	0	0	0	0	0	0	60	S	3
2019-08-21	04:19:00	0	183	11	183	0	0	0	0	60	0	S		2019-08-21	04:19:00	140	305	270	431	0	0	0	0	7	53	S	3
2019-08-21	04:20:00	0	0	0	0	0	0	0	0	60	0	S		2019-08-21	04:20:00	0	0	0	0	0	0	0	0	0	60	S	3
2019-08-21	04:21:00	0	0	0	0	0	0	0	0	60	0	S		2019-08-21	04:21:00	0	0	0	0	0	0	0	0	0	60	S	3
2019-08-21	04:22:00	0	0	0	0	0	0	0	0	60	0	S		2019-08-21	04:22:00	0	0	0	0	0	0	0	0	0	60	S	3
2019-08-21	04:23:00	0	0	0	0	0	0	60	0	0	0	S		2019-08-21	04:23:00	0	0	0	0	0	0	60	0	0	0	S	3
2019-08-21	04:24:00	0	0	0	0	0	0	60	0	0	0	S		2019-08-21	04:24:00	0	0	0	0	0	0	60	0	0	0	S	3
2019-08-21	04:25:00	0	0	0	0	0	0	60	0	0	0	S		2019-08-21	04:25:00	0	0	0	0	0	0	60	0	0	0	S	3
2019-08-21	04:26:00	0	0	0	0	0	0	60	0	0	0	S		2019-08-21	04:26:00	0	0	0	0	0	0	60	0	0	0	S	3
2019-08-21	04:27:00	0	0	0	0	0	0	60	0	0	0	S		2019-08-21	04:27:00	0	0	0	0	0	0	60	0	0	0	S	3
2019-08-21	04:28:00	0	0	0	0	0	0	60	0	0	0	S		2019-08-21	04:28:00	0	0	0	0	0	0	60	0	0	0	S	3
2019-08-21	04:29:00	0	0	0	0	0	0	60	0	0	0	S		2019-08-21	04:29:00	0	0	0	0	0	0	60	0	0	0	S	3
2019-08-21	04:30:00	0	0	0	0	0	0	60	0	0	0	S		2019-08-21	04:30:00	0	0	0	0	0	0	60	0	0	0	S	3
2019-08-21	04:31:00	0	0	0	0	0	0	60	0	0	0	S		2019-08-21	04:31:00	0	0	0	0	0	0	60	0	0	0	S	3
2019-08-21	04:32:00	0	0	0	0	0	0	60	0	0	0	S		2019-08-21	04:32:00	0	0	0	0	0	0	60	0	0	0	S	3
2019-08-21	04:33:00	0	0	0	0	0	0	60	0	0	0	S		2019-08-21	04:33:00	0	0	0	0	0	0	0	0	0	60	S	3
2019-08-21	04:34:00	0	0	0	0	0	0	60	0	0	0	S		2019-08-21	04:34:00	0	0	0	0	0	0	0	0	0	60	S	3
2019-08-21	04:35:00	0	0	0	0	0	0	60	0	0	0	S		2019-08-21	04:35:00	0	0	0	0	0	0	0	0	0	60	S	3
2019-08-21	04:36:00	0	0	0	0	0	0	60	0	0	0	S		2019-08-21	04:36:00	0	0	0	0	0	0	0	0	0	60	S	3
2019-08-21	04:37:00	0	0	0	0	0	0	60	0	0	0	S		2019-08-21	04:37:00	0	0	0	0	0	0	0	0	0	60	S	3
2019-08-21	04:38:00	0	0	0	0	0	0	60	0	0	0	S		2019-08-21	04:38:00	0	0	0	0	0	0	0	0	0	60	S	3
2019-08-21	04:39:00	0	0	0	0	0	0	60	0	0	0	S		2019-08-21	04:39:00	0	0	0	0	0	0	60	0	0	0	S	3
2019-08-21	04:40:00	0	0	0	0	0	0	60	0	0	0	S		2019-08-21	04:40:00	0	0	0	0	0	0	60	0	0	0	S	3
2019-08-21	04:41:00	2	161	82	181	0	0	0	0	36	24	S		2019-08-21	04:41:00	135	0	108	173	2	0	0	0	35	25	S	3
2019-08-21	04:42:00	0	0	0	0	0	0	0	0	0	60	S		2019-08-21	04:42:00	0	0	0	0	0	0	0	0	0	60	S	3
2019-08-21	04:43:00	0	0	0	0	0	0	0	0	0	60	S		2019-08-21	04:43:00	0	0	0	0	0	0	0	0	0	60	S	3
2019-08-21	04:44:00	0	0	0	0	0	0	0	0	0	60	S		2019-08-21	04:44:00	0	0	0	0	0	0	0	0	0	60	S	3
2019-08-21	04:45:00	0	0	0	0	0	0	60	0	0	0	S		2019-08-21	04:45:00	0	0	0	0	0	0	0	0	0	60	S	3
2019-08-21	04:46:00	0	0	0	0	0	0	60	0	0	0	S		2019-08-21	04:46:00	0	0	0	0	0	0	60	0	0	0	S	3
2019-08-21	04:47:00	0	0	0	0	0	0	60	0	0	0	S		2019-08-21	04:47:00	0	0	0	0	0	0	60	0	0	0	S	3
2019-08-21	04:48:00	0	0	0	0	0	0	60	0	0	0	S		2019-08-21	04:48:00	0	0	0	0	0	0	60	0	0	0	S	3
2019-08-21	04:49:00	0	0	0	0	0	0	60	0	0	0	S		2019-08-21	04:49:00	0	0	0	0	0	0	60	0	0	0	S	3
2019-08-21	04:50:00	0	0	0	0	0	0	60	0	0	0	S		2019-08-21	04:50:00	0	0	0	0	0	0	60	0	0	0	S	3
2019-08-21	04:51:00	0	0	0	0	0	0	60	0	0	0	S		2019-08-21	04:51:00	0	0	0	0	0	0	60	0	0	0	S	3
2019-08-21	04:52:00	0	0	0	0	0	0	60	0	0	0	S		2019-08-21	04:52:00	0	0	0	0	0	0	60	0	0	0	S	3
2019-08-21	04:53:00	0	0	0	0	0	0	60	0	0	0	S		2019-08-21	04:53:00	0	0	0	0	0	0	60	0	0	0	S	3
2019-08-21	04:54:00	0	0	0	0	0	0	60	0	0	0	S		2019-08-21	04:54:00	0	0	0	0	0	0	60	0	0	0	S	3
2019-08-21	04:55:00	0	0	0	0	0	0	60	0	0	0	S		2019-08-21	04:55:00	0	0	0	0	0	0	60	0	0	0	S	3
2019-08-21	04:56:00	0	0	0	0	0	0	60	0	0	0	S		2019-08-21	04:56:00	0	0	0	0	0	0	60	0	0	0	S	3
2019-08-21	04:57:00	0	115	62	131	0	0	13	0	0	47	S		2019-08-21	04:57:00	130	0	91	159	1	0	0	0	3	57	S	3
2019-08-21	04:58:00	0	0	0	0	0	0	60	0	0	0	S		2019-08-21	04:58:00	246	267	180	405	4	0	37	0	6	17	W	1
2019-08-21	04:59:00	0	0	0	0	0	0	60	0	0	0	S		2019-08-21	04:59:00	19	8	0	21	0	0	60	0	0	0	S	3
2019-08-21	05:00:00	0	0	0	0	0	0	60	0	0	0	S		2019-08-21	05:00:00	0	0	0	0	0	0	60	0	0	0	S	3
2019-08-21	05:01:00	0	0	0	0	0	0	60	0	0	0	S		2019-08-21	05:01:00	0	0	0	0	0	0	60	0	0	0	S	3
2019-08-21	05:02:00	43	691	142	707	1	0	55	0	1	4	S		2019-08-21	05:02:00	156	3	11	156	1	0	56	0	0	4	W	1
2019-08-21	05:03:00	0	0	0	0	0	0	60	0	0	0	S		2019-08-21	05:03:00	0	0	0	0	0	0	60	0	0	0	S	3
2019-08-21	05:04:00	0	0	0	0	0	0	60	0	0	0	S		2019-08-21	05:04:00	0	0	0	0	0	0	60	0	0	0	S	3
2019-08-21	05:05:00	29	143	4	146	0	0	60	0	0	0	S		2019-08-21	05:05:00	0	0	0	0	0	0	60	0	0	0	S	3
2019-08-21	05:06:00	0	0	0	0	0	0	60	0	0	0	S		2019-08-21	05:06:00	0	0	0	0	0	0	60	0	0	0	S	3
2019-08-21	05:07:00	0	0	0	0	0	0	60	0	0	0	S		2019-08-21	05:07:00	0	0	0	0	0	0	60	0	0	0	S	3
2019-08-21	05:08:00	0	0	0	0	0	0	60	0	0	0	S		2019-08-21	05:08:00	0	0	0	0	0	0	60	0	0	0	S	3
2019-08-21	05:09:00	0	0	0	0	0	0	60	0	0	0	S		2019-08-21	05:09:00	0	0	0	0	0	0	60	0	0	0	S	3
2019-08-21	05:10:00	0	0	0	0	0	0	60	0	0	0	S		2019-08-21	05:10:00	0	0	0	0	0	0	60	0	0	0	S	3
2019-08-21	05:11:00	0	0	0	0	0	0	60	0	0	0	S		2019-08-21	05:11:00	0	0	0	0	0	0	60	0	0	0	S	3
2019-08-21	05:12:00	0	0	0	0	0	0	60	0	0	0	S		2019-08-21	05:12:00	0	0	0	0	0	0	60	0	0	0	S	3
2019-08-21	05:13:00	53	491	95	503	2	0	12	0	1	47	S		2019-08-21	05:13:00	175	82	79	209	2	0	42	0	0	18	S	3
2019-08-21	05:14:00	0	0	0	0	0	0	0	0	0	60	S		2019-08-21	05:14:00	0	0	0	0	0	0	59	0	0	1	S	3
2019-08-21	05:15:00	0	0	0	0	0	0	0	0	0	60	S		2019-08-21	05:15:00	0	0	0	0	0	0	60	0	0	0	S	3
2019-08-21	05:16:00	0	0	0	0	0	0	0	0	0	60	S		2019-08-21	05:16:00	0	0	0	0	0	0	60	0	0	0	S	3
2019-08-21	05:17:00	128	221	31	257	2	0	0	0	14	46	S		2019-08-21	05:17:00	210	155	188	322	3	0	37	0	13	10	W	1
2019-08-21	05:18:00	0	0	0	0	0	0	0	0	59	1	S		2019-08-21	05:18:00	64	104	9	122	1	0	52	0	2	6	W	1
2019-08-21	05:19:00	0	0	0	0	0	0	0	0	60	0	S		2019-08-21	05:19:00	0	0	0	0	0	0	60	0	0	0	W	1
2019-08-21	05:20:00	0	0	0	0	0	0	0	0	30	30	S		2019-08-21	05:20:00	66	109	0	127	2	0	46	0	0	14	W	1
2019-08-21	05:21:00	0	0	0	0	0	0	60	0	0	0	S		2019-08-21	05:21:00	70	122	3	141	1	0	42	0	0	18	W	1
2019-08-21	05:22:00	0	0	0	0	0	0	60	0	0	0	S		2019-08-21	05:22:00	86	68	0	110	1	0	60	0	0	0	W	1
2019-08-21	05:23:00	0	0	0	0	0	0	60	0	0	0	S		2019-08-21	05:23:00	0	0	0	0	0	0	60	0	0	0	S	3
2019-08-21	05:24:00	0	54	0	54	0	0	0	0	26	34	S		2019-08-21	05:24:00	0	0	0	0	0	0	60	0	0	0	S	3
2019-08-21	05:25:00	0	0	0	0	0	0	0	0	0	60	S		2019-08-21	05:25:00	0	0	0	0	0	0	60	0	0	0	S	3
2019-08-21	05:26:00	0	0	0	0	0	0	0	0	0	60	S		2019-08-21	05:26:00	0	0	0	0	0	0	60	0	0	0	S	3
2019-08-21	05:27:00	0	0	0	0	0	0	0	0	1	59	S		2019-08-21	05:27:00	0	0	0	0	0	0	60	0	0	0	S	3
2019-08-21	05:28:00	71	294	74	311	0	0	0	0	36	24	S		2019-08-21	05:28:00	309	221	138	404	3	0	52	0	4	4	W	1
2019-08-21	05:29:00	0	0	0	0	0	0	0	0	60	0	S		2019-08-21	05:29:00	0	0	0	0	0	0	60	0	0	0	S	3
2019-08-21	05:30:00	0	0	0	0	0	0	0	0	60	0	S		2019-08-21	05:30:00	0	0	0	0	0	0	60	0	0	0	S	3
2019-08-21	05:31:00	0	0	0	0	0	0	0	0	60	0	S		2019-08-21	05:31:00	0	0	0	0	0	0	60	0	0	0	S	3
2019-08-21	05:32:00	0	0	0	0	0	0	0	0	60	0	S		2019-08-21	05:32:00	0	0	0	0	0	0	60	0	0	0	S	3
2019-08-21	05:33:00	0	0	0	0	0	0	0	0	60	0	S		2019-08-21	05:33:00	0	0	0	0	0	0	60	0	0	0	S	3
2019-08-21	05:34:00	0	0	0	0	0	0	0	0	60	0	S		2019-08-21	05:34:00	0	0	0	0	0	0	60	0	0	0	S	3
2019-08-21	05:35:00	0	0	0	0	0	0	60	0	0	0	S		2019-08-21	05:35:00	0	0	0	0	0	0	60	0	0	0	S	3
2019-08-21	05:36:00	0	0	0	0	0	0	60	0	0	0	S		2019-08-21	05:36:00	0	0	0	0	0	0	60	0	0	0	S	3
2019-08-21	05:37:00	0	0	0	0	0	0	60	0	0	0	S		2019-08-21	05:37:00	0	0	0	0	0	0	60	0	0	0	S	3
2019-08-21	05:38:00	0	0	0	0	0	0	60	0	0	0	S		2019-08-21	05:38:00	0	0	0	0	0	0	60	0	0	0	S	3
2019-08-21	05:39:00	0	0	0	0	0	0	0	0	60	0	S		2019-08-21	05:39:00	0	0	0	0	0	0	60	0	0	0	S	3
2019-08-21	05:40:00	0	0	0	0	0	0	0	0	60	0	S		2019-08-21	05:40:00	0	0	0	0	0	0	60	0	0	0	S	3
2019-08-21	05:41:00	0	0	0	0	0	0	0	0	60	0	S		2019-08-21	05:41:00	0	0	0	0	0	0	60	0	0	0	S	3
2019-08-21	05:42:00	0	0	0	0	0	0	0	0	60	0	S		2019-08-21	05:42:00	0	0	0	0	0	0	60	0	0	0	S	3
2019-08-21	05:43:00	184	382	631	760	1	0	1	0	30	29	S		2019-08-21	05:43:00	2	6	0	6	0	0	60	0	0	0	S	3
2019-08-21	05:44:00	0	0	0	0	0	0	0	0	0	60	S		2019-08-21	05:44:00	11	0	0	11	0	0	60	0	0	0	S	3
2019-08-21	05:45:00	230	697	100	741	3	0	9	0	1	50	S		2019-08-21	05:45:00	141	43	137	201	1	0	58	0	2	0	W	1
2019-08-21	05:46:00	302	528	112	618	3	0	0	0	51	9	W		2019-08-21	05:46:00	682	828	786	1330	6	0	0	60	0	0	W	4
2019-08-21	05:47:00	202	696	478	868	4	0	0	0	5	55	W		2019-08-21	05:47:00	498	1031	604	1295	8	0	0	60	0	0	W	4
2019-08-21	05:48:00	0	0	0	0	0	0	0	0	0	60	S		2019-08-21	05:48:00	69	173	101	212	2	0	0	0	60	0	W	1
2019-08-21	05:49:00	0	0	0	0	0	0	0	0	0	60	S		2019-08-21	05:49:00	110	371	153	416	4	0	0	0	60	0	W	1
2019-08-21	05:50:00	0	0	0	0	0	0	0	0	0	60	S		2019-08-21	05:50:00	82	250	246	360	4	0	0	0	59	1	W	1
2019-08-21	05:51:00	0	0	0	0	0	0	60	0	0	0	S		2019-08-21	05:51:00	142	33	42	152	3	0	0	0	3	57	W	1
2019-08-21	05:52:00	0	0	0	0	0	0	60	0	0	0	S		2019-08-21	05:52:00	18	0	29	34	2	0	0	0	3	57	W	1
2019-08-21	05:53:00	0	0	0	0	0	0	60	0	0	0	S		2019-08-21	05:53:00	190	318	149	399	2	0	17	0	30	13	W	1
2019-08-21	05:54:00	0	0	0	0	0	0	60	0	0	0	S		2019-08-21	05:54:00	30	602	214	640	1	0	0	0	59	1	W	1
2019-08-21	05:55:00	0	0	0	0	0	0	60	0	0	0	S		2019-08-21	05:55:00	104	340	46	359	5	0	12	0	43	5	W	1
2019-08-21	05:56:00	0	0	0	0	0	0	60	0	0	0	S		2019-08-21	05:56:00	278	858	584	1074	5	0	0	0	50	10	W	1
2019-08-21	05:57:00	3	245	126	276	0	0	31	0	0	29	S		2019-08-21	05:57:00	845	1699	1382	2347	12	0	0	60	0	0	W	1
2019-08-21	05:58:00	0	0	0	0	0	0	60	0	0	0	S		2019-08-21	05:58:00	1737	1732	1917	3113	16	0	0	60	0	0	W	1
2019-08-21	05:59:00	0	0	0	0	0	0	60	0	0	0	S		2019-08-21	05:59:00	2393	2156	3118	4483	26	0	0	60	0	0	W	1
2019-08-21	06:00:00	0	0	0	0	0	0	60	0	0	0	S		2019-08-21	06:00:00	1982	2279	1824	3528	41	0	0	60	0	0	W	1
2019-08-21	06:01:00	0	0	0	0	0	0	60	0	0	0	S		2019-08-21	06:01:00	1073	957	978	1739	11	0	0	60	0	0	W	1
2019-08-21	06:02:00	0	0	0	0	0	0	60	0	0	0	S		2019-08-21	06:02:00	32	0	70	77	1	0	0	0	0	60	W	1
2019-08-21	06:03:00	0	0	0	0	0	0	60	0	0	0	S		2019-08-21	06:03:00	11	0	28	30	0	0	0	0	20	40	W	1
2019-08-21	06:04:00	0	0	0	0	0	0	60	0	0	0	S		2019-08-21	06:04:00	18	0	26	32	1	0	0	0	7	53	W	1
2019-08-21	06:05:00	0	0	0	0	0	0	60	0	0	0	S		2019-08-21	06:05:00	24	4	7	25	1	0	0	0	39	21	W	1
2019-08-21	06:06:00	0	0	0	0	0	0	60	0	0	0	S		2019-08-21	06:06:00	0	0	42	42	0	0	0	0	55	5	S	3
2019-08-21	06:07:00	0	0	0	0	0	0	60	0	0	0	S		2019-08-21	06:07:00	0	0	0	0	0	0	0	0	0	60	S	3
2019-08-21	06:08:00	0	0	0	0	0	0	60	0	0	0	S		2019-08-21	06:08:00	0	0	0	0	0	0	0	0	0	60	S	3
2019-08-21	06:09:00	0	0	0	0	0	0	60	0	0	0	S		2019-08-21	06:09:00	56	4	48	74	1	0	0	0	13	47	S	3
2019-08-21	06:10:00	0	0	0	0	0	0	60	0	0	0	S		2019-08-21	06:10:00	0	0	0	0	0	0	0	0	27	33	S	3
2019-08-21	06:11:00	0	0	0	0	0	0	60	0	0	0	S		2019-08-21	06:11:00	0	0	0	0	0	0	0	0	59	1	S	3
2019-08-21	06:12:00	0	0	0	0	0	0	60	0	0	0	S		2019-08-21	06:12:00	0	0	0	0	0	0	0	0	55	5	S	3
2019-08-21	06:13:00	0	0	0	0	0	0	60	0	0	0	S		2019-08-21	06:13:00	6	9	15	18	0	0	0	0	56	4	S	3
2019-08-21	06:14:00	0	0	0	0	0	0	60	0	0	0	S		2019-08-21	06:14:00	0	0	0	0	0	0	0	0	60	0	S	3
2019-08-21	06:15:00	0	0	0	0	0	0	60	0	0	0	S		2019-08-21	06:15:00	0	0	0	0	0	0	0	0	60	0	S	3
2019-08-21	06:16:00	0	0	0	0	0	0	60	0	0	0	S		2019-08-21	06:16:00	0	0	0	0	0	0	0	0	60	0	S	3
2019-08-21	06:17:00	0	672	62	675	0	0	53	0	0	7	S		2019-08-21	06:17:00	38	1	23	44	1	0	0	0	7	53	S	3
2019-08-21	06:18:00	0	16	0	16	0	0	60	0	0	0	S		2019-08-21	06:18:00	0	0	0	0	0	0	0	0	0	60	S	3
2019-08-21	06:19:00	0	0	0	0	0	0	60	0	0	0	S		2019-08-21	06:19:00	0	0	0	0	0	0	0	0	0	60	S	3
2019-08-21	06:20:00	0	0	0	0	0	0	60	0	0	0	S		2019-08-21	06:20:00	0	0	0	0	0	0	0	0	0	60	S	3
2019-08-21	06:21:00	0	0	0	0	0	0	60	0	0	0	S		2019-08-21	06:21:00	0	0	0	0	0	0	60	0	0	0	S	3
2019-08-21	06:22:00	0	0	0	0	0	0	60	0	0	0	S		2019-08-21	06:22:00	0	0	0	0	0	0	60	0	0	0	S	3
2019-08-21	06:23:00	0	0	0	0	0	0	60	0	0	0	S		2019-08-21	06:23:00	0	0	0	0	0	0	60	0	0	0	S	3
2019-08-21	06:24:00	0	0	0	0	0	0	60	0	0	0	S		2019-08-21	06:24:00	0	0	0	0	0	0	0	0	0	60	S	3
2019-08-21	06:25:00	0	0	0	0	0	0	60	0	0	0	S		2019-08-21	06:25:00	0	0	0	0	0	0	0	0	0	60	S	3
2019-08-21	06:26:00	0	8	0	8	0	0	56	0	1	3	S		2019-08-21	06:26:00	0	0	0	0	0	0	0	0	0	60	S	3
2019-08-21	06:27:00	38	483	92	493	2	0	55	0	0	5	S		2019-08-21	06:27:00	0	0	0	0	0	0	0	0	0	60	S	3
2019-08-21	06:28:00	0	0	0	0	0	0	60	0	0	0	S		2019-08-21	06:28:00	54	16	18	59	1	0	0	0	0	60	S	3
2019-08-21	06:29:00	0	0	0	0	0	0	60	0	0	0	S		2019-08-21	06:29:00	0	0	0	0	0	0	0	0	0	60	S	3
2019-08-21	06:30:00	0	0	0	0	0	0	60	0	0	0	S		2019-08-21	06:30:00	74	106	116	174	3	0	0	0	14	46	W	1
2019-08-21	06:31:00	0	0	0	0	0	0	60	0	0	0	S		2019-08-21	06:31:00	182	30	77	200	3	0	0	0	9	51	W	1
2019-08-21	06:32:00	0	0	0	0	0	0	60	0	0	0	S		2019-08-21	06:32:00	311	205	317	489	3	0	0	0	11	49	W	1
2019-08-21	06:33:00	0	0	0	0	0	0	60	0	0	0	S		2019-08-21	06:33:00	15	55	93	109	1	0	0	0	4	56	W	1
2019-08-21	06:34:00	0	0	0	0	0	0	60	0	0	0	S		2019-08-21	06:34:00	2475	1382	1305	3121	27	0	0	60	0	0	W	1
2019-08-21	06:35:00	0	0	0	0	0	0	60	0	0	0	S		2019-08-21	06:35:00	2095	1405	1529	2950	53	0	0	60	0	0	W	1
2019-08-21	06:36:00	0	0	0	0	0	0	60	0	0	0	S		2019-08-21	06:36:00	1782	976	1124	2322	23	0	0	60	0	0	W	1
2019-08-21	06:37:00	0	0	0	0	0	0	60	0	0	0	S		2019-08-21	06:37:00	1815	1028	852	2253	20	0	0	60	0	0	W	1
2019-08-21	06:38:00	0	0	0	0	0	0	60	0	0	0	S		2019-08-21	06:38:00	41	90	124	159	1	0	0	0	12	48	W	1
2019-08-21	06:39:00	35	238	17	241	0	0	52	0	0	8	S		2019-08-21	06:39:00	0	0	0	0	0	0	0	0	0	60	W	1
2019-08-21	06:40:00	0	0	0	0	0	0	60	0	0	0	S		2019-08-21	06:40:00	0	0	0	0	0	0	0	0	0	60	W	1
2019-08-21	06:41:00	0	0	0	0	0	0	60	0	0	0	S		2019-08-21	06:41:00	72	96	184	220	1	0	0	0	2	58	W	1
2019-08-21	06:42:00	0	0	0	0	0	0	60	0	0	0	S		2019-08-21	06:42:00	104	27	91	141	1	0	0	0	27	33	W	1
2019-08-21	06:43:00	0	0	0	0	0	0	60	0	0	0	S		2019-08-21	06:43:00	169	9	79	187	0	0	0	0	10	50	S	3
2019-08-21	06:44:00	0	0	0	0	0	0	60	0	0	0	S		2019-08-21	06:44:00	0	0	4	4	0	0	0	0	0	60	S	3
2019-08-21	06:45:00	0	0	0	0	0	0	60	0	0	0	S		2019-08-21	06:45:00	33	30	272	276	1	0	0	0	2	58	S	3
2019-08-21	06:46:00	0	0	0	0	0	0	60	0	0	0	S		2019-08-21	06:46:00	0	0	0	0	0	0	0	0	0	60	S	3
2019-08-21	06:47:00	0	0	0	0	0	0	60	0	0	0	S		2019-08-21	06:47:00	0	0	0	0	0	0	0	0	0	60	S	3
2019-08-21	06:48:00	0	0	0	0	0	0	60	0	0	0	S		2019-08-21	06:48:00	0	0	0	0	0	0	0	0	0	60	S	3
2019-08-21	06:49:00	0	0	0	0	0	0	60	0	0	0	S		2019-08-21	06:49:00	0	0	0	0	0	0	0	0	0	60	S	3
2019-08-21	06:50:00	296	560	823	1039	1	0	52	1	7	0	S		2019-08-21	06:50:00	0	0	0	0	0	0	0	0	0	60	S	3
2019-08-21	06:51:00	0	8	0	8	0	0	60	0	0	0	S		2019-08-21	06:51:00	635	278	925	1156	3	0	0	60	0	0	W	1
2019-08-21	06:52:00	0	0	0	0	0	0	60	0	0	0	S		2019-08-21	06:52:00	64	30	56	90	1	0	0	0	0	60	W	1
2019-08-21	06:53:00	0	0	0	0	0	0	60	0	0	0	S		2019-08-21	06:53:00	0	0	0	0	0	0	0	0	0	60	W	1
2019-08-21	06:54:00	6	161	0	161	0	0	27	0	0	33	S		2019-08-21	06:54:00	128	0	86	154	1	0	0	0	0	60	W	1
2019-08-21	06:55:00	0	0	0	0	0	0	0	0	0	60	S		2019-08-21	06:55:00	54	20	75	95	2	0	0	0	0	60	W	1
2019-08-21	06:56:00	0	0	0	0	0	0	0	0	0	60	S		2019-08-21	06:56:00	0	0	0	0	0	0	0	0	0	60	W	1
2019-08-21	06:57:00	0	0	0	0	0	0	0	0	0	60	S		2019-08-21	06:57:00	0	0	0	0	0	0	0	0	0	60	S	3
2019-08-21	06:58:00	0	0	0	0	0	0	0	0	0	60	S		2019-08-21	06:58:00	0	0	0	0	0	0	0	0	0	60	S	3
2019-08-21	06:59:00	167	316	492	608	1	0	4	0	2	54	S		2019-08-21	06:59:00	0	0	0	0	0	0	60	0	0	0	S	3
2019-08-21	07:00:00	0	0	0	0	0	0	0	0	0	60	S		2019-08-21	07:00:00	205	51	112	239	6	0	0	0	14	46	W	1
2019-08-21	07:01:00	0	0	0	0	0	0	0	0	0	60	W		2019-08-21	07:01:00	14	0	14	20	0	0	0	0	0	60	S	2
Sleep Period	08/21/2019 22:02:00 - 08/22/2019 06:44:00
Date	Time	Axis1	Axis2	Axis3	VM	Steps	Lux	Inclinometer Off	Inclinometer Standing	Inclinometer Sitting	Inclinometer Lying	Sleep or Awake?
2019-08-21	22:02:00	0	0	0	0	0	0	60	0	0	0	S		2019-08-21	22:02:00	0	0	0	0	0	0	60	0	0	0	S	3
2019-08-21	22:03:00	0	0	0	0	0	0	60	0	0	0	S		2019-08-21	22:03:00	0	0	0	0	0	0	60	0	0	0	S	3
2019-08-21	22:04:00	0	0	0	0	0	0	60	0	0	0	S		2019-08-21	22:04:00	0	0	0	0	0	0	60	0	0	0	S	3
2019-08-21	22:05:00	0	0	0	0	0	0	60	0	0	0	S		2019-08-21	22:05:00	0	0	0	0	0	0	60	0	0	0	S	3
2019-08-21	22:06:00	0	0	0	0	0	0	60	0	0	0	S		2019-08-21	22:06:00	0	0	0	0	0	0	60	0	0	0	S	3
2019-08-21	22:07:00	0	0	0	0	0	0	60	0	0	0	S		2019-08-21	22:07:00	0	0	0	0	0	0	60	0	0	0	S	3
2019-08-21	22:08:00	0	0	0	0	0	0	60	0	0	0	S		2019-08-21	22:08:00	0	0	0	0	0	0	60	0	0	0	S	3
2019-08-21	22:09:00	0	0	0	0	0	0	60	0	0	0	S		2019-08-21	22:09:00	0	0	0	0	0	0	60	0	0	0	S	3
2019-08-21	22:10:00	0	0	0	0	0	0	60	0	0	0	S		2019-08-21	22:10:00	0	0	0	0	0	0	60	0	0	0	S	3
2019-08-21	22:11:00	0	0	0	0	0	0	60	0	0	0	S		2019-08-21	22:11:00	91	24	144	172	1	0	0	0	7	53	S	3
2019-08-21	22:12:00	0	0	0	0	0	0	60	0	0	0	S		2019-08-21	22:12:00	0	0	0	0	0	0	0	0	0	60	S	3
2019-08-21	22:13:00	0	0	0	0	0	0	60	0	0	0	S		2019-08-21	22:13:00	0	0	0	0	0	0	0	0	0	60	S	3
2019-08-21	22:14:00	0	0	0	0	0	0	60	0	0	0	S		2019-08-21	22:14:00	267	72	559	624	4	0	0	0	27	33	W	1
2019-08-21	22:15:00	0	0	0	0	0	0	60	0	0	0	S		2019-08-21	22:15:00	142	247	99	302	1	0	2	0	3	55	W	1
2019-08-21	22:16:00	0	0	0	0	0	0	60	0	0	0	S		2019-08-21	22:16:00	0	0	0	0	0	0	0	0	0	60	W	1
2019-08-21	22:17:00	0	0	0	0	0	0	60	0	0	0	S		2019-08-21	22:17:00	0	0	0	0	0	0	0	0	0	60	W	1
2019-08-21	22:18:00	0	0	0	0	0	0	60	0	0	0	S		2019-08-21	22:18:00	0	0	0	0	0	0	0	0	0	60	W	1
2019-08-21	22:19:00	0	0	0	0	0	0	60	0	0	0	S		2019-08-21	22:19:00	13	6	9	17	0	0	0	0	1	59	W	1
2019-08-21	22:20:00	0	0	0	0	0	0	60	0	0	0	S		2019-08-21	22:20:00	1183	1225	663	1827	17	0	0	60	0	0	W	1
2019-08-21	22:21:00	0	0	0	0	0	0	60	0	0	0	S		2019-08-21	22:21:00	1377	922	329	1690	14	0	0	60	0	0	W	1
2019-08-21	22:22:00	0	0	0	0	0	0	60	0	0	0	S		2019-08-21	22:22:00	246	583	183	659	4	0	0	0	39	21	W	1
2019-08-21	22:23:00	0	0	0	0	0	0	60	0	0	0	S		2019-08-21	22:23:00	421	1077	333	1203	7	0	0	60	0	0	W	1
2019-08-21	22:24:00	0	0	0	0	0	0	60	0	0	0	S		2019-08-21	22:24:00	1131	493	401	1297	7	0	0	60	0	0	W	1
2019-08-21	22:25:00	0	0	0	0	0	0	60	0	0	0	S		2019-08-21	22:25:00	193	416	119	474	5	0	7	0	22	31	W	1
2019-08-21	22:26:00	0	0	0	0	0	0	60	0	0	0	S		2019-08-21	22:26:00	638	728	371	1037	8	0	0	60	0	0	W	1
2019-08-21	22:27:00	0	0	0	0	0	0	60	0	0	0	S		2019-08-21	22:27:00	1382	1156	864	1998	26	0	0	60	0	0	W	1
2019-08-21	22:28:00	278	699	314	815	3	0	52	0	4	4	S		2019-08-21	22:28:00	2358	1222	918	2810	24	0	0	60	0	0	W	1
2019-08-21	22:29:00	0	0	0	0	0	0	60	0	0	0	S		2019-08-21	22:29:00	2080	1724	1520	3100	24	0	0	60	0	0	W	1
2019-08-21	22:30:00	0	0	0	0	0	0	60	0	0	0	S		2019-08-21	22:30:00	938	798	438	1307	16	0	0	60	0	0	W	1
2019-08-21	22:31:00	0	0	0	0	0	0	60	0	0	0	S		2019-08-21	22:31:00	1379	1211	686	1959	14	0	0	60	0	0	W	1
2019-08-21	22:32:00	0	0	0	0	0	0	60	0	0	0	S		2019-08-21	22:32:00	1394	1247	831	2047	7	0	0	60	0	0	W	1
2019-08-21	22:33:00	0	0	0	0	0	0	60	0	0	0	S		2019-08-21	22:33:00	128	127	190	262	2	0	0	1	58	1	W	1
2019-08-21	22:34:00	0	0	0	0	0	0	60	0	0	0	S		2019-08-21	22:34:00	58	169	250	307	0	0	0	3	57	0	W	1
2019-08-21	22:35:00	0	0	0	0	0	0	60	0	0	0	S		2019-08-21	22:35:00	0	0	0	0	0	0	0	0	60	0	W	1
2019-08-21	22:36:00	0	0	0	0	0	0	60	0	0	0	S		2019-08-21	22:36:00	0	0	0	0	0	0	0	0	60	0	W	1
2019-08-21	22:37:00	0	0	0	0	0	0	60	0	0	0	S		2019-08-21	22:37:00	0	0	0	0	0	0	0	0	60	0	S	3
2019-08-21	22:38:00	0	0	0	0	0	0	60	0	0	0	S		2019-08-21	22:38:00	0	0	0	0	0	0	0	0	60	0	S	3
2019-08-21	22:39:00	0	0	0	0	0	0	60	0	0	0	S		2019-08-21	22:39:00	0	0	0	0	0	0	60	0	0	0	S	3
2019-08-21	22:40:00	0	0	0	0	0	0	60	0	0	0	S		2019-08-21	22:40:00	0	0	0	0	0	0	60	0	0	0	S	3
2019-08-21	22:41:00	0	0	0	0	0	0	60	0	0	0	S		2019-08-21	22:41:00	0	0	0	0	0	0	60	0	0	0	S	3
2019-08-21	22:42:00	0	0	0	0	0	0	60	0	0	0	S		2019-08-21	22:42:00	0	0	0	0	0	0	60	0	0	0	S	3
2019-08-21	22:43:00	0	0	0	0	0	0	60	0	0	0	S		2019-08-21	22:43:00	0	0	0	0	0	0	60	0	0	0	S	3
2019-08-21	22:44:00	0	0	0	0	0	0	60	0	0	0	S		2019-08-21	22:44:00	0	0	0	0	0	0	60	0	0	0	S	3
2019-08-21	22:45:00	0	0	0	0	0	0	60	0	0	0	S		2019-08-21	22:45:00	0	0	0	0	0	0	60	0	0	0	S	3
2019-08-21	22:46:00	0	0	0	0	0	0	60	0	0	0	S		2019-08-21	22:46:00	0	0	0	0	0	0	60	0	0	0	S	3
2019-08-21	22:47:00	0	0	0	0	0	0	60	0	0	0	S		2019-08-21	22:47:00	0	0	0	0	0	0	0	0	58	2	S	3
2019-08-21	22:48:00	0	0	0	0	0	0	60	0	0	0	S		2019-08-21	22:48:00	0	0	0	0	0	0	0	0	59	1	S	3
2019-08-21	22:49:00	0	0	0	0	0	0	60	0	0	0	S		2019-08-21	22:49:00	0	0	0	0	0	0	0	0	11	49	S	3
2019-08-21	22:50:00	0	0	0	0	0	0	60	0	0	0	S		2019-08-21	22:50:00	0	0	0	0	0	0	0	0	0	60	S	3
2019-08-21	22:51:00	0	0	0	0	0	0	60	0	0	0	S		2019-08-21	22:51:00	0	0	0	0	0	0	0	0	0	60	S	3
2019-08-21	22:52:00	0	0	0	0	0	0	60	0	0	0	S		2019-08-21	22:52:00	0	0	0	0	0	0	0	0	0	60	S	3
2019-08-21	22:53:00	0	0	0	0	0	0	60	0	0	0	S		2019-08-21	22:53:00	0	0	0	0	0	0	60	0	0	0	S	3
2019-08-21	22:54:00	0	0	0	0	0	0	60	0	0	0	S		2019-08-21	22:54:00	0	0	0	0	0	0	60	0	0	0	S	3
2019-08-21	22:55:00	0	0	0	0	0	0	60	0	0	0	S		2019-08-21	22:55:00	0	0	0	0	0	0	60	0	0	0	S	3
2019-08-21	22:56:00	0	0	0	0	0	0	60	0	0	0	S		2019-08-21	22:56:00	0	0	0	0	0	0	60	0	0	0	S	3
2019-08-21	22:57:00	0	0	0	0	0	0	60	0	0	0	S		2019-08-21	22:57:00	0	0	0	0	0	0	60	0	0	0	S	3
2019-08-21	22:58:00	0	0	0	0	0	0	60	0	0	0	S		2019-08-21	22:58:00	0	0	0	0	0	0	60	0	0	0	S	3
2019-08-21	22:59:00	0	0	0	0	0	0	60	0	0	0	S		2019-08-21	22:59:00	0	0	0	0	0	0	60	0	0	0	S	3
2019-08-21	23:00:00	0	0	0	0	0	0	60	0	0	0	S		2019-08-21	23:00:00	0	0	0	0	0	0	60	0	0	0	S	3
2019-08-21	23:01:00	0	0	0	0	0	0	60	0	0	0	S		2019-08-21	23:01:00	0	0	0	0	0	0	60	0	0	0	S	3
2019-08-21	23:02:00	0	0	0	0	0	0	60	0	0	0	S		2019-08-21	23:02:00	0	0	0	0	0	0	0	0	0	60	S	3
2019-08-21	23:03:00	0	0	0	0	0	0	60	0	0	0	S		2019-08-21	23:03:00	0	0	0	0	0	0	0	0	0	60	S	3
2019-08-21	23:04:00	0	0	0	0	0	0	60	0	0	0	S		2019-08-21	23:04:00	0	0	0	0	0	0	0	0	0	60	S	3
2019-08-21	23:05:00	0	0	0	0	0	0	60	0	0	0	S		2019-08-21	23:05:00	0	0	0	0	0	0	0	0	0	60	S	3
2019-08-21	23:06:00	0	0	0	0	0	0	60	0	0	0	S		2019-08-21	23:06:00	0	0	0	0	0	0	0	0	0	60	S	3
2019-08-21	23:07:00	0	0	0	0	0	0	60	0	0	0	S		2019-08-21	23:07:00	0	0	0	0	0	0	0	0	0	60	S	3
2019-08-21	23:08:00	0	0	0	0	0	0	60	0	0	0	S		2019-08-21	23:08:00	0	0	0	0	0	0	0	0	0	60	S	3
2019-08-21	23:09:00	0	0	0	0	0	0	60	0	0	0	S		2019-08-21	23:09:00	0	0	0	0	0	0	0	0	0	60	S	3
2019-08-21	23:10:00	0	0	0	0	0	0	60	0	0	0	S		2019-08-21	23:10:00	0	0	0	0	0	0	0	0	0	60	S	3
2019-08-21	23:11:00	0	0	0	0	0	0	60	0	0	0	S		2019-08-21	23:11:00	0	0	0	0	0	0	0	0	0	60	S	3
2019-08-21	23:12:00	0	0	0	0	0	0	60	0	0	0	S		2019-08-21	23:12:00	0	0	0	0	0	0	60	0	0	0	S	3
2019-08-21	23:13:00	0	0	0	0	0	0	60	0	0	0	S		2019-08-21	23:13:00	0	0	0	0	0	0	60	0	0	0	S	3
2019-08-21	23:14:00	0	0	0	0	0	0	60	0	0	0	S		2019-08-21	23:14:00	0	0	0	0	0	0	60	0	0	0	S	3
2019-08-21	23:15:00	0	0	0	0	0	0	60	0	0	0	S		2019-08-21	23:15:00	0	0	0	0	0	0	60	0	0	0	S	3
2019-08-21	23:16:00	0	0	0	0	0	0	60	0	0	0	S		2019-08-21	23:16:00	0	0	0	0	0	0	60	0	0	0	S	3
2019-08-21	23:17:00	0	0	0	0	0	0	60	0	0	0	S		2019-08-21	23:17:00	209	43	163	269	1	0	0	0	12	48	S	3
2019-08-21	23:18:00	0	0	0	0	0	0	60	0	0	0	S		2019-08-21	23:18:00	0	0	0	0	0	0	0	0	60	0	S	3
2019-08-21	23:19:00	0	0	0	0	0	0	60	0	0	0	S		2019-08-21	23:19:00	0	0	0	0	0	0	0	0	60	0	S	3
2019-08-21	23:20:00	0	0	0	0	0	0	60	0	0	0	S		2019-08-21	23:20:00	0	0	11	11	0	0	0	0	60	0	S	3
2019-08-21	23:21:00	0	0	0	0	0	0	60	0	0	0	S		2019-08-21	23:21:00	39	168	76	188	1	0	0	1	59	0	S	3
2019-08-21	23:22:00	0	0	0	0	0	0	60	0	0	0	S		2019-08-21	23:22:00	0	0	6	6	0	0	0	0	60	0	S	3
2019-08-21	23:23:00	0	0	0	0	0	0	60	0	0	0	S		2019-08-21	23:23:00	8	54	41	68	0	0	0	9	51	0	S	3
2019-08-21	23:24:00	0	0	0	0	0	0	60	0	0	0	S		2019-08-21	23:24:00	24	216	89	235	0	0	0	0	60	0	S	3
2019-08-21	23:25:00	0	0	0	0	0	0	60	0	0	0	S		2019-08-21	23:25:00	0	0	0	0	0	0	0	0	60	0	S	3
2019-08-21	23:26:00	0	0	0	0	0	0	60	0	0	0	S		2019-08-21	23:26:00	0	0	0	0	0	0	0	0	60	0	S	3
2019-08-21	23:27:00	0	0	0	0	0	0	60	0	0	0	S		2019-08-21	23:27:00	0	0	0	0	0	0	0	0	60	0	S	3
2019-08-21	23:28:00	117	283	71	314	1	0	16	0	40	4	S		2019-08-21	23:28:00	103	39	89	142	1	0	0	0	27	33	S	3
2019-08-21	23:29:00	0	55	38	67	0	0	0	0	60	0	S		2019-08-21	23:29:00	0	32	19	37	0	0	0	0	2	58	S	3
2019-08-21	23:30:00	0	0	0	0	0	0	0	0	60	0	S		2019-08-21	23:30:00	0	0	0	0	0	0	0	0	0	60	S	3
2019-08-21	23:31:00	0	0	0	0	0	0	0	0	60	0	S		2019-08-21	23:31:00	0	0	0	0	0	0	0	0	0	60	S	3
2019-08-21	23:32:00	0	0	0	0	0	0	0	0	60	0	S		2019-08-21	23:32:00	0	0	0	0	0	0	0	0	0	60	S	3
2019-08-21	23:33:00	0	0	0	0	0	0	60	0	0	0	S		2019-08-21	23:33:00	0	0	0	0	0	0	60	0	0	0	S	3
2019-08-21	23:34:00	0	0	0	0	0	0	60	0	0	0	S		2019-08-21	23:34:00	0	0	0	0	0	0	60	0	0	0	S	3
2019-08-21	23:35:00	0	0	0	0	0	0	60	0	0	0	S		2019-08-21	23:35:00	0	0	0	0	0	0	60	0	0	0	S	3
2019-08-21	23:36:00	0	0	0	0	0	0	60	0	0	0	S		2019-08-21	23:36:00	0	0	0	0	0	0	60	0	0	0	S	3
2019-08-21	23:37:00	0	0	0	0	0	0	60	0	0	0	S		2019-08-21	23:37:00	0	0	0	0	0	0	60	0	0	0	S	3
2019-08-21	23:38:00	0	0	0	0	0	0	60	0	0	0	S		2019-08-21	23:38:00	0	0	0	0	0	0	60	0	0	0	S	3
2019-08-21	23:39:00	0	0	0	0	0	0	60	0	0	0	S		2019-08-21	23:39:00	0	0	0	0	0	0	60	0	0	0	S	3
2019-08-21	23:40:00	0	0	0	0	0	0	60	0	0	0	S		2019-08-21	23:40:00	0	0	0	0	0	0	60	0	0	0	S	3
2019-08-21	23:41:00	0	0	0	0	0	0	60	0	0	0	S		2019-08-21	23:41:00	0	0	0	0	0	0	60	0	0	0	S	3
2019-08-21	23:42:00	0	0	0	0	0	0	60	0	0	0	S		2019-08-21	23:42:00	0	0	0	0	0	0	60	0	0	0	S	3
2019-08-21	23:43:00	0	0	0	0	0	0	60	0	0	0	S		2019-08-21	23:43:00	0	0	0	0	0	0	60	0	0	0	S	3
2019-08-21	23:44:00	0	0	0	0	0	0	60	0	0	0	S		2019-08-21	23:44:00	0	0	0	0	0	0	60	0	0	0	S	3
2019-08-21	23:45:00	0	0	0	0	0	0	60	0	0	0	S		2019-08-21	23:45:00	0	0	0	0	0	0	60	0	0	0	S	3
2019-08-21	23:46:00	0	0	0	0	0	0	60	0	0	0	S		2019-08-21	23:46:00	0	0	0	0	0	0	60	0	0	0	S	3
2019-08-21	23:47:00	0	0	0	0	0	0	60	0	0	0	S		2019-08-21	23:47:00	0	0	0	0	0	0	60	0	0	0	S	3
2019-08-21	23:48:00	0	0	0	0	0	0	60	0	0	0	S		2019-08-21	23:48:00	0	0	0	0	0	0	0	0	0	60	S	3
2019-08-21	23:49:00	0	0	0	0	0	0	60	0	0	0	S		2019-08-21	23:49:00	0	0	0	0	0	0	0	0	0	60	S	3
2019-08-21	23:50:00	0	0	0	0	0	0	60	0	0	0	S		2019-08-21	23:50:00	0	0	0	0	0	0	0	0	0	60	S	3
2019-08-21	23:51:00	0	0	0	0	0	0	60	0	0	0	S		2019-08-21	23:51:00	0	0	0	0	0	0	0	0	0	60	S	3
2019-08-21	23:52:00	0	0	0	0	0	0	60	0	0	0	S		2019-08-21	23:52:00	0	0	0	0	0	0	60	0	0	0	S	3
2019-08-21	23:53:00	0	0	0	0	0	0	60	0	0	0	S		2019-08-21	23:53:00	0	0	0	0	0	0	60	0	0	0	S	3
2019-08-21	23:54:00	0	0	0	0	0	0	60	0	0	0	S		2019-08-21	23:54:00	0	0	0	0	0	0	60	0	0	0	S	3
2019-08-21	23:55:00	0	0	0	0	0	0	60	0	0	0	S		2019-08-21	23:55:00	0	0	0	0	0	0	60	0	0	0	S	3
2019-08-21	23:56:00	0	0	0	0	0	0	60	0	0	0	S		2019-08-21	23:56:00	0	0	0	0	0	0	60	0	0	0	S	3
2019-08-21	23:57:00	0	0	0	0	0	0	60	0	0	0	S		2019-08-21	23:57:00	0	0	0	0	0	0	60	0	0	0	S	3
2019-08-21	23:58:00	0	0	0	0	0	0	60	0	0	0	S		2019-08-21	23:58:00	0	0	0	0	0	0	60	0	0	0	S	3
2019-08-21	23:59:00	0	0	0	0	0	0	60	0	0	0	S		2019-08-21	23:59:00	0	0	0	0	0	0	60	0	0	0	S	3
2019-08-22	00:00:00	0	0	0	0	0	0	60	0	0	0	S		2019-08-22	00:00:00	0	0	0	0	0	0	60	0	0	0	S	3
2019-08-22	00:01:00	0	0	0	0	0	0	60	0	0	0	S		2019-08-22	00:01:00	0	0	0	0	0	0	60	0	0	0	S	3
2019-08-22	00:02:00	0	0	0	0	0	0	60	0	0	0	S		2019-08-22	00:02:00	0	0	0	0	0	0	60	0	0	0	S	3
2019-08-22	00:03:00	0	0	0	0	0	0	60	0	0	0	S		2019-08-22	00:03:00	0	0	0	0	0	0	60	0	0	0	S	3
2019-08-22	00:04:00	0	0	0	0	0	0	60	0	0	0	S		2019-08-22	00:04:00	0	0	0	0	0	0	60	0	0	0	S	3
2019-08-22	00:05:00	0	0	0	0	0	0	60	0	0	0	S		2019-08-22	00:05:00	0	0	0	0	0	0	60	0	0	0	S	3
2019-08-22	00:06:00	0	0	0	0	0	0	60	0	0	0	S		2019-08-22	00:06:00	0	0	0	0	0	0	60	0	0	0	S	3
2019-08-22	00:07:00	0	0	0	0	0	0	60	0	0	0	S		2019-08-22	00:07:00	0	0	0	0	0	0	60	0	0	0	S	3
2019-08-22	00:08:00	0	0	0	0	0	0	60	0	0	0	S		2019-08-22	00:08:00	0	0	0	0	0	0	60	0	0	0	S	3
2019-08-22	00:09:00	0	0	0	0	0	0	60	0	0	0	S		2019-08-22	00:09:00	0	0	0	0	0	0	60	0	0	0	S	3
2019-08-22	00:10:00	0	0	0	0	0	0	60	0	0	0	S		2019-08-22	00:10:00	0	0	0	0	0	0	60	0	0	0	S	3
2019-08-22	00:11:00	0	0	0	0	0	0	60	0	0	0	S		2019-08-22	00:11:00	0	0	0	0	0	0	60	0	0	0	S	3
2019-08-22	00:12:00	0	0	0	0	0	0	60	0	0	0	S		2019-08-22	00:12:00	0	0	0	0	0	0	60	0	0	0	S	3
2019-08-22	00:13:00	0	0	0	0	0	0	60	0	0	0	S		2019-08-22	00:13:00	0	0	0	0	0	0	60	0	0	0	S	3
2019-08-22	00:14:00	0	0	0	0	0	0	60	0	0	0	S		2019-08-22	00:14:00	0	0	0	0	0	0	60	0	0	0	S	3
2019-08-22	00:15:00	0	0	0	0	0	0	60	0	0	0	S		2019-08-22	00:15:00	0	0	0	0	0	0	60	0	0	0	S	3
2019-08-22	00:16:00	0	0	0	0	0	0	60	0	0	0	S		2019-08-22	00:16:00	0	0	0	0	0	0	60	0	0	0	S	3
2019-08-22	00:17:00	0	0	0	0	0	0	60	0	0	0	S		2019-08-22	00:17:00	0	0	0	0	0	0	60	0	0	0	S	3
2019-08-22	00:18:00	0	0	0	0	0	0	60	0	0	0	S		2019-08-22	00:18:00	0	0	0	0	0	0	60	0	0	0	S	3
2019-08-22	00:19:00	0	0	0	0	0	0	60	0	0	0	S		2019-08-22	00:19:00	0	0	0	0	0	0	60	0	0	0	S	3
2019-08-22	00:20:00	0	0	0	0	0	0	60	0	0	0	S		2019-08-22	00:20:00	0	0	0	0	0	0	60	0	0	0	S	3
2019-08-22	00:21:00	0	0	0	0	0	0	60	0	0	0	S		2019-08-22	00:21:00	0	0	0	0	0	0	60	0	0	0	S	3
2019-08-22	00:22:00	0	0	0	0	0	0	60	0	0	0	S		2019-08-22	00:22:00	0	0	0	0	0	0	60	0	0	0	S	3
2019-08-22	00:23:00	0	0	0	0	0	0	60	0	0	0	S		2019-08-22	00:23:00	0	0	0	0	0	0	60	0	0	0	S	3
2019-08-22	00:24:00	0	0	0	0	0	0	60	0	0	0	S		2019-08-22	00:24:00	0	0	0	0	0	0	60	0	0	0	S	3
2019-08-22	00:25:00	0	0	0	0	0	0	60	0	0	0	S		2019-08-22	00:25:00	0	0	0	0	0	0	60	0	0	0	S	3
2019-08-22	00:26:00	0	0	0	0	0	0	60	0	0	0	S		2019-08-22	00:26:00	0	0	0	0	0	0	60	0	0	0	S	3
2019-08-22	00:27:00	0	0	0	0	0	0	60	0	0	0	S		2019-08-22	00:27:00	0	0	0	0	0	0	60	0	0	0	S	3
2019-08-22	00:28:00	0	0	0	0	0	0	60	0	0	0	S		2019-08-22	00:28:00	0	0	0	0	0	0	60	0	0	0	S	3
2019-08-22	00:29:00	0	0	0	0	0	0	60	0	0	0	S		2019-08-22	00:29:00	0	0	0	0	0	0	60	0	0	0	S	3
2019-08-22	00:30:00	0	0	0	0	0	0	60	0	0	0	S		2019-08-22	00:30:00	0	0	0	0	0	0	60	0	0	0	S	3
2019-08-22	00:31:00	0	0	0	0	0	0	60	0	0	0	S		2019-08-22	00:31:00	0	0	0	0	0	0	60	0	0	0	S	3
2019-08-22	00:32:00	0	0	0	0	0	0	60	0	0	0	S		2019-08-22	00:32:00	0	0	0	0	0	0	60	0	0	0	S	3
2019-08-22	00:33:00	0	0	0	0	0	0	60	0	0	0	S		2019-08-22	00:33:00	0	0	0	0	0	0	60	0	0	0	S	3
2019-08-22	00:34:00	0	0	0	0	0	0	60	0	0	0	S		2019-08-22	00:34:00	0	0	0	0	0	0	60	0	0	0	S	3
2019-08-22	00:35:00	0	0	0	0	0	0	60	0	0	0	S		2019-08-22	00:35:00	0	0	0	0	0	0	60	0	0	0	S	3
2019-08-22	00:36:00	0	0	0	0	0	0	60	0	0	0	S		2019-08-22	00:36:00	0	0	0	0	0	0	60	0	0	0	S	3
2019-08-22	00:37:00	0	0	0	0	0	0	60	0	0	0	S		2019-08-22	00:37:00	0	0	0	0	0	0	0	0	30	30	S	3
2019-08-22	00:38:00	71	207	59	227	2	0	1	0	9	50	S		2019-08-22	00:38:00	38	227	335	406	1	0	0	0	60	0	S	3
2019-08-22	00:39:00	0	0	0	0	0	0	0	0	0	60	S		2019-08-22	00:39:00	0	489	22	489	0	0	0	0	60	0	S	3
2019-08-22	00:40:00	0	0	0	0	0	0	0	0	0	60	S		2019-08-22	00:40:00	0	202	33	205	0	0	0	0	60	0	S	3
2019-08-22	00:41:00	0	0	0	0	0	0	0	0	0	60	S		2019-08-22	00:41:00	27	231	153	278	0	0	0	0	60	0	S	3
2019-08-22	00:42:00	0	0	0	0	0	0	60	0	0	0	S		2019-08-22	00:42:00	8	190	93	212	0	0	0	0	60	0	S	3
2019-08-22	00:43:00	0	0	0	0	0	0	60	0	0	0	S		2019-08-22	00:43:00	78	480	139	506	3	0	0	0	51	9	W	1
2019-08-22	00:44:00	0	0	0	0	0	0	60	0	0	0	S		2019-08-22	00:44:00	113	336	138	380	3	0	0	0	47	13	W	1
2019-08-22	00:45:00	0	0	0	0	0	0	60	0	0	0	S		2019-08-22	00:45:00	99	208	44	235	1	0	0	0	46	14	W	1
2019-08-22	00:46:00	0	0	0	0	0	0	60	0	0	0	S		2019-08-22	00:46:00	97	42	7	106	1	0	0	0	6	54	W	1
2019-08-22	00:47:00	0	0	0	0	0	0	60	0	0	0	S		2019-08-22	00:47:00	74	13	9	76	1	0	0	0	56	4	W	1
2019-08-22	00:48:00	0	0	0	0	0	0	60	0	0	0	S		2019-08-22	00:48:00	93	19	59	112	4	0	0	0	22	38	W	1
2019-08-22	00:49:00	0	0	0	0	0	0	60	0	0	0	S		2019-08-22	00:49:00	294	23	54	300	4	0	0	0	1	59	W	1
2019-08-22	00:50:00	0	0	0	0	0	0	60	0	0	0	S		2019-08-22	00:50:00	197	19	47	203	4	0	0	0	1	59	W	1
2019-08-22	00:51:00	0	0	0	0	0	0	60	0	0	0	S		2019-08-22	00:51:00	51	0	5	51	1	0	0	0	0	60	W	1
2019-08-22	00:52:00	0	0	0	0	0	0	60	0	0	0	S		2019-08-22	00:52:00	179	10	55	188	4	0	0	0	0	60	W	1
2019-08-22	00:53:00	0	0	0	0	0	0	60	0	0	0	S		2019-08-22	00:53:00	174	15	50	182	4	0	0	0	0	60	W	1
2019-08-22	00:54:00	0	0	0	0	0	0	60	0	0	0	S		2019-08-22	00:54:00	358	34	62	365	4	0	0	0	7	53	W	1
2019-08-22	00:55:00	0	0	0	0	0	0	60	0	0	0	S		2019-08-22	00:55:00	362	293	210	511	4	0	0	0	25	35	W	1
2019-08-22	00:56:00	0	0	0	0	0	0	60	0	0	0	S		2019-08-22	00:56:00	227	290	250	445	4	0	0	0	33	27	W	1
2019-08-22	00:57:00	0	0	0	0	0	0	60	0	0	0	S		2019-08-22	00:57:00	408	109	138	444	7	0	0	0	22	38	W	1
2019-08-22	00:58:00	0	0	0	0	0	0	60	0	0	0	S		2019-08-22	00:58:00	211	418	375	600	2	0	0	1	45	14	W	1
2019-08-22	00:59:00	0	0	0	0	0	0	60	0	0	0	S		2019-08-22	00:59:00	225	25	6	226	4	0	0	0	13	47	W	1
2019-08-22	01:00:00	0	0	0	0	0	0	60	0	0	0	S		2019-08-22	01:00:00	266	110	75	297	7	0	3	0	12	45	W	1
2019-08-22	01:01:00	0	88	256	271	0	0	0	0	0	60	S		2019-08-22	01:01:00	898	1031	963	1672	12	0	0	60	0	0	W	1
2019-08-22	01:02:00	5	27	310	311	0	0	0	0	0	60	S		2019-08-22	01:02:00	2059	1502	1766	3101	17	0	0	60	0	0	W	1
2019-08-22	01:03:00	0	0	0	0	0	0	0	0	0	60	S		2019-08-22	01:03:00	1483	1427	1854	2770	17	0	0	60	0	0	W	1
2019-08-22	01:04:00	867	1065	441	1442	6	0	0	60	0	0	W		2019-08-22	01:04:00	2257	1384	1649	3119	23	0	0	60	0	0	W	4
2019-08-22	01:05:00	0	0	0	0	0	0	0	0	60	0	S		2019-08-22	01:05:00	45	46	134	149	0	0	0	0	4	56	W	1
2019-08-22	01:06:00	0	0	0	0	0	0	0	0	60	0	S		2019-08-22	01:06:00	5	0	0	5	0	0	0	0	0	60	W	1
2019-08-22	01:07:00	0	0	0	0	0	0	0	0	60	0	S		2019-08-22	01:07:00	40	0	40	57	0	0	0	0	39	21	W	1
2019-08-22	01:08:00	0	0	0	0	0	0	60	0	0	0	S		2019-08-22	01:08:00	10	8	72	73	1	0	0	0	45	15	W	1
2019-08-22	01:09:00	0	0	0	0	0	0	60	0	0	0	S		2019-08-22	01:09:00	0	0	0	0	0	0	0	0	0	60	S	3
2019-08-22	01:10:00	0	0	0	0	0	0	60	0	0	0	S		2019-08-22	01:10:00	132	18	0	133	2	0	0	0	30	30	S	3
2019-08-22	01:11:00	0	0	0	0	0	0	60	0	0	0	S		2019-08-22	01:11:00	74	21	98	125	1	0	0	0	0	60	S	3
2019-08-22	01:12:00	0	0	0	0	0	0	60	0	0	0	S		2019-08-22	01:12:00	0	0	0	0	0	0	0	0	0	60	S	3
2019-08-22	01:13:00	570	544	436	901	2	0	0	60	0	0	W		2019-08-22	01:13:00	12	0	11	16	1	0	0	0	0	60	S	2
2019-08-22	01:14:00	0	0	0	0	0	0	0	0	60	0	S		2019-08-22	01:14:00	0	0	0	0	0	0	0	0	0	60	S	3
2019-08-22	01:15:00	0	0	0	0	0	0	0	0	60	0	S		2019-08-22	01:15:00	0	0	0	0	0	0	0	0	0	60	S	3
2019-08-22	01:16:00	0	0	0	0	0	0	0	0	60	0	S		2019-08-22	01:16:00	96	2	105	142	1	0	0	0	10	50	S	3
2019-08-22	01:17:00	0	0	0	0	0	0	60	0	0	0	S		2019-08-22	01:17:00	9	0	265	265	0	0	0	0	60	0	S	3
2019-08-22	01:18:00	0	0	0	0	0	0	60	0	0	0	S		2019-08-22	01:18:00	0	0	93	93	0	0	0	0	60	0	S	3
2019-08-22	01:19:00	0	0	0	0	0	0	60	0	0	0	S		2019-08-22	01:19:00	131	83	172	232	3	0	0	0	53	7	S	3
2019-08-22	01:20:00	0	0	0	0	0	0	60	0	0	0	S		2019-08-22	01:20:00	0	7	0	7	0	0	51	0	0	9	S	3
2019-08-22	01:21:00	0	0	0	0	0	0	60	0	0	0	S		2019-08-22	01:21:00	0	0	0	0	0	0	60	0	0	0	S	3
2019-08-22	01:22:00	0	0	0	0	0	0	60	0	0	0	S		2019-08-22	01:22:00	0	0	0	0	0	0	60	0	0	0	S	3
2019-08-22	01:23:00	0	0	0	0	0	0	60	0	0	0	S		2019-08-22	01:23:00	0	18	0	18	0	0	60	0	0	0	S	3
2019-08-22	01:24:00	0	0	0	0	0	0	60	0	0	0	S		2019-08-22	01:24:00	0	0	0	0	0	0	60	0	0	0	S	3
2019-08-22	01:25:00	0	0	0	0	0	0	60	0	0	0	S		2019-08-22	01:25:00	0	0	0	0	0	0	60	0	0	0	S	3
2019-08-22	01:26:00	0	0	0	0	0	0	60	0	0	0	S		2019-08-22	01:26:00	0	0	0	0	0	0	60	0	0	0	S	3
2019-08-22	01:27:00	0	0	0	0	0	0	60	0	0	0	S		2019-08-22	01:27:00	0	0	0	0	0	0	60	0	0	0	S	3
2019-08-22	01:28:00	0	0	0	0	0	0	60	0	0	0	S		2019-08-22	01:28:00	0	0	0	0	0	0	60	0	0	0	S	3
2019-08-22	01:29:00	0	0	0	0	0	0	60	0	0	0	S		2019-08-22	01:29:00	0	0	0	0	0	0	60	0	0	0	S	3
2019-08-22	01:30:00	0	0	0	0	0	0	60	0	0	0	S		2019-08-22	01:30:00	0	0	0	0	0	0	60	0	0	0	S	3
2019-08-22	01:31:00	0	0	0	0	0	0	60	0	0	0	S		2019-08-22	01:31:00	0	0	0	0	0	0	60	0	0	0	S	3
2019-08-22	01:32:00	0	0	0	0	0	0	60	0	0	0	S		2019-08-22	01:32:00	0	0	0	0	0	0	60	0	0	0	S	3
2019-08-22	01:33:00	0	0	0	0	0	0	60	0	0	0	S		2019-08-22	01:33:00	0	0	0	0	0	0	60	0	0	0	S	3
2019-08-22	01:34:00	0	0	0	0	0	0	60	0	0	0	S		2019-08-22	01:34:00	0	0	0	0	0	0	60	0	0	0	S	3
2019-08-22	01:35:00	0	0	0	0	0	0	60	0	0	0	S		2019-08-22	01:35:00	0	0	0	0	0	0	60	0	0	0	S	3
2019-08-22	01:36:00	0	0	0	0	0	0	60	0	0	0	S		2019-08-22	01:36:00	0	0	0	0	0	0	60	0	0	0	S	3
2019-08-22	01:37:00	0	0	0	0	0	0	60	0	0	0	S		2019-08-22	01:37:00	0	0	0	0	0	0	60	0	0	0	S	3
2019-08-22	01:38:00	0	0	0	0	0	0	60	0	0	0	S		2019-08-22	01:38:00	0	0	0	0	0	0	60	0	0	0	S	3
2019-08-22	01:39:00	0	0	0	0	0	0	60	0	0	0	S		2019-08-22	01:39:00	0	0	0	0	0	0	60	0	0	0	S	3
2019-08-22	01:40:00	0	0	0	0	0	0	60	0	0	0	S		2019-08-22	01:40:00	0	0	0	0	0	0	60	0	0	0	S	3
2019-08-22	01:41:00	0	0	0	0	0	0	60	0	0	0	S		2019-08-22	01:41:00	0	0	0	0	0	0	60	0	0	0	S	3
2019-08-22	01:42:00	0	0	0	0	0	0	60	0	0	0	S		2019-08-22	01:42:00	0	0	0	0	0	0	60	0	0	0	S	3
2019-08-22	01:43:00	0	0	0	0	0	0	60	0	0	0	S		2019-08-22	01:43:00	0	0	0	0	0	0	60	0	0	0	S	3
2019-08-22	01:44:00	0	0	0	0	0	0	60	0	0	0	S		2019-08-22	01:44:00	0	0	0	0	0	0	60	0	0	0	S	3
2019-08-22	01:45:00	0	0	0	0	0	0	60	0	0	0	S		2019-08-22	01:45:00	0	0	0	0	0	0	60	0	0	0	S	3
2019-08-22	01:46:00	0	0	0	0	0	0	60	0	0	0	S		2019-08-22	01:46:00	0	0	0	0	0	0	60	0	0	0	S	3
2019-08-22	01:47:00	0	0	0	0	0	0	60	0	0	0	S		2019-08-22	01:47:00	0	0	0	0	0	0	60	0	0	0	S	3
2019-08-22	01:48:00	0	0	0	0	0	0	60	0	0	0	S		2019-08-22	01:48:00	0	0	0	0	0	0	60	0	0	0	S	3
2019-08-22	01:49:00	0	0	0	0	0	0	60	0	0	0	S		2019-08-22	01:49:00	0	0	0	0	0	0	60	0	0	0	S	3
2019-08-22	01:50:00	72	265	463	538	1	0	46	0	10	4	S		2019-08-22	01:50:00	118	121	142	221	1	0	56	0	4	0	S	3
2019-08-22	01:51:00	0	0	0	0	0	0	60	0	0	0	S		2019-08-22	01:51:00	349	212	433	595	2	0	0	0	4	56	W	1
2019-08-22	01:52:00	0	15	0	15	0	0	59	0	0	1	S		2019-08-22	01:52:00	0	0	0	0	0	0	0	0	0	60	S	3
2019-08-22	01:53:00	0	0	0	0	0	0	60	0	0	0	S		2019-08-22	01:53:00	0	0	0	0	0	0	0	0	0	60	S	3
2019-08-22	01:54:00	0	0	0	0	0	0	60	0	0	0	S		2019-08-22	01:54:00	0	0	0	0	0	0	0	0	0	60	S	3
2019-08-22	01:55:00	0	0	0	0	0	0	60	0	0	0	S		2019-08-22	01:55:00	0	0	0	0	0	0	0	0	0	60	S	3
2019-08-22	01:56:00	0	0	0	0	0	0	60	0	0	0	S		2019-08-22	01:56:00	0	0	0	0	0	0	60	0	0	0	S	3
2019-08-22	01:57:00	0	0	0	0	0	0	60	0	0	0	S		2019-08-22	01:57:00	0	0	0	0	0	0	60	0	0	0	S	3
2019-08-22	01:58:00	0	0	0	0	0	0	60	0	0	0	S		2019-08-22	01:58:00	0	0	0	0	0	0	60	0	0	0	S	3
2019-08-22	01:59:00	0	0	0	0	0	0	60	0	0	0	S		2019-08-22	01:59:00	0	0	0	0	0	0	60	0	0	0	S	3
2019-08-22	02:00:00	0	0	0	0	0	0	60	0	0	0	S		2019-08-22	02:00:00	0	0	0	0	0	0	0	0	0	60	S	3
2019-08-22	02:01:00	0	0	0	0	0	0	60	0	0	0	S		2019-08-22	02:01:00	0	0	0	0	0	0	0	0	0	60	S	3
2019-08-22	02:02:00	0	0	0	0	0	0	60	0	0	0	S		2019-08-22	02:02:00	0	0	0	0	0	0	0	0	0	60	S	3
2019-08-22	02:03:00	0	0	0	0	0	0	60	0	0	0	S		2019-08-22	02:03:00	0	0	0	0	0	0	0	0	0	60	S	3
2019-08-22	02:04:00	0	0	0	0	0	0	60	0	0	0	S		2019-08-22	02:04:00	0	0	0	0	0	0	60	0	0	0	S	3
2019-08-22	02:05:00	0	0	0	0	0	0	60	0	0	0	S		2019-08-22	02:05:00	0	0	0	0	0	0	60	0	0	0	S	3
2019-08-22	02:06:00	0	0	0	0	0	0	60	0	0	0	S		2019-08-22	02:06:00	0	0	0	0	0	0	60	0	0	0	S	3
2019-08-22	02:07:00	0	0	0	0	0	0	60	0	0	0	S		2019-08-22	02:07:00	0	0	0	0	0	0	60	0	0	0	S	3
2019-08-22	02:08:00	0	0	0	0	0	0	60	0	0	0	S		2019-08-22	02:08:00	0	0	0	0	0	0	60	0	0	0	S	3
2019-08-22	02:09:00	0	0	0	0	0	0	60	0	0	0	S		2019-08-22	02:09:00	0	0	0	0	0	0	60	0	0	0	S	3
2019-08-22	02:10:00	0	0	0	0	0	0	60	0	0	0	S		2019-08-22	02:10:00	0	0	0	0	0	0	60	0	0	0	S	3
2019-08-22	02:11:00	0	0	0	0	0	0	60	0	0	0	S		2019-08-22	02:11:00	0	0	0	0	0	0	60	0	0	0	S	3
2019-08-22	02:12:00	0	0	0	0	0	0	60	0	0	0	S		2019-08-22	02:12:00	0	0	0	0	0	0	60	0	0	0	S	3
2019-08-22	02:13:00	0	0	0	0	0	0	60	0	0	0	S		2019-08-22	02:13:00	0	0	0	0	0	0	60	0	0	0	S	3
2019-08-22	02:14:00	0	0	0	0	0	0	60	0	0	0	S		2019-08-22	02:14:00	0	0	0	0	0	0	60	0	0	0	S	3
2019-08-22	02:15:00	411	367	316	635	1	0	16	0	1	43	S		2019-08-22	02:15:00	0	0	0	0	0	0	0	0	0	60	S	3
2019-08-22	02:16:00	0	0	0	0	0	0	0	0	0	60	S		2019-08-22	02:16:00	0	0	0	0	0	0	0	0	0	60	S	3
2019-08-22	02:17:00	0	0	0	0	0	0	0	0	0	60	S		2019-08-22	02:17:00	8	0	0	8	1	0	0	0	0	60	S	3
2019-08-22	02:18:00	0	0	0	0	0	0	0	0	0	60	S		2019-08-22	02:18:00	104	108	3	150	0	0	59	0	0	1	S	3
2019-08-22	02:19:00	0	0	0	0	0	0	0	0	0	60	S		2019-08-22	02:19:00	0	0	0	0	0	0	60	0	0	0	S	3
2019-08-22	02:20:00	0	0	0	0	0	0	60	0	0	0	S		2019-08-22	02:20:00	0	0	0	0	0	0	60	0	0	0	S	3
2019-08-22	02:21:00	0	0	0	0	0	0	60	0	0	0	S		2019-08-22	02:21:00	0	0	0	0	0	0	60	0	0	0	S	3
2019-08-22	02:22:00	0	0	0	0	0	0	60	0	0	0	S		2019-08-22	02:22:00	0	0	0	0	0	0	60	0	0	0	S	3
2019-08-22	02:23:00	0	0	0	0	0	0	60	0	0	0	S		2019-08-22	02:23:00	0	0	0	0	0	0	60	0	0	0	S	3
2019-08-22	02:24:00	0	0	0	0	0	0	60	0	0	0	S		2019-08-22	02:24:00	0	0	0	0	0	0	60	0	0	0	S	3
2019-08-22	02:25:00	0	0	0	0	0	0	60	0	0	0	S		2019-08-22	02:25:00	0	0	0	0	0	0	60	0	0	0	S	3
2019-08-22	02:26:00	0	0	0	0	0	0	60	0	0	0	S		2019-08-22	02:26:00	0	0	0	0	0	0	60	0	0	0	S	3
2019-08-22	02:27:00	0	0	0	0	0	0	60	0	0	0	S		2019-08-22	02:27:00	0	0	0	0	0	0	60	0	0	0	S	3
2019-08-22	02:28:00	0	0	0	0	0	0	60	0	0	0	S		2019-08-22	02:28:00	0	0	0	0	0	0	60	0	0	0	S	3
2019-08-22	02:29:00	0	0	0	0	0	0	60	0	0	0	S		2019-08-22	02:29:00	0	0	0	0	0	0	60	0	0	0	S	3
2019-08-22	02:30:00	0	0	0	0	0	0	60	0	0	0	S		2019-08-22	02:30:00	0	0	0	0	0	0	60	0	0	0	S	3
2019-08-22	02:31:00	0	0	0	0	0	0	60	0	0	0	S		2019-08-22	02:31:00	0	0	0	0	0	0	60	0	0	0	S	3
2019-08-22	02:32:00	0	0	0	0	0	0	0	0	0	60	S		2019-08-22	02:32:00	0	0	0	0	0	0	60	0	0	0	S	3
2019-08-22	02:33:00	0	0	0	0	0	0	0	0	0	60	S		2019-08-22	02:33:00	0	0	0	0	0	0	60	0	0	0	S	3
2019-08-22	02:34:00	0	0	0	0	0	0	0	0	0	60	S		2019-08-22	02:34:00	0	0	0	0	0	0	60	0	0	0	S	3
2019-08-22	02:35:00	0	0	0	0	0	0	0	0	0	60	S		2019-08-22	02:35:00	0	0	0	0	0	0	60	0	0	0	S	3
2019-08-22	02:36:00	0	0	0	0	0	0	60	0	0	0	S		2019-08-22	02:36:00	0	0	0	0	0	0	60	0	0	0	S	3
2019-08-22	02:37:00	0	0	0	0	0	0	60	0	0	0	S		2019-08-22	02:37:00	0	0	0	0	0	0	60	0	0	0	S	3
2019-08-22	02:38:00	0	0	0	0	0	0	60	0	0	0	S		2019-08-22	02:38:00	0	0	0	0	0	0	60	0	0	0	S	3
2019-08-22	02:39:00	0	0	0	0	0	0	60	0	0	0	S		2019-08-22	02:39:00	0	0	0	0	0	0	60	0	0	0	S	3
2019-08-22	02:40:00	0	0	0	0	0	0	60	0	0	0	S		2019-08-22	02:40:00	0	0	0	0	0	0	60	0	0	0	S	3
2019-08-22	02:41:00	0	0	0	0	0	0	60	0	0	0	S		2019-08-22	02:41:00	0	0	0	0	0	0	60	0	0	0	S	3
2019-08-22	02:42:00	0	0	0	0	0	0	60	0	0	0	S		2019-08-22	02:42:00	0	0	0	0	0	0	60	0	0	0	S	3
2019-08-22	02:43:00	0	0	0	0	0	0	60	0	0	0	S		2019-08-22	02:43:00	0	0	0	0	0	0	60	0	0	0	S	3
2019-08-22	02:44:00	0	0	0	0	0	0	60	0	0	0	S		2019-08-22	02:44:00	0	0	0	0	0	0	60	0	0	0	S	3
2019-08-22	02:45:00	0	0	0	0	0	0	60	0	0	0	S		2019-08-22	02:45:00	0	0	0	0	0	0	60	0	0	0	S	3
2019-08-22	02:46:00	0	0	0	0	0	0	60	0	0	0	S		2019-08-22	02:46:00	0	0	0	0	0	0	60	0	0	0	S	3
2019-08-22	02:47:00	0	0	0	0	0	0	60	0	0	0	S		2019-08-22	02:47:00	0	0	0	0	0	0	60	0	0	0	S	3
2019-08-22	02:48:00	0	0	0	0	0	0	60	0	0	0	S		2019-08-22	02:48:00	0	0	0	0	0	0	60	0	0	0	S	3
2019-08-22	02:49:00	0	0	0	0	0	0	60	0	0	0	S		2019-08-22	02:49:00	0	0	0	0	0	0	60	0	0	0	S	3
2019-08-22	02:50:00	0	0	0	0	0	0	60	0	0	0	S		2019-08-22	02:50:00	0	0	0	0	0	0	60	0	0	0	S	3
2019-08-22	02:51:00	0	0	0	0	0	0	60	0	0	0	S		2019-08-22	02:51:00	151	105	312	362	1	0	8	0	51	1	S	3
2019-08-22	02:52:00	0	0	0	0	0	0	60	0	0	0	S		2019-08-22	02:52:00	151	147	46	216	0	0	50	0	7	3	W	1
2019-08-22	02:53:00	0	0	0	0	0	0	0	0	0	60	S		2019-08-22	02:53:00	0	0	0	0	0	0	60	0	0	0	S	3
2019-08-22	02:54:00	668	509	712	1101	3	0	0	60	0	0	W		2019-08-22	02:54:00	0	0	0	0	0	0	60	0	0	0	S	2
2019-08-22	02:55:00	0	0	0	0	0	0	0	0	0	60	S		2019-08-22	02:55:00	96	155	81	200	1	0	6	0	22	32	W	1
2019-08-22	02:56:00	0	0	0	0	0	0	0	0	0	60	S		2019-08-22	02:56:00	116	39	0	122	1	0	49	0	0	11	W	1
2019-08-22	02:57:00	0	0	0	0	0	0	0	0	0	60	S		2019-08-22	02:57:00	0	0	0	0	0	0	60	0	0	0	W	1
2019-08-22	02:58:00	0	0	0	0	0	0	60	0	0	0	S		2019-08-22	02:58:00	0	0	0	0	0	0	60	0	0	0	W	1
2019-08-22	02:59:00	0	0	0	0	0	0	60	0	0	0	S		2019-08-22	02:59:00	216	136	304	397	1	0	56	0	4	0	W	1
2019-08-22	03:00:00	318	1095	779	1381	6	0	3	0	0	57	S		2019-08-22	03:00:00	1294	515	1289	1898	16	0	0	60	0	0	W	1
2019-08-22	03:01:00	0	0	0	0	0	0	0	0	0	60	S		2019-08-22	03:01:00	245	32	53	253	3	0	0	0	0	60	W	1
2019-08-22	03:02:00	0	0	0	0	0	0	0	0	0	60	S		2019-08-22	03:02:00	503	384	207	666	11	0	0	60	0	0	W	1
2019-08-22	03:03:00	0	0	0	0	0	0	0	0	0	60	S		2019-08-22	03:03:00	221	268	98	361	10	0	23	0	17	20	W	1
2019-08-22	03:04:00	554	571	290	847	2	0	0	60	0	0	W		2019-08-22	03:04:00	1062	1131	977	1833	9	0	0	60	0	0	W	4
2019-08-22	03:05:00	0	0	0	0	0	0	0	0	1	59	S		2019-08-22	03:05:00	186	25	73	201	4	0	0	0	1	59	W	1
2019-08-22	03:06:00	0	0	0	0	0	0	0	0	0	60	S		2019-08-22	03:06:00	345	79	389	526	6	0	0	0	3	57	W	1
2019-08-22	03:07:00	0	0	0	0	0	0	0	0	0	60	S		2019-08-22	03:07:00	252	18	141	289	7	0	0	0	6	54	W	1
2019-08-22	03:08:00	0	0	0	0	0	0	60	0	0	0	S		2019-08-22	03:08:00	230	179	242	379	2	0	0	0	11	49	W	1
2019-08-22	03:09:00	0	0	0	0	0	0	60	0	0	0	S		2019-08-22	03:09:00	1091	484	1001	1558	14	0	0	60	0	0	W	1
2019-08-22	03:10:00	0	0	0	0	0	0	60	0	0	0	S		2019-08-22	03:10:00	135	27	128	188	2	0	0	0	58	2	W	1
2019-08-22	03:11:00	0	0	0	0	0	0	60	0	0	0	S		2019-08-22	03:11:00	5	0	0	5	0	0	0	0	60	0	W	1
2019-08-22	03:12:00	125	541	185	585	2	0	1	0	14	45	S		2019-08-22	03:12:00	201	271	508	610	2	0	0	0	17	43	W	1
2019-08-22	03:13:00	0	0	0	0	0	0	0	0	0	60	S		2019-08-22	03:13:00	0	0	0	0	0	0	0	0	0	60	W	1
2019-08-22	03:14:00	0	0	0	0	0	0	5	0	0	55	S		2019-08-22	03:14:00	80	20	157	177	1	0	0	0	1	59	W	1
2019-08-22	03:15:00	0	0	0	0	0	0	60	0	0	0	S		2019-08-22	03:15:00	0	0	0	0	0	0	0	0	0	60	S	3
2019-08-22	03:16:00	0	0	0	0	0	0	60	0	0	0	S		2019-08-22	03:16:00	129	0	194	233	1	0	0	0	0	60	W	1
2019-08-22	03:17:00	0	0	0	0	0	0	60	0	0	0	S		2019-08-22	03:17:00	0	112	26	115	0	0	1	0	0	59	S	3
2019-08-22	03:18:00	0	0	0	0	0	0	60	0	0	0	S		2019-08-22	03:18:00	0	0	0	0	0	0	2	0	0	58	S	3
2019-08-22	03:19:00	0	0	0	0	0	0	60	0	0	0	S		2019-08-22	03:19:00	0	0	0	0	0	0	0	0	0	60	S	3
2019-08-22	03:20:00	0	0	0	0	0	0	60	0	0	0	S		2019-08-22	03:20:00	0	0	0	0	0	0	0	0	0	60	S	3
2019-08-22	03:21:00	0	0	0	0	0	0	60	0	0	0	S		2019-08-22	03:21:00	0	0	0	0	0	0	0	0	0	60	S	3
2019-08-22	03:22:00	0	0	0	0	0	0	60	0	0	0	S		2019-08-22	03:22:00	0	0	0	0	0	0	60	0	0	0	S	3
2019-08-22	03:23:00	0	0	0	0	0	0	60	0	0	0	S		2019-08-22	03:23:00	0	0	0	0	0	0	60	0	0	0	S	3
2019-08-22	03:24:00	0	0	0	0	0	0	60	0	0	0	S		2019-08-22	03:24:00	0	0	0	0	0	0	60	0	0	0	S	3
2019-08-22	03:25:00	0	0	0	0	0	0	60	0	0	0	S		2019-08-22	03:25:00	0	0	0	0	0	0	60	0	0	0	S	3
2019-08-22	03:26:00	0	0	0	0	0	0	60	0	0	0	S		2019-08-22	03:26:00	0	0	0	0	0	0	60	0	0	0	S	3
2019-08-22	03:27:00	0	0	0	0	0	0	60	0	0	0	S		2019-08-22	03:27:00	0	0	0	0	0	0	60	0	0	0	S	3
2019-08-22	03:28:00	0	0	0	0	0	0	60	0	0	0	S		2019-08-22	03:28:00	0	0	0	0	0	0	60	0	0	0	S	3
2019-08-22	03:29:00	0	0	0	0	0	0	60	0	0	0	S		2019-08-22	03:29:00	0	0	0	0	0	0	60	0	0	0	S	3
2019-08-22	03:30:00	0	0	0	0	0	0	60	0	0	0	S		2019-08-22	03:30:00	0	0	0	0	0	0	60	0	0	0	S	3
2019-08-22	03:31:00	0	0	0	0	0	0	60	0	0	0	S		2019-08-22	03:31:00	0	0	0	0	0	0	60	0	0	0	S	3
2019-08-22	03:32:00	0	0	0	0	0	0	60	0	0	0	S		2019-08-22	03:32:00	0	0	0	0	0	0	60	0	0	0	S	3
2019-08-22	03:33:00	0	0	0	0	0	0	60	0	0	0	S		2019-08-22	03:33:00	0	0	0	0	0	0	60	0	0	0	S	3
2019-08-22	03:34:00	0	0	0	0	0	0	60	0	0	0	S		2019-08-22	03:34:00	0	0	0	0	0	0	60	0	0	0	S	3
2019-08-22	03:35:00	0	0	0	0	0	0	60	0	0	0	S		2019-08-22	03:35:00	0	0	0	0	0	0	60	0	0	0	S	3
2019-08-22	03:36:00	0	0	0	0	0	0	60	0	0	0	S		2019-08-22	03:36:00	77	99	107	165	1	0	7	0	3	50	S	3
2019-08-22	03:37:00	339	338	132	497	4	0	5	0	50	5	S		2019-08-22	03:37:00	0	11	0	11	0	0	60	0	0	0	S	3
2019-08-22	03:38:00	0	0	0	0	0	0	0	0	60	0	S		2019-08-22	03:38:00	0	0	0	0	0	0	60	0	0	0	S	3
2019-08-22	03:39:00	0	0	0	0	0	0	0	0	60	0	S		2019-08-22	03:39:00	0	0	0	0	0	0	60	0	0	0	S	3
2019-08-22	03:40:00	0	0	0	0	0	0	0	0	60	0	S		2019-08-22	03:40:00	0	0	0	0	0	0	60	0	0	0	S	3
2019-08-22	03:41:00	0	0	0	0	0	0	60	0	0	0	S		2019-08-22	03:41:00	0	0	0	0	0	0	60	0	0	0	S	3
2019-08-22	03:42:00	0	0	0	0	0	0	60	0	0	0	S		2019-08-22	03:42:00	0	0	0	0	0	0	60	0	0	0	S	3
2019-08-22	03:43:00	0	0	0	0	0	0	60	0	0	0	S		2019-08-22	03:43:00	0	0	0	0	0	0	60	0	0	0	S	3
2019-08-22	03:44:00	0	0	0	0	0	0	60	0	0	0	S		2019-08-22	03:44:00	0	0	0	0	0	0	60	0	0	0	S	3
2019-08-22	03:45:00	0	0	0	0	0	0	60	0	0	0	S		2019-08-22	03:45:00	0	0	0	0	0	0	60	0	0	0	S	3
2019-08-22	03:46:00	0	0	0	0	0	0	60	0	0	0	S		2019-08-22	03:46:00	0	0	0	0	0	0	60	0	0	0	S	3
2019-08-22	03:47:00	0	0	0	0	0	0	60	0	0	0	S		2019-08-22	03:47:00	0	0	0	0	0	0	60	0	0	0	S	3
2019-08-22	03:48:00	272	368	387	599	2	0	0	0	54	6	S		2019-08-22	03:48:00	31	112	36	122	2	0	58	0	0	2	S	3
2019-08-22	03:49:00	0	0	0	0	0	0	0	0	60	0	S		2019-08-22	03:49:00	3	0	0	3	0	0	19	0	0	41	S	3
2019-08-22	03:50:00	0	0	0	0	0	0	0	0	60	0	S		2019-08-22	03:50:00	0	0	0	0	0	0	0	0	0	60	S	3
2019-08-22	03:51:00	0	0	0	0	0	0	0	0	60	0	S		2019-08-22	03:51:00	0	0	0	0	0	0	0	0	0	60	S	3
2019-08-22	03:52:00	0	0	0	0	0	0	60	0	0	0	S		2019-08-22	03:52:00	0	0	0	0	0	0	0	0	0	60	S	3
2019-08-22	03:53:00	0	0	0	0	0	0	60	0	0	0	S		2019-08-22	03:53:00	0	0	0	0	0	0	60	0	0	0	S	3
2019-08-22	03:54:00	0	0	0	0	0	0	60	0	0	0	S		2019-08-22	03:54:00	0	0	0	0	0	0	60	0	0	0	S	3
2019-08-22	03:55:00	0	0	0	0	0	0	60	0	0	0	S		2019-08-22	03:55:00	0	0	0	0	0	0	60	0	0	0	S	3
2019-08-22	03:56:00	0	0	0	0	0	0	60	0	0	0	S		2019-08-22	03:56:00	0	0	0	0	0	0	60	0	0	0	S	3
2019-08-22	03:57:00	0	0	0	0	0	0	60	0	0	0	S		2019-08-22	03:57:00	0	0	0	0	0	0	60	0	0	0	S	3
2019-08-22	03:58:00	0	0	0	0	0	0	60	0	0	0	S		2019-08-22	03:58:00	0	0	0	0	0	0	60	0	0	0	S	3
2019-08-22	03:59:00	57	120	5	133	1	0	1	0	52	7	S		2019-08-22	03:59:00	0	0	0	0	0	0	0	0	0	60	S	3
2019-08-22	04:00:00	0	0	0	0	0	0	0	0	0	60	S		2019-08-22	04:00:00	0	0	0	0	0	0	0	0	0	60	S	3
2019-08-22	04:01:00	0	0	0	0	0	0	0	0	0	60	S		2019-08-22	04:01:00	0	0	0	0	0	0	0	0	0	60	S	3
2019-08-22	04:02:00	0	0	0	0	0	0	0	0	0	60	S		2019-08-22	04:02:00	0	0	0	0	0	0	0	0	0	60	S	3
2019-08-22	04:03:00	0	0	0	0	0	0	60	0	0	0	S		2019-08-22	04:03:00	0	0	0	0	0	0	0	0	0	60	S	3
2019-08-22	04:04:00	0	0	0	0	0	0	60	0	0	0	S		2019-08-22	04:04:00	0	0	0	0	0	0	60	0	0	0	S	3
2019-08-22	04:05:00	0	0	0	0	0	0	60	0	0	0	S		2019-08-22	04:05:00	0	0	0	0	0	0	60	0	0	0	S	3
2019-08-22	04:06:00	0	0	0	0	0	0	60	0	0	0	S		2019-08-22	04:06:00	0	0	0	0	0	0	60	0	0	0	S	3
2019-08-22	04:07:00	0	0	0	0	0	0	60	0	0	0	S		2019-08-22	04:07:00	0	0	0	0	0	0	60	0	0	0	S	3
2019-08-22	04:08:00	0	0	0	0	0	0	60	0	0	0	S		2019-08-22	04:08:00	0	0	0	0	0	0	60	0	0	0	S	3
2019-08-22	04:09:00	0	0	0	0	0	0	60	0	0	0	S		2019-08-22	04:09:00	0	0	0	0	0	0	60	0	0	0	S	3
2019-08-22	04:10:00	0	0	0	0	0	0	60	0	0	0	S		2019-08-22	04:10:00	0	0	0	0	0	0	60	0	0	0	S	3
2019-08-22	04:11:00	0	0	0	0	0	0	60	0	0	0	S		2019-08-22	04:11:00	0	0	0	0	0	0	60	0	0	0	S	3
2019-08-22	04:12:00	0	0	0	0	0	0	60	0	0	0	S		2019-08-22	04:12:00	0	0	0	0	0	0	60	0	0	0	S	3
2019-08-22	04:13:00	0	0	0	0	0	0	60	0	0	0	S		2019-08-22	04:13:00	0	0	0	0	0	0	0	0	0	60	S	3
2019-08-22	04:14:00	0	0	0	0	0	0	60	0	0	0	S		2019-08-22	04:14:00	0	0	0	0	0	0	0	0	0	60	S	3
2019-08-22	04:15:00	0	0	0	0	0	0	60	0	0	0	S		2019-08-22	04:15:00	0	0	0	0	0	0	0	0	0	60	S	3
2019-08-22	04:16:00	0	0	0	0	0	0	60	0	0	0	S		2019-08-22	04:16:00	0	0	0	0	0	0	0	0	0	60	S	3
2019-08-22	04:17:00	0	0	0	0	0	0	60	0	0	0	S		2019-08-22	04:17:00	0	0	0	0	0	0	60	0	0	0	S	3
2019-08-22	04:18:00	0	0	0	0	0	0	60	0	0	0	S		2019-08-22	04:18:00	0	0	0	0	0	0	60	0	0	0	S	3
2019-08-22	04:19:00	0	0	0	0	0	0	60	0	0	0	S		2019-08-22	04:19:00	12	12	0	17	0	0	0	0	0	60	S	3
2019-08-22	04:20:00	0	0	0	0	0	0	60	0	0	0	S		2019-08-22	04:20:00	0	0	0	0	0	0	0	0	0	60	S	3
2019-08-22	04:21:00	0	0	0	0	0	0	60	0	0	0	S		2019-08-22	04:21:00	0	0	0	0	0	0	0	0	0	60	S	3
2019-08-22	04:22:00	0	0	0	0	0	0	60	0	0	0	S		2019-08-22	04:22:00	0	0	0	0	0	0	0	0	0	60	S	3
2019-08-22	04:23:00	0	0	0	0	0	0	60	0	0	0	S		2019-08-22	04:23:00	0	0	0	0	0	0	0	0	0	60	S	3
2019-08-22	04:24:00	0	0	0	0	0	0	60	0	0	0	S		2019-08-22	04:24:00	0	0	0	0	0	0	60	0	0	0	S	3
2019-08-22	04:25:00	0	0	0	0	0	0	60	0	0	0	S		2019-08-22	04:25:00	0	0	0	0	0	0	60	0	0	0	S	3
2019-08-22	04:26:00	0	0	0	0	0	0	60	0	0	0	S		2019-08-22	04:26:00	21	7	0	22	0	0	0	0	0	60	S	3
2019-08-22	04:27:00	0	0	0	0	0	0	60	0	0	0	S		2019-08-22	04:27:00	401	271	564	743	4	0	51	0	6	3	W	1
2019-08-22	04:28:00	0	0	0	0	0	0	60	0	0	0	S		2019-08-22	04:28:00	0	0	0	0	0	0	60	0	0	0	S	3
2019-08-22	04:29:00	0	0	0	0	0	0	60	0	0	0	S		2019-08-22	04:29:00	0	0	0	0	0	0	60	0	0	0	S	3
2019-08-22	04:30:00	0	0	0	0	0	0	60	0	0	0	S		2019-08-22	04:30:00	0	0	0	0	0	0	60	0	0	0	S	3
2019-08-22	04:31:00	0	0	0	0	0	0	60	0	0	0	S		2019-08-22	04:31:00	0	0	0	0	0	0	60	0	0	0	S	3
2019-08-22	04:32:00	0	0	0	0	0	0	60	0	0	0	S		2019-08-22	04:32:00	0	0	0	0	0	0	60	0	0	0	S	3
2019-08-22	04:33:00	0	0	0	0	0	0	60	0	0	0	S		2019-08-22	04:33:00	0	0	0	0	0	0	60	0	0	0	S	3
2019-08-22	04:34:00	0	0	0	0	0	0	60	0	0	0	S		2019-08-22	04:34:00	0	0	0	0	0	0	60	0	0	0	S	3
2019-08-22	04:35:00	0	0	0	0	0	0	60	0	0	0	S		2019-08-22	04:35:00	0	0	0	0	0	0	60	0	0	0	S	3
2019-08-22	04:36:00	0	0	0	0	0	0	60	0	0	0	S		2019-08-22	04:36:00	0	0	0	0	0	0	60	0	0	0	S	3
2019-08-22	04:37:00	0	0	0	0	0	0	60	0	0	0	S		2019-08-22	04:37:00	0	0	0	0	0	0	60	0	0	0	S	3
2019-08-22	04:38:00	0	0	0	0	0	0	60	0	0	0	S		2019-08-22	04:38:00	0	0	0	0	0	0	60	0	0	0	S	3
2019-08-22	04:39:00	0	0	0	0	0	0	60	0	0	0	S		2019-08-22	04:39:00	0	0	0	0	0	0	60	0	0	0	S	3
2019-08-22	04:40:00	0	0	0	0	0	0	60	0	0	0	S		2019-08-22	04:40:00	0	0	0	0	0	0	60	0	0	0	S	3
2019-08-22	04:41:00	0	0	0	0	0	0	60	0	0	0	S		2019-08-22	04:41:00	0	0	0	0	0	0	60	0	0	0	S	3
2019-08-22	04:42:00	0	0	0	0	0	0	60	0	0	0	S		2019-08-22	04:42:00	0	0	0	0	0	0	60	0	0	0	S	3
2019-08-22	04:43:00	0	0	0	0	0	0	60	0	0	0	S		2019-08-22	04:43:00	0	0	0	0	0	0	60	0	0	0	S	3
2019-08-22	04:44:00	0	0	0	0	0	0	60	0	0	0	S		2019-08-22	04:44:00	0	0	0	0	0	0	60	0	0	0	S	3
2019-08-22	04:45:00	0	0	0	0	0	0	60	0	0	0	S		2019-08-22	04:45:00	0	0	0	0	0	0	60	0	0	0	S	3
2019-08-22	04:46:00	0	0	0	0	0	0	60	0	0	0	S		2019-08-22	04:46:00	0	0	0	0	0	0	60	0	0	0	S	3
2019-08-22	04:47:00	0	0	0	0	0	0	60	0	0	0	S		2019-08-22	04:47:00	0	0	0	0	0	0	60	0	0	0	S	3
2019-08-22	04:48:00	0	0	0	0	0	0	60	0	0	0	S		2019-08-22	04:48:00	0	0	0	0	0	0	60	0	0	0	S	3
2019-08-22	04:49:00	0	0	0	0	0	0	60	0	0	0	S		2019-08-22	04:49:00	0	0	0	0	0	0	60	0	0	0	S	3
2019-08-22	04:50:00	0	0	0	0	0	0	60	0	0	0	S		2019-08-22	04:50:00	0	0	0	0	0	0	60	0	0	0	S	3
2019-08-22	04:51:00	0	0	0	0	0	0	60	0	0	0	S		2019-08-22	04:51:00	0	0	0	0	0	0	60	0	0	0	S	3
2019-08-22	04:52:00	0	0	0	0	0	0	60	0	0	0	S		2019-08-22	04:52:00	0	0	0	0	0	0	60	0	0	0	S	3
2019-08-22	04:53:00	0	0	0	0	0	0	60	0	0	0	S		2019-08-22	04:53:00	0	0	0	0	0	0	60	0	0	0	S	3
2019-08-22	04:54:00	0	0	0	0	0	0	60	0	0	0	S		2019-08-22	04:54:00	0	0	0	0	0	0	60	0	0	0	S	3
2019-08-22	04:55:00	0	0	0	0	0	0	60	0	0	0	S		2019-08-22	04:55:00	0	0	0	0	0	0	60	0	0	0	S	3
2019-08-22	04:56:00	0	0	0	0	0	0	60	0	0	0	S		2019-08-22	04:56:00	0	0	0	0	0	0	60	0	0	0	S	3
2019-08-22	04:57:00	0	0	0	0	0	0	60	0	0	0	S		2019-08-22	04:57:00	156	140	233	313	2	0	43	0	2	15	W	1
2019-08-22	04:58:00	0	0	0	0	0	0	60	0	0	0	S		2019-08-22	04:58:00	471	304	426	704	5	0	0	60	0	0	W	1
2019-08-22	04:59:00	116	652	794	1034	3	0	0	0	0	60	S		2019-08-22	04:59:00	1721	1782	1911	3129	16	0	0	60	0	0	W	1
2019-08-22	05:00:00	0	0	0	0	0	0	0	0	0	60	S		2019-08-22	05:00:00	1766	861	1275	2342	16	0	0	60	0	0	W	1
2019-08-22	05:01:00	0	0	0	0	0	0	0	0	0	60	S		2019-08-22	05:01:00	1657	1378	965	2361	33	0	0	60	0	0	W	1
2019-08-22	05:02:00	0	0	0	0	0	0	0	0	0	60	S		2019-08-22	05:02:00	535	231	352	681	8	0	0	60	0	0	W	1
2019-08-22	05:03:00	0	0	0	0	0	0	60	0	0	0	S		2019-08-22	05:03:00	0	0	0	0	0	0	0	0	0	60	W	1
2019-08-22	05:04:00	0	0	0	0	0	0	60	0	0	0	S		2019-08-22	05:04:00	0	127	3	127	0	0	34	0	0	26	W	1
2019-08-22	05:05:00	0	0	0	0	0	0	60	0	0	0	S		2019-08-22	05:05:00	0	0	0	0	0	0	60	0	0	0	W	1
2019-08-22	05:06:00	0	0	0	0	0	0	60	0	0	0	S		2019-08-22	05:06:00	98	0	30	102	1	0	54	0	6	0	W	1
2019-08-22	05:07:00	0	0	0	0	0	0	60	0	0	0	S		2019-08-22	05:07:00	47	1	34	58	0	0	0	0	4	56	W	1
2019-08-22	05:08:00	0	0	0	0	0	0	60	0	0	0	S		2019-08-22	05:08:00	0	0	0	0	0	0	0	0	0	60	S	3
2019-08-22	05:09:00	0	0	0	0	0	0	60	0	0	0	S		2019-08-22	05:09:00	0	0	0	0	0	0	0	0	0	60	S	3
2019-08-22	05:10:00	0	0	0	0	0	0	60	0	0	0	S		2019-08-22	05:10:00	0	0	0	0	0	0	0	0	0	60	S	3
2019-08-22	05:11:00	0	0	0	0	0	0	60	0	0	0	S		2019-08-22	05:11:00	0	0	0	0	0	0	60	0	0	0	S	3
2019-08-22	05:12:00	0	0	0	0	0	0	60	0	0	0	S		2019-08-22	05:12:00	0	0	0	0	0	0	60	0	0	0	S	3
2019-08-22	05:13:00	0	0	0	0	0	0	60	0	0	0	S		2019-08-22	05:13:00	0	0	0	0	0	0	60	0	0	0	S	3
2019-08-22	05:14:00	0	0	0	0	0	0	60	0	0	0	S		2019-08-22	05:14:00	0	0	0	0	0	0	0	0	0	60	S	3
2019-08-22	05:15:00	0	0	0	0	0	0	60	0	0	0	S		2019-08-22	05:15:00	0	0	0	0	0	0	0	0	0	60	S	3
2019-08-22	05:16:00	0	0	0	0	0	0	60	0	0	0	S		2019-08-22	05:16:00	0	0	0	0	0	0	0	0	0	60	S	3
2019-08-22	05:17:00	0	0	0	0	0	0	60	0	0	0	S		2019-08-22	05:17:00	0	0	0	0	0	0	0	0	0	60	S	3
2019-08-22	05:18:00	0	0	0	0	0	0	60	0	0	0	S		2019-08-22	05:18:00	0	0	0	0	0	0	60	0	0	0	S	3
2019-08-22	05:19:00	0	0	0	0	0	0	60	0	0	0	S		2019-08-22	05:19:00	0	0	0	0	0	0	60	0	0	0	S	3
2019-08-22	05:20:00	0	0	0	0	0	0	60	0	0	0	S		2019-08-22	05:20:00	0	0	0	0	0	0	60	0	0	0	S	3
2019-08-22	05:21:00	0	0	0	0	0	0	60	0	0	0	S		2019-08-22	05:21:00	0	0	0	0	0	0	60	0	0	0	S	3
2019-08-22	05:22:00	0	0	0	0	0	0	60	0	0	0	S		2019-08-22	05:22:00	0	0	0	0	0	0	60	0	0	0	S	3
2019-08-22	05:23:00	0	0	0	0	0	0	0	0	0	60	S		2019-08-22	05:23:00	0	0	0	0	0	0	60	0	0	0	S	3
2019-08-22	05:24:00	329	526	461	773	2	0	0	0	55	5	S		2019-08-22	05:24:00	0	0	0	0	0	0	60	0	0	0	S	3
2019-08-22	05:25:00	196	661	477	838	2	0	1	0	13	46	S		2019-08-22	05:25:00	0	0	0	0	0	0	60	0	0	0	S	3
2019-08-22	05:26:00	0	0	0	0	0	0	0	0	0	60	S		2019-08-22	05:26:00	0	0	0	0	0	0	60	0	0	0	S	3
2019-08-22	05:27:00	0	0	0	0	0	0	0	0	0	60	S		2019-08-22	05:27:00	0	0	0	0	0	0	60	0	0	0	S	3
2019-08-22	05:28:00	0	0	0	0	0	0	0	0	0	60	S		2019-08-22	05:28:00	0	0	0	0	0	0	60	0	0	0	S	3
2019-08-22	05:29:00	0	0	0	0	0	0	60	0	0	0	S		2019-08-22	05:29:00	0	0	0	0	0	0	60	0	0	0	S	3
2019-08-22	05:30:00	0	0	0	0	0	0	60	0	0	0	S		2019-08-22	05:30:00	0	0	0	0	0	0	60	0	0	0	S	3
2019-08-22	05:31:00	0	0	0	0	0	0	60	0	0	0	S		2019-08-22	05:31:00	0	0	0	0	0	0	60	0	0	0	S	3
2019-08-22	05:32:00	0	0	0	0	0	0	60	0	0	0	S		2019-08-22	05:32:00	0	0	0	0	0	0	60	0	0	0	S	3
2019-08-22	05:33:00	0	0	0	0	0	0	60	0	0	0	S		2019-08-22	05:33:00	0	0	0	0	0	0	60	0	0	0	S	3
2019-08-22	05:34:00	0	0	0	0	0	0	60	0	0	0	S		2019-08-22	05:34:00	0	0	0	0	0	0	0	0	0	60	S	3
2019-08-22	05:35:00	0	0	0	0	0	0	60	0	0	0	S		2019-08-22	05:35:00	0	0	0	0	0	0	0	0	0	60	S	3
2019-08-22	05:36:00	0	0	0	0	0	0	60	0	0	0	S		2019-08-22	05:36:00	0	0	0	0	0	0	0	0	0	60	S	3
2019-08-22	05:37:00	0	0	0	0	0	0	60	0	0	0	S		2019-08-22	05:37:00	0	0	0	0	0	0	0	0	0	60	S	3
2019-08-22	05:38:00	0	0	0	0	0	0	60	0	0	0	S		2019-08-22	05:38:00	0	0	0	0	0	0	0	0	0	60	S	3
2019-08-22	05:39:00	512	1009	812	1393	5	0	0	60	0	0	W		2019-08-22	05:39:00	0	0	0	0	0	0	0	0	0	60	S	2
2019-08-22	05:40:00	0	0	0	0	0	0	0	0	0	60	S		2019-08-22	05:40:00	0	0	0	0	0	0	0	0	0	60	S	3
2019-08-22	05:41:00	0	0	0	0	0	0	0	0	0	60	S		2019-08-22	05:41:00	0	0	0	0	0	0	0	0	0	60	S	3
2019-08-22	05:42:00	0	0	0	0	0	0	0	0	0	60	S		2019-08-22	05:42:00	0	0	0	0	0	0	60	0	0	0	S	3
2019-08-22	05:43:00	0	0	0	0	0	0	60	0	0	0	S		2019-08-22	05:43:00	0	0	0	0	0	0	60	0	0	0	S	3
2019-08-22	05:44:00	0	0	0	0	0	0	60	0	0	0	S		2019-08-22	05:44:00	0	0	0	0	0	0	60	0	0	0	S	3
2019-08-22	05:45:00	0	0	0	0	0	0	60	0	0	0	S		2019-08-22	05:45:00	0	0	0	0	0	0	60	0	0	0	S	3
2019-08-22	05:46:00	0	0	0	0	0	0	60	0	0	0	S		2019-08-22	05:46:00	0	0	0	0	0	0	60	0	0	0	S	3
2019-08-22	05:47:00	0	0	0	0	0	0	60	0	0	0	S		2019-08-22	05:47:00	0	0	0	0	0	0	60	0	0	0	S	3
2019-08-22	05:48:00	0	0	0	0	0	0	60	0	0	0	S		2019-08-22	05:48:00	0	0	0	0	0	0	60	0	0	0	S	3
2019-08-22	05:49:00	0	0	0	0	0	0	60	0	0	0	S		2019-08-22	05:49:00	0	0	0	0	0	0	60	0	0	0	S	3
2019-08-22	05:50:00	0	0	0	0	0	0	60	0	0	0	S		2019-08-22	05:50:00	0	0	0	0	0	0	60	0	0	0	S	3
2019-08-22	05:51:00	0	0	0	0	0	0	60	0	0	0	S		2019-08-22	05:51:00	0	0	0	0	0	0	60	0	0	0	S	3
2019-08-22	05:52:00	0	0	0	0	0	0	60	0	0	0	S		2019-08-22	05:52:00	0	0	0	0	0	0	60	0	0	0	S	3
2019-08-22	05:53:00	0	0	0	0	0	0	60	0	0	0	S		2019-08-22	05:53:00	0	0	0	0	0	0	60	0	0	0	S	3
2019-08-22	05:54:00	801	824	2082	2378	7	0	0	60	0	0	W		2019-08-22	05:54:00	0	0	0	0	0	0	60	0	0	0	S	2
2019-08-22	05:55:00	0	0	0	0	0	0	0	0	0	60	S		2019-08-22	05:55:00	0	0	0	0	0	0	60	0	0	0	S	3
2019-08-22	05:56:00	0	0	0	0	0	0	0	0	0	60	S		2019-08-22	05:56:00	0	0	0	0	0	0	60	0	0	0	S	3
2019-08-22	05:57:00	0	0	0	0	0	0	0	0	0	60	S		2019-08-22	05:57:00	0	0	0	0	0	0	60	0	0	0	S	3
2019-08-22	05:58:00	0	0	0	0	0	0	60	0	0	0	S		2019-08-22	05:58:00	0	0	0	0	0	0	60	0	0	0	S	3
2019-08-22	05:59:00	0	0	0	0	0	0	60	0	0	0	S		2019-08-22	05:59:00	0	0	0	0	0	0	0	0	0	60	S	3
2019-08-22	06:00:00	0	0	0	0	0	0	60	0	0	0	S		2019-08-22	06:00:00	0	0	0	0	0	0	0	0	0	60	S	3
2019-08-22	06:01:00	0	0	0	0	0	0	60	0	0	0	S		2019-08-22	06:01:00	0	0	0	0	0	0	0	0	0	60	S	3
2019-08-22	06:02:00	0	0	0	0	0	0	60	0	0	0	S		2019-08-22	06:02:00	18	23	20	35	0	0	0	0	0	60	S	3
2019-08-22	06:03:00	0	0	0	0	0	0	60	0	0	0	S		2019-08-22	06:03:00	0	0	0	0	0	0	0	0	0	60	S	3
2019-08-22	06:04:00	0	0	0	0	0	0	60	0	0	0	S		2019-08-22	06:04:00	0	0	0	0	0	0	0	0	0	60	S	3
2019-08-22	06:05:00	144	108	75	195	2	0	0	0	1	59	S		2019-08-22	06:05:00	0	0	0	0	0	0	0	0	0	60	S	3
2019-08-22	06:06:00	0	0	0	0	0	0	0	0	0	60	S		2019-08-22	06:06:00	0	0	0	0	0	0	0	0	0	60	S	3
2019-08-22	06:07:00	0	0	0	0	0	0	0	0	0	60	S		2019-08-22	06:07:00	0	0	0	0	0	0	0	0	0	60	S	3
2019-08-22	06:08:00	0	0	0	0	0	0	0	0	0	60	S		2019-08-22	06:08:00	0	0	0	0	0	0	0	0	0	60	S	3
2019-08-22	06:09:00	0	0	0	0	0	0	60	0	0	0	S		2019-08-22	06:09:00	0	0	0	0	0	0	0	0	0	60	S	3
2019-08-22	06:10:00	0	0	0	0	0	0	60	0	0	0	S		2019-08-22	06:10:00	0	0	0	0	0	0	0	0	0	60	S	3
2019-08-22	06:11:00	0	0	0	0	0	0	60	0	0	0	S		2019-08-22	06:11:00	0	0	0	0	0	0	0	0	0	60	S	3
2019-08-22	06:12:00	0	0	0	0	0	0	60	0	0	0	S		2019-08-22	06:12:00	0	0	0	0	0	0	0	0	0	60	S	3
2019-08-22	06:13:00	0	0	0	0	0	0	60	0	0	0	S		2019-08-22	06:13:00	0	0	0	0	0	0	0	0	0	60	S	3
2019-08-22	06:14:00	0	0	0	0	0	0	60	0	0	0	S		2019-08-22	06:14:00	0	0	0	0	0	0	0	0	0	60	S	3
2019-08-22	06:15:00	0	0	0	0	0	0	60	0	0	0	S		2019-08-22	06:15:00	0	0	0	0	0	0	0	0	0	60	S	3
2019-08-22	06:16:00	0	0	0	0	0	0	60	0	0	0	S		2019-08-22	06:16:00	0	0	0	0	0	0	60	0	0	0	S	3
2019-08-22	06:17:00	0	0	0	0	0	0	60	0	0	0	S		2019-08-22	06:17:00	0	0	0	0	0	0	60	0	0	0	S	3
2019-08-22	06:18:00	0	0	0	0	0	0	60	0	0	0	S		2019-08-22	06:18:00	0	0	0	0	0	0	60	0	0	0	S	3
2019-08-22	06:19:00	0	0	0	0	0	0	60	0	0	0	S		2019-08-22	06:19:00	0	0	0	0	0	0	60	0	0	0	S	3
2019-08-22	06:20:00	0	0	0	0	0	0	60	0	0	0	S		2019-08-22	06:20:00	0	0	0	0	0	0	60	0	0	0	S	3
2019-08-22	06:21:00	0	0	0	0	0	0	60	0	0	0	S		2019-08-22	06:21:00	0	0	0	0	0	0	60	0	0	0	S	3
2019-08-22	06:22:00	0	0	0	0	0	0	60	0	0	0	S		2019-08-22	06:22:00	0	0	0	0	0	0	60	0	0	0	S	3
2019-08-22	06:23:00	25	73	304	314	0	0	0	0	0	60	S		2019-08-22	06:23:00	0	0	0	0	0	0	60	0	0	0	S	3
2019-08-22	06:24:00	0	0	0	0	0	0	0	0	0	60	S		2019-08-22	06:24:00	0	0	0	0	0	0	60	0	0	0	S	3
2019-08-22	06:25:00	0	0	0	0	0	0	0	0	0	60	S		2019-08-22	06:25:00	0	0	0	0	0	0	60	0	0	0	S	3
2019-08-22	06:26:00	0	0	0	0	0	0	0	0	0	60	S		2019-08-22	06:26:00	0	0	0	0	0	0	60	0	0	0	S	3
2019-08-22	06:27:00	0	0	0	0	0	0	60	0	0	0	S		2019-08-22	06:27:00	0	0	0	0	0	0	60	0	0	0	S	3
2019-08-22	06:28:00	0	0	0	0	0	0	60	0	0	0	S		2019-08-22	06:28:00	0	0	0	0	0	0	60	0	0	0	S	3
2019-08-22	06:29:00	0	0	0	0	0	0	60	0	0	0	S		2019-08-22	06:29:00	0	0	0	0	0	0	60	0	0	0	S	3
2019-08-22	06:30:00	213	319	538	661	2	0	0	0	38	22	S		2019-08-22	06:30:00	0	0	0	0	0	0	0	0	0	60	S	3
2019-08-22	06:31:00	0	0	0	0	0	0	0	0	60	0	S		2019-08-22	06:31:00	0	0	0	0	0	0	0	0	0	60	S	3
2019-08-22	06:32:00	93	20	137	167	1	0	0	0	56	4	S		2019-08-22	06:32:00	0	0	0	0	0	0	0	0	0	60	S	3
2019-08-22	06:33:00	0	0	0	0	0	0	0	0	60	0	S		2019-08-22	06:33:00	0	0	0	0	0	0	0	0	0	60	S	3
2019-08-22	06:34:00	0	0	0	0	0	0	0	0	60	0	S		2019-08-22	06:34:00	0	0	0	0	0	0	60	0	0	0	S	3
2019-08-22	06:35:00	0	0	0	0	0	0	0	0	60	0	S		2019-08-22	06:35:00	0	0	0	0	0	0	60	0	0	0	S	3
2019-08-22	06:36:00	0	0	0	0	0	0	60	0	0	0	S		2019-08-22	06:36:00	0	0	0	0	0	0	60	0	0	0	S	3
2019-08-22	06:37:00	0	0	0	0	0	0	60	0	0	0	S		2019-08-22	06:37:00	0	0	0	0	0	0	60	0	0	0	S	3
2019-08-22	06:38:00	0	0	0	0	0	0	60	0	0	0	S		2019-08-22	06:38:00	0	0	0	0	0	0	0	0	0	60	S	3
2019-08-22	06:39:00	0	0	0	0	0	0	60	0	0	0	S		2019-08-22	06:39:00	0	0	0	0	0	0	0	0	0	60	S	3
2019-08-22	06:40:00	0	0	0	0	0	0	60	0	0	0	S		2019-08-22	06:40:00	143	10	62	156	1	0	0	0	12	48	W	1
2019-08-22	06:41:00	0	0	0	0	0	0	60	0	0	0	S		2019-08-22	06:41:00	16	13	26	33	0	0	26	0	31	3	S	3
2019-08-22	06:42:00	0	0	0	0	0	0	60	0	0	0	S		2019-08-22	06:42:00	54	0	0	54	1	0	57	0	1	2	W	1
2019-08-22	06:43:00	0	0	0	0	0	0	60	0	0	0	S		2019-08-22	06:43:00	0	0	0	0	0	0	9	0	0	51	S	3
																											4
Sleep Period	08/22/2019 22:32:00 - 08/23/2019 07:14:00																										4
Date	Time	Axis1	Axis2	Axis3	VM	Steps	Lux	Inclinometer Off	Inclinometer Standing	Inclinometer Sitting	Inclinometer Lying	Sleep or Awake?															4
2019-08-22	22:32:00	0	0	0	0	0	0	0	0	0	60	W		2019-08-22	22:32:00	0	0	0	0	0	0	0	0	60	0	W	4
2019-08-22	22:33:00	0	0	0	0	0	0	0	0	0	60	W		2019-08-22	22:33:00	0	0	0	0	0	0	0	0	60	0	W	4
2019-08-22	22:34:00	0	0	0	0	0	0	60	0	0	0	S		2019-08-22	22:34:00	0	0	0	0	0	0	0	0	60	0	W	1
2019-08-22	22:35:00	0	0	0	0	0	0	60	0	0	0	S		2019-08-22	22:35:00	0	0	0	0	0	0	60	0	0	0	S	3
2019-08-22	22:36:00	0	0	0	0	0	0	0	0	0	60	S		2019-08-22	22:36:00	0	0	0	0	0	0	60	0	0	0	S	3
2019-08-22	22:37:00	563	970	1030	1523	6	0	0	60	0	0	W		2019-08-22	22:37:00	0	41	0	41	0	0	0	0	60	0	S	2
2019-08-22	22:38:00	0	0	0	0	0	0	60	0	0	0	S		2019-08-22	22:38:00	0	0	0	0	0	0	0	0	60	0	S	3
2019-08-22	22:39:00	0	0	0	0	0	0	60	0	0	0	S		2019-08-22	22:39:00	0	0	0	0	0	0	0	0	60	0	S	3
2019-08-22	22:40:00	0	0	0	0	0	0	60	0	0	0	S		2019-08-22	22:40:00	0	0	0	0	0	0	0	0	60	0	S	3
2019-08-22	22:41:00	0	0	0	0	0	0	60	0	0	0	S		2019-08-22	22:41:00	0	0	0	0	0	0	60	0	0	0	S	3
2019-08-22	22:42:00	0	0	0	0	0	0	60	0	0	0	S		2019-08-22	22:42:00	0	0	0	0	0	0	60	0	0	0	S	3
2019-08-22	22:43:00	0	0	0	0	0	0	60	0	0	0	S		2019-08-22	22:43:00	0	0	0	0	0	0	60	0	0	0	S	3
2019-08-22	22:44:00	65	327	357	488	2	0	31	0	0	29	S		2019-08-22	22:44:00	0	0	0	0	0	0	0	0	60	0	S	3
2019-08-22	22:45:00	12	140	62	154	1	0	37	0	0	23	S		2019-08-22	22:45:00	0	43	6	43	0	0	0	0	60	0	S	3
2019-08-22	22:46:00	0	64	51	82	0	0	50	0	0	10	S		2019-08-22	22:46:00	0	0	0	0	0	0	0	0	60	0	S	3
2019-08-22	22:47:00	32	243	276	369	1	0	0	0	0	60	S		2019-08-22	22:47:00	35	17	16	42	1	0	0	0	60	0	S	3
2019-08-22	22:48:00	0	0	0	0	0	0	0	0	0	60	S		2019-08-22	22:48:00	0	0	0	0	0	0	0	0	60	0	S	3
2019-08-22	22:49:00	0	0	0	0	0	0	0	0	0	60	S		2019-08-22	22:49:00	0	0	0	0	0	0	0	0	60	0	S	3
2019-08-22	22:50:00	0	0	0	0	0	0	0	0	0	60	S		2019-08-22	22:50:00	0	0	0	0	0	0	0	0	60	0	S	3
2019-08-22	22:51:00	0	0	0	0	0	0	60	0	0	0	S		2019-08-22	22:51:00	0	0	0	0	0	0	60	0	0	0	S	3
2019-08-22	22:52:00	0	0	0	0	0	0	60	0	0	0	S		2019-08-22	22:52:00	0	0	0	0	0	0	60	0	0	0	S	3
2019-08-22	22:53:00	0	0	0	0	0	0	60	0	0	0	S		2019-08-22	22:53:00	0	0	0	0	0	0	60	0	0	0	S	3
2019-08-22	22:54:00	0	0	0	0	0	0	60	0	0	0	S		2019-08-22	22:54:00	0	0	0	0	0	0	60	0	0	0	S	3
2019-08-22	22:55:00	0	0	0	0	0	0	60	0	0	0	S		2019-08-22	22:55:00	0	0	0	0	0	0	60	0	0	0	S	3
2019-08-22	22:56:00	0	0	0	0	0	0	60	0	0	0	S		2019-08-22	22:56:00	0	0	0	0	0	0	60	0	0	0	S	3
2019-08-22	22:57:00	0	0	0	0	0	0	60	0	0	0	S		2019-08-22	22:57:00	0	0	0	0	0	0	60	0	0	0	S	3
2019-08-22	22:58:00	0	0	0	0	0	0	60	0	0	0	S		2019-08-22	22:58:00	0	0	0	0	0	0	60	0	0	0	S	3
2019-08-22	22:59:00	0	0	0	0	0	0	60	0	0	0	S		2019-08-22	22:59:00	0	0	0	0	0	0	60	0	0	0	S	3
2019-08-22	23:00:00	0	0	0	0	0	0	60	0	0	0	S		2019-08-22	23:00:00	0	0	0	0	0	0	60	0	0	0	S	3
2019-08-22	23:01:00	307	501	292	656	3	0	2	0	36	22	S		2019-08-22	23:01:00	507	250	376	679	7	0	0	60	0	0	W	1
2019-08-22	23:02:00	0	0	0	0	0	0	0	0	60	0	S		2019-08-22	23:02:00	0	0	0	0	0	0	0	0	0	60	S	3
2019-08-22	23:03:00	0	0	0	0	0	0	0	0	60	0	S		2019-08-22	23:03:00	0	0	0	0	0	0	0	0	0	60	S	3
2019-08-22	23:04:00	0	0	0	0	0	0	0	0	60	0	S		2019-08-22	23:04:00	0	0	0	0	0	0	0	0	0	60	S	3
2019-08-22	23:05:00	0	0	0	0	0	0	60	0	0	0	S		2019-08-22	23:05:00	0	0	0	0	0	0	60	0	0	0	S	3
2019-08-22	23:06:00	0	0	0	0	0	0	60	0	0	0	S		2019-08-22	23:06:00	0	0	0	0	0	0	60	0	0	0	S	3
2019-08-22	23:07:00	0	0	0	0	0	0	60	0	0	0	S		2019-08-22	23:07:00	0	0	0	0	0	0	60	0	0	0	S	3
2019-08-22	23:08:00	0	0	0	0	0	0	60	0	0	0	S		2019-08-22	23:08:00	0	0	0	0	0	0	60	0	0	0	S	3
2019-08-22	23:09:00	0	0	0	0	0	0	60	0	0	0	S		2019-08-22	23:09:00	0	0	0	0	0	0	60	0	0	0	S	3
2019-08-22	23:10:00	0	0	0	0	0	0	60	0	0	0	S		2019-08-22	23:10:00	0	0	0	0	0	0	60	0	0	0	S	3
2019-08-22	23:11:00	0	0	0	0	0	0	60	0	0	0	S		2019-08-22	23:11:00	0	0	0	0	0	0	60	0	0	0	S	3
2019-08-22	23:12:00	0	0	0	0	0	0	60	0	0	0	S		2019-08-22	23:12:00	0	0	0	0	0	0	60	0	0	0	S	3
2019-08-22	23:13:00	0	0	0	0	0	0	60	0	0	0	S		2019-08-22	23:13:00	0	0	0	0	0	0	60	0	0	0	S	3
2019-08-22	23:14:00	0	0	0	0	0	0	60	0	0	0	S		2019-08-22	23:14:00	0	0	0	0	0	0	0	0	0	60	S	3
2019-08-22	23:15:00	0	0	0	0	0	0	60	0	0	0	S		2019-08-22	23:15:00	18	6	23	30	1	0	0	0	0	60	S	3
2019-08-22	23:16:00	0	0	0	0	0	0	60	0	0	0	S		2019-08-22	23:16:00	0	0	0	0	0	0	0	0	0	60	S	3
2019-08-22	23:17:00	0	0	0	0	0	0	60	0	0	0	S		2019-08-22	23:17:00	0	0	0	0	0	0	0	0	0	60	S	3
2019-08-22	23:18:00	0	0	0	0	0	0	60	0	0	0	S		2019-08-22	23:18:00	0	0	0	0	0	0	0	0	0	60	S	3
2019-08-22	23:19:00	0	0	0	0	0	0	60	0	0	0	S		2019-08-22	23:19:00	0	0	0	0	0	0	60	0	0	0	S	3
2019-08-22	23:20:00	0	0	0	0	0	0	60	0	0	0	S		2019-08-22	23:20:00	0	0	0	0	0	0	60	0	0	0	S	3
2019-08-22	23:21:00	0	0	0	0	0	0	60	0	0	0	S		2019-08-22	23:21:00	0	0	0	0	0	0	60	0	0	0	S	3
2019-08-22	23:22:00	0	0	0	0	0	0	60	0	0	0	S		2019-08-22	23:22:00	0	0	0	0	0	0	0	0	0	60	S	3
2019-08-22	23:23:00	0	0	0	0	0	0	60	0	0	0	S		2019-08-22	23:23:00	0	0	0	0	0	0	0	0	0	60	S	3
2019-08-22	23:24:00	0	0	0	0	0	0	60	0	0	0	S		2019-08-22	23:24:00	0	0	0	0	0	0	0	0	0	60	S	3
2019-08-22	23:25:00	0	0	0	0	0	0	60	0	0	0	S		2019-08-22	23:25:00	0	0	0	0	0	0	0	0	0	60	S	3
2019-08-22	23:26:00	0	0	0	0	0	0	60	0	0	0	S		2019-08-22	23:26:00	0	0	0	0	0	0	60	0	0	0	S	3
2019-08-22	23:27:00	0	0	0	0	0	0	60	0	0	0	S		2019-08-22	23:27:00	0	0	0	0	0	0	60	0	0	0	S	3
2019-08-22	23:28:00	0	0	0	0	0	0	60	0	0	0	S		2019-08-22	23:28:00	0	0	0	0	0	0	60	0	0	0	S	3
2019-08-22	23:29:00	0	0	0	0	0	0	60	0	0	0	S		2019-08-22	23:29:00	0	0	0	0	0	0	60	0	0	0	S	3
2019-08-22	23:30:00	0	0	0	0	0	0	60	0	0	0	S		2019-08-22	23:30:00	0	0	0	0	0	0	60	0	0	0	S	3
2019-08-22	23:31:00	0	0	0	0	0	0	60	0	0	0	S		2019-08-22	23:31:00	0	0	0	0	0	0	60	0	0	0	S	3
2019-08-22	23:32:00	0	0	0	0	0	0	60	0	0	0	S		2019-08-22	23:32:00	0	0	0	0	0	0	60	0	0	0	S	3
2019-08-22	23:33:00	0	0	0	0	0	0	60	0	0	0	S		2019-08-22	23:33:00	0	0	0	0	0	0	60	0	0	0	S	3
2019-08-22	23:34:00	0	0	0	0	0	0	60	0	0	0	S		2019-08-22	23:34:00	0	0	0	0	0	0	60	0	0	0	S	3
2019-08-22	23:35:00	0	0	0	0	0	0	60	0	0	0	S		2019-08-22	23:35:00	0	0	0	0	0	0	60	0	0	0	S	3
2019-08-22	23:36:00	24	106	62	125	0	0	0	0	60	0	S		2019-08-22	23:36:00	113	138	177	251	3	0	20	0	1	39	S	3
2019-08-22	23:37:00	0	0	0	0	0	0	0	0	60	0	S		2019-08-22	23:37:00	0	0	0	0	0	0	60	0	0	0	S	3
2019-08-22	23:38:00	0	0	0	0	0	0	0	0	60	0	S		2019-08-22	23:38:00	0	0	0	0	0	0	60	0	0	0	S	3
2019-08-22	23:39:00	0	0	0	0	0	0	0	0	60	0	S		2019-08-22	23:39:00	0	0	0	0	0	0	60	0	0	0	S	3
2019-08-22	23:40:00	0	0	0	0	0	0	60	0	0	0	S		2019-08-22	23:40:00	0	0	0	0	0	0	60	0	0	0	S	3
2019-08-22	23:41:00	0	0	0	0	0	0	60	0	0	0	S		2019-08-22	23:41:00	0	0	0	0	0	0	60	0	0	0	S	3
2019-08-22	23:42:00	0	0	0	0	0	0	60	0	0	0	S		2019-08-22	23:42:00	0	0	0	0	0	0	60	0	0	0	S	3
2019-08-22	23:43:00	0	0	0	0	0	0	60	0	0	0	S		2019-08-22	23:43:00	0	0	0	0	0	0	60	0	0	0	S	3
2019-08-22	23:44:00	0	0	0	0	0	0	60	0	0	0	S		2019-08-22	23:44:00	0	0	0	0	0	0	60	0	0	0	S	3
2019-08-22	23:45:00	0	0	0	0	0	0	60	0	0	0	S		2019-08-22	23:45:00	0	0	0	0	0	0	60	0	0	0	S	3
2019-08-22	23:46:00	0	0	0	0	0	0	60	0	0	0	S		2019-08-22	23:46:00	0	0	0	0	0	0	60	0	0	0	S	3
2019-08-22	23:47:00	0	0	0	0	0	0	60	0	0	0	S		2019-08-22	23:47:00	0	0	0	0	0	0	60	0	0	0	S	3
2019-08-22	23:48:00	0	0	0	0	0	0	60	0	0	0	S		2019-08-22	23:48:00	0	0	0	0	0	0	60	0	0	0	S	3
2019-08-22	23:49:00	0	0	0	0	0	0	60	0	0	0	S		2019-08-22	23:49:00	0	0	0	0	0	0	60	0	0	0	S	3
2019-08-22	23:50:00	0	0	0	0	0	0	60	0	0	0	S		2019-08-22	23:50:00	0	0	0	0	0	0	60	0	0	0	S	3
2019-08-22	23:51:00	0	0	0	0	0	0	60	0	0	0	S		2019-08-22	23:51:00	0	0	0	0	0	0	60	0	0	0	S	3
2019-08-22	23:52:00	0	0	0	0	0	0	60	0	0	0	S		2019-08-22	23:52:00	0	0	0	0	0	0	60	0	0	0	S	3
2019-08-22	23:53:00	0	0	0	0	0	0	60	0	0	0	S		2019-08-22	23:53:00	0	0	0	0	0	0	60	0	0	0	S	3
2019-08-22	23:54:00	0	0	0	0	0	0	60	0	0	0	S		2019-08-22	23:54:00	0	0	0	0	0	0	60	0	0	0	S	3
2019-08-22	23:55:00	425	374	248	618	2	0	0	60	0	0	S		2019-08-22	23:55:00	0	0	0	0	0	0	60	0	0	0	S	3
2019-08-22	23:56:00	0	0	0	0	0	0	0	0	60	0	S		2019-08-22	23:56:00	0	0	0	0	0	0	60	0	0	0	S	3
2019-08-22	23:57:00	0	0	0	0	0	0	0	0	60	0	S		2019-08-22	23:57:00	0	0	0	0	0	0	60	0	0	0	S	3
2019-08-22	23:58:00	0	0	0	0	0	0	0	0	60	0	S		2019-08-22	23:58:00	0	0	0	0	0	0	60	0	0	0	S	3
2019-08-22	23:59:00	0	0	0	0	0	0	60	0	0	0	S		2019-08-22	23:59:00	0	0	0	0	0	0	60	0	0	0	S	3
2019-08-23	00:00:00	0	0	0	0	0	0	60	0	0	0	S		2019-08-23	00:00:00	0	0	0	0	0	0	60	0	0	0	S	3
2019-08-23	00:01:00	0	0	0	0	0	0	60	0	0	0	S		2019-08-23	00:01:00	0	0	0	0	0	0	60	0	0	0	S	3
2019-08-23	00:02:00	0	0	0	0	0	0	60	0	0	0	S		2019-08-23	00:02:00	0	0	0	0	0	0	60	0	0	0	S	3
2019-08-23	00:03:00	0	0	0	0	0	0	60	0	0	0	S		2019-08-23	00:03:00	0	0	0	0	0	0	60	0	0	0	S	3
2019-08-23	00:04:00	0	0	0	0	0	0	60	0	0	0	S		2019-08-23	00:04:00	0	0	0	0	0	0	60	0	0	0	S	3
2019-08-23	00:05:00	0	0	0	0	0	0	60	0	0	0	S		2019-08-23	00:05:00	0	0	0	0	0	0	60	0	0	0	S	3
2019-08-23	00:06:00	0	0	0	0	0	0	60	0	0	0	S		2019-08-23	00:06:00	0	0	0	0	0	0	60	0	0	0	S	3
2019-08-23	00:07:00	0	0	0	0	0	0	60	0	0	0	S		2019-08-23	00:07:00	0	0	0	0	0	0	60	0	0	0	S	3
2019-08-23	00:08:00	0	0	0	0	0	0	60	0	0	0	S		2019-08-23	00:08:00	0	0	0	0	0	0	60	0	0	0	S	3
2019-08-23	00:09:00	0	0	0	0	0	0	60	0	0	0	S		2019-08-23	00:09:00	0	0	0	0	0	0	60	0	0	0	S	3
2019-08-23	00:10:00	0	0	0	0	0	0	60	0	0	0	S		2019-08-23	00:10:00	0	0	0	0	0	0	60	0	0	0	S	3
2019-08-23	00:11:00	106	661	351	756	3	0	3	0	49	8	S		2019-08-23	00:11:00	0	0	0	0	0	0	60	0	0	0	S	3
2019-08-23	00:12:00	0	0	0	0	0	0	0	0	60	0	S		2019-08-23	00:12:00	0	0	0	0	0	0	60	0	0	0	S	3
2019-08-23	00:13:00	0	0	0	0	0	0	0	0	60	0	S		2019-08-23	00:13:00	0	0	0	0	0	0	60	0	0	0	S	3
2019-08-23	00:14:00	0	0	0	0	0	0	0	0	60	0	S		2019-08-23	00:14:00	0	0	0	0	0	0	60	0	0	0	S	3
2019-08-23	00:15:00	0	0	0	0	0	0	0	0	60	0	S		2019-08-23	00:15:00	0	0	0	0	0	0	60	0	0	0	S	3
2019-08-23	00:16:00	0	0	0	0	0	0	60	0	0	0	S		2019-08-23	00:16:00	0	0	0	0	0	0	60	0	0	0	S	3
2019-08-23	00:17:00	0	0	0	0	0	0	60	0	0	0	S		2019-08-23	00:17:00	0	0	0	0	0	0	60	0	0	0	S	3
2019-08-23	00:18:00	0	0	0	0	0	0	60	0	0	0	S		2019-08-23	00:18:00	0	0	0	0	0	0	60	0	0	0	S	3
2019-08-23	00:19:00	0	0	0	0	0	0	0	0	60	0	S		2019-08-23	00:19:00	0	0	0	0	0	0	60	0	0	0	S	3
2019-08-23	00:20:00	0	0	0	0	0	0	0	0	60	0	S		2019-08-23	00:20:00	0	0	0	0	0	0	60	0	0	0	S	3
2019-08-23	00:21:00	0	0	0	0	0	0	0	0	60	0	S		2019-08-23	00:21:00	0	0	0	0	0	0	60	0	0	0	S	3
2019-08-23	00:22:00	0	12	40	42	0	0	0	0	60	0	S		2019-08-23	00:22:00	0	0	0	0	0	0	60	0	0	0	S	3
2019-08-23	00:23:00	13	248	12	249	0	0	0	0	60	0	S		2019-08-23	00:23:00	0	0	0	0	0	0	60	0	0	0	S	3
2019-08-23	00:24:00	0	0	0	0	0	0	0	0	60	0	S		2019-08-23	00:24:00	0	0	0	0	0	0	60	0	0	0	S	3
2019-08-23	00:25:00	0	0	0	0	0	0	0	0	60	0	S		2019-08-23	00:25:00	0	6	0	6	0	0	60	0	0	0	S	3
2019-08-23	00:26:00	0	0	0	0	0	0	0	0	60	0	S		2019-08-23	00:26:00	0	0	0	0	0	0	60	0	0	0	S	3
2019-08-23	00:27:00	0	0	0	0	0	0	60	0	0	0	S		2019-08-23	00:27:00	0	0	0	0	0	0	60	0	0	0	S	3
2019-08-23	00:28:00	0	0	0	0	0	0	60	0	0	0	S		2019-08-23	00:28:00	0	0	0	0	0	0	60	0	0	0	S	3
2019-08-23	00:29:00	0	0	0	0	0	0	60	0	0	0	S		2019-08-23	00:29:00	0	0	0	0	0	0	60	0	0	0	S	3
2019-08-23	00:30:00	0	0	0	0	0	0	60	0	0	0	S		2019-08-23	00:30:00	0	0	0	0	0	0	60	0	0	0	S	3
2019-08-23	00:31:00	0	0	0	0	0	0	60	0	0	0	S		2019-08-23	00:31:00	0	0	0	0	0	0	60	0	0	0	S	3
2019-08-23	00:32:00	0	0	0	0	0	0	60	0	0	0	S		2019-08-23	00:32:00	0	0	0	0	0	0	60	0	0	0	S	3
2019-08-23	00:33:00	0	0	0	0	0	0	60	0	0	0	S		2019-08-23	00:33:00	0	0	0	0	0	0	60	0	0	0	S	3
2019-08-23	00:34:00	0	0	0	0	0	0	60	0	0	0	S		2019-08-23	00:34:00	0	0	0	0	0	0	60	0	0	0	S	3
2019-08-23	00:35:00	0	0	0	0	0	0	60	0	0	0	S		2019-08-23	00:35:00	0	0	0	0	0	0	60	0	0	0	S	3
2019-08-23	00:36:00	0	0	0	0	0	0	60	0	0	0	S		2019-08-23	00:36:00	0	0	0	0	0	0	60	0	0	0	S	3
2019-08-23	00:37:00	0	0	0	0	0	0	60	0	0	0	S		2019-08-23	00:37:00	0	0	0	0	0	0	60	0	0	0	S	3
2019-08-23	00:38:00	0	0	0	0	0	0	60	0	0	0	S		2019-08-23	00:38:00	0	0	0	0	0	0	60	0	0	0	S	3
2019-08-23	00:39:00	0	0	0	0	0	0	60	0	0	0	S		2019-08-23	00:39:00	0	0	0	0	0	0	60	0	0	0	S	3
2019-08-23	00:40:00	0	0	0	0	0	0	60	0	0	0	S		2019-08-23	00:40:00	0	0	0	0	0	0	60	0	0	0	S	3
2019-08-23	00:41:00	0	0	0	0	0	0	60	0	0	0	S		2019-08-23	00:41:00	0	0	0	0	0	0	60	0	0	0	S	3
2019-08-23	00:42:00	0	0	0	0	0	0	60	0	0	0	S		2019-08-23	00:42:00	0	0	0	0	0	0	60	0	0	0	S	3
2019-08-23	00:43:00	0	0	0	0	0	0	60	0	0	0	S		2019-08-23	00:43:00	0	0	0	0	0	0	60	0	0	0	S	3
2019-08-23	00:44:00	0	0	0	0	0	0	60	0	0	0	S		2019-08-23	00:44:00	0	0	0	0	0	0	60	0	0	0	S	3
2019-08-23	00:45:00	0	0	0	0	0	0	60	0	0	0	S		2019-08-23	00:45:00	0	0	0	0	0	0	60	0	0	0	S	3
2019-08-23	00:46:00	0	0	0	0	0	0	60	0	0	0	S		2019-08-23	00:46:00	0	0	0	0	0	0	60	0	0	0	S	3
2019-08-23	00:47:00	0	0	0	0	0	0	60	0	0	0	S		2019-08-23	00:47:00	0	0	0	0	0	0	60	0	0	0	S	3
2019-08-23	00:48:00	0	0	0	0	0	0	60	0	0	0	S		2019-08-23	00:48:00	0	0	0	0	0	0	60	0	0	0	S	3
2019-08-23	00:49:00	0	0	0	0	0	0	60	0	0	0	S		2019-08-23	00:49:00	0	0	0	0	0	0	60	0	0	0	S	3
2019-08-23	00:50:00	0	0	0	0	0	0	60	0	0	0	S		2019-08-23	00:50:00	0	0	0	0	0	0	60	0	0	0	S	3
2019-08-23	00:51:00	0	0	0	0	0	0	60	0	0	0	S		2019-08-23	00:51:00	0	0	0	0	0	0	60	0	0	0	S	3
2019-08-23	00:52:00	0	0	0	0	0	0	60	0	0	0	S		2019-08-23	00:52:00	0	0	0	0	0	0	60	0	0	0	S	3
2019-08-23	00:53:00	0	0	0	0	0	0	60	0	0	0	S		2019-08-23	00:53:00	0	0	0	0	0	0	60	0	0	0	S	3
2019-08-23	00:54:00	0	0	0	0	0	0	60	0	0	0	S		2019-08-23	00:54:00	0	0	0	0	0	0	60	0	0	0	S	3
2019-08-23	00:55:00	747	952	564	1335	5	0	0	60	0	0	W		2019-08-23	00:55:00	0	0	0	0	0	0	60	0	0	0	S	2
2019-08-23	00:56:00	0	0	0	0	0	0	0	0	0	60	S		2019-08-23	00:56:00	3	60	4	60	1	0	59	0	0	1	S	3
2019-08-23	00:57:00	0	0	0	0	0	0	0	0	0	60	S		2019-08-23	00:57:00	43	0	0	43	1	0	49	0	0	11	S	3
2019-08-23	00:58:00	0	0	0	0	0	0	0	0	0	60	S		2019-08-23	00:58:00	1	86	49	99	0	0	34	0	0	26	S	3
2019-08-23	00:59:00	0	0	0	0	0	0	60	0	0	0	S		2019-08-23	00:59:00	0	0	0	0	0	0	0	0	0	60	S	3
2019-08-23	01:00:00	0	0	0	0	0	0	60	0	0	0	S		2019-08-23	01:00:00	0	0	0	0	0	0	0	0	0	60	S	3
2019-08-23	01:01:00	32	5	105	110	0	0	0	0	0	60	S		2019-08-23	01:01:00	0	0	0	0	0	0	0	0	0	60	S	3
2019-08-23	01:02:00	0	0	0	0	0	0	0	0	0	60	S		2019-08-23	01:02:00	0	0	0	0	0	0	60	0	0	0	S	3
2019-08-23	01:03:00	0	0	0	0	0	0	0	0	0	60	S		2019-08-23	01:03:00	0	0	0	0	0	0	60	0	0	0	S	3
2019-08-23	01:04:00	0	0	0	0	0	0	0	0	0	60	S		2019-08-23	01:04:00	0	0	0	0	0	0	60	0	0	0	S	3
2019-08-23	01:05:00	0	0	0	0	0	0	60	0	0	0	S		2019-08-23	01:05:00	0	0	0	0	0	0	60	0	0	0	S	3
2019-08-23	01:06:00	0	0	0	0	0	0	60	0	0	0	S		2019-08-23	01:06:00	0	0	0	0	0	0	60	0	0	0	S	3
2019-08-23	01:07:00	0	0	0	0	0	0	60	0	0	0	S		2019-08-23	01:07:00	0	0	0	0	0	0	60	0	0	0	S	3
2019-08-23	01:08:00	0	0	0	0	0	0	60	0	0	0	S		2019-08-23	01:08:00	0	49	31	58	0	0	0	0	0	60	S	3
2019-08-23	01:09:00	0	0	0	0	0	0	60	0	0	0	S		2019-08-23	01:09:00	0	0	0	0	0	0	0	0	0	60	S	3
2019-08-23	01:10:00	0	0	0	0	0	0	60	0	0	0	S		2019-08-23	01:10:00	0	0	0	0	0	0	0	0	0	60	S	3
2019-08-23	01:11:00	0	0	0	0	0	0	60	0	0	0	S		2019-08-23	01:11:00	0	0	0	0	0	0	0	0	0	60	S	3
2019-08-23	01:12:00	0	0	0	0	0	0	60	0	0	0	S		2019-08-23	01:12:00	0	0	0	0	0	0	60	0	0	0	S	3
2019-08-23	01:13:00	14	26	92	97	1	0	0	0	0	60	S		2019-08-23	01:13:00	0	0	0	0	0	0	60	0	0	0	S	3
2019-08-23	01:14:00	134	342	235	436	1	0	1	0	0	59	S		2019-08-23	01:14:00	0	0	0	0	0	0	60	0	0	0	S	3
2019-08-23	01:15:00	0	0	0	0	0	0	0	0	0	60	S		2019-08-23	01:15:00	0	0	0	0	0	0	60	0	0	0	S	3
2019-08-23	01:16:00	0	0	0	0	0	0	0	0	0	60	S		2019-08-23	01:16:00	0	0	0	0	0	0	60	0	0	0	S	3
2019-08-23	01:17:00	0	0	0	0	0	0	0	0	0	60	S		2019-08-23	01:17:00	0	0	0	0	0	0	0	0	0	60	S	3
2019-08-23	01:18:00	0	0	0	0	0	0	60	0	0	0	S		2019-08-23	01:18:00	0	0	0	0	0	0	0	0	0	60	S	3
2019-08-23	01:19:00	0	0	0	0	0	0	60	0	0	0	S		2019-08-23	01:19:00	0	0	0	0	0	0	0	0	0	60	S	3
2019-08-23	01:20:00	0	0	0	0	0	0	60	0	0	0	S		2019-08-23	01:20:00	0	0	0	0	0	0	0	0	0	60	S	3
2019-08-23	01:21:00	0	0	0	0	0	0	60	0	0	0	S		2019-08-23	01:21:00	0	0	0	0	0	0	60	0	0	0	S	3
2019-08-23	01:22:00	0	0	0	0	0	0	60	0	0	0	S		2019-08-23	01:22:00	0	0	0	0	0	0	60	0	0	0	S	3
2019-08-23	01:23:00	0	0	0	0	0	0	60	0	0	0	S		2019-08-23	01:23:00	0	0	0	0	0	0	60	0	0	0	S	3
2019-08-23	01:24:00	0	0	0	0	0	0	60	0	0	0	S		2019-08-23	01:24:00	0	0	0	0	0	0	60	0	0	0	S	3
2019-08-23	01:25:00	0	0	0	0	0	0	60	0	0	0	S		2019-08-23	01:25:00	0	0	0	0	0	0	60	0	0	0	S	3
2019-08-23	01:26:00	0	0	0	0	0	0	60	0	0	0	S		2019-08-23	01:26:00	0	0	0	0	0	0	60	0	0	0	S	3
2019-08-23	01:27:00	0	0	0	0	0	0	60	0	0	0	S		2019-08-23	01:27:00	0	0	0	0	0	0	0	0	0	60	S	3
2019-08-23	01:28:00	0	0	0	0	0	0	60	0	0	0	S		2019-08-23	01:28:00	0	0	0	0	0	0	0	0	0	60	S	3
2019-08-23	01:29:00	0	0	0	0	0	0	60	0	0	0	S		2019-08-23	01:29:00	0	0	0	0	0	0	0	0	0	60	S	3
2019-08-23	01:30:00	0	0	0	0	0	0	60	0	0	0	S		2019-08-23	01:30:00	0	0	0	0	0	0	0	0	0	60	S	3
2019-08-23	01:31:00	0	0	0	0	0	0	60	0	0	0	S		2019-08-23	01:31:00	0	0	0	0	0	0	0	0	0	60	S	3
2019-08-23	01:32:00	0	0	0	0	0	0	60	0	0	0	S		2019-08-23	01:32:00	0	0	0	0	0	0	60	0	0	0	S	3
2019-08-23	01:33:00	184	72	224	299	2	0	2	0	50	8	S		2019-08-23	01:33:00	0	0	0	0	0	0	60	0	0	0	S	3
2019-08-23	01:34:00	0	0	0	0	0	0	0	0	60	0	S		2019-08-23	01:34:00	0	0	0	0	0	0	60	0	0	0	S	3
2019-08-23	01:35:00	0	0	0	0	0	0	0	0	60	0	S		2019-08-23	01:35:00	0	0	0	0	0	0	60	0	0	0	S	3
2019-08-23	01:36:00	0	0	0	0	0	0	0	0	60	0	S		2019-08-23	01:36:00	0	0	0	0	0	0	60	0	0	0	S	3
2019-08-23	01:37:00	0	0	0	0	0	0	60	0	0	0	S		2019-08-23	01:37:00	0	0	0	0	0	0	60	0	0	0	S	3
2019-08-23	01:38:00	0	0	0	0	0	0	60	0	0	0	S		2019-08-23	01:38:00	0	0	0	0	0	0	60	0	0	0	S	3
2019-08-23	01:39:00	0	0	0	0	0	0	60	0	0	0	S		2019-08-23	01:39:00	0	0	0	0	0	0	60	0	0	0	S	3
2019-08-23	01:40:00	0	0	0	0	0	0	60	0	0	0	S		2019-08-23	01:40:00	0	0	0	0	0	0	60	0	0	0	S	3
2019-08-23	01:41:00	0	0	0	0	0	0	60	0	0	0	S		2019-08-23	01:41:00	0	0	0	0	0	0	60	0	0	0	S	3
2019-08-23	01:42:00	0	0	0	0	0	0	0	0	60	0	S		2019-08-23	01:42:00	0	0	0	0	0	0	60	0	0	0	S	3
2019-08-23	01:43:00	51	55	10	76	0	0	0	0	58	2	S		2019-08-23	01:43:00	0	0	0	0	0	0	60	0	0	0	S	3
2019-08-23	01:44:00	0	0	0	0	0	0	0	0	60	0	S		2019-08-23	01:44:00	0	0	0	0	0	0	60	0	0	0	S	3
2019-08-23	01:45:00	0	0	0	0	0	0	0	0	60	0	S		2019-08-23	01:45:00	0	0	0	0	0	0	60	0	0	0	S	3
2019-08-23	01:46:00	0	0	0	0	0	0	0	0	60	0	S		2019-08-23	01:46:00	0	0	0	0	0	0	60	0	0	0	S	3
2019-08-23	01:47:00	0	0	0	0	0	0	60	0	0	0	S		2019-08-23	01:47:00	0	0	0	0	0	0	60	0	0	0	S	3
2019-08-23	01:48:00	0	0	0	0	0	0	60	0	0	0	S		2019-08-23	01:48:00	0	0	0	0	0	0	60	0	0	0	S	3
2019-08-23	01:49:00	0	0	0	0	0	0	60	0	0	0	S		2019-08-23	01:49:00	0	0	0	0	0	0	60	0	0	0	S	3
2019-08-23	01:50:00	0	0	0	0	0	0	60	0	0	0	S		2019-08-23	01:50:00	0	0	0	0	0	0	60	0	0	0	S	3
2019-08-23	01:51:00	0	0	0	0	0	0	60	0	0	0	S		2019-08-23	01:51:00	0	0	0	0	0	0	60	0	0	0	S	3
2019-08-23	01:52:00	0	0	0	0	0	0	60	0	0	0	S		2019-08-23	01:52:00	0	0	0	0	0	0	60	0	0	0	S	3
2019-08-23	01:53:00	0	0	0	0	0	0	60	0	0	0	S		2019-08-23	01:53:00	0	0	0	0	0	0	60	0	0	0	S	3
2019-08-23	01:54:00	0	0	0	0	0	0	60	0	0	0	S		2019-08-23	01:54:00	0	0	0	0	0	0	60	0	0	0	S	3
2019-08-23	01:55:00	0	0	0	0	0	0	60	0	0	0	S		2019-08-23	01:55:00	0	0	0	0	0	0	60	0	0	0	S	3
2019-08-23	01:56:00	0	0	0	0	0	0	60	0	0	0	S		2019-08-23	01:56:00	0	0	0	0	0	0	60	0	0	0	S	3
2019-08-23	01:57:00	0	0	0	0	0	0	60	0	0	0	S		2019-08-23	01:57:00	0	0	0	0	0	0	60	0	0	0	S	3
2019-08-23	01:58:00	0	0	0	0	0	0	60	0	0	0	S		2019-08-23	01:58:00	0	0	0	0	0	0	60	0	0	0	S	3
2019-08-23	01:59:00	0	0	0	0	0	0	60	0	0	0	S		2019-08-23	01:59:00	0	0	0	0	0	0	60	0	0	0	S	3
2019-08-23	02:00:00	0	0	0	0	0	0	60	0	0	0	S		2019-08-23	02:00:00	0	0	0	0	0	0	60	0	0	0	S	3
2019-08-23	02:01:00	0	0	0	0	0	0	60	0	0	0	S		2019-08-23	02:01:00	0	0	0	0	0	0	60	0	0	0	S	3
2019-08-23	02:02:00	0	0	0	0	0	0	0	0	16	44	S		2019-08-23	02:02:00	0	0	0	0	0	0	60	0	0	0	S	3
2019-08-23	02:03:00	0	0	0	0	0	0	0	0	0	60	S		2019-08-23	02:03:00	0	0	0	0	0	0	60	0	0	0	S	3
2019-08-23	02:04:00	0	0	0	0	0	0	0	0	0	60	S		2019-08-23	02:04:00	0	0	0	0	0	0	0	0	0	60	S	3
2019-08-23	02:05:00	0	0	0	0	0	0	0	0	0	60	S		2019-08-23	02:05:00	0	0	0	0	0	0	0	0	0	60	S	3
2019-08-23	02:06:00	0	0	0	0	0	0	60	0	0	0	S		2019-08-23	02:06:00	0	0	0	0	0	0	0	0	0	60	S	3
2019-08-23	02:07:00	0	0	0	0	0	0	60	0	0	0	S		2019-08-23	02:07:00	0	0	0	0	0	0	0	0	0	60	S	3
2019-08-23	02:08:00	0	0	0	0	0	0	60	0	0	0	S		2019-08-23	02:08:00	0	0	0	0	0	0	60	0	0	0	S	3
2019-08-23	02:09:00	0	0	0	0	0	0	60	0	0	0	S		2019-08-23	02:09:00	0	0	0	0	0	0	60	0	0	0	S	3
2019-08-23	02:10:00	0	0	0	0	0	0	60	0	0	0	S		2019-08-23	02:10:00	0	0	0	0	0	0	60	0	0	0	S	3
2019-08-23	02:11:00	0	0	0	0	0	0	60	0	0	0	S		2019-08-23	02:11:00	0	0	0	0	0	0	60	0	0	0	S	3
2019-08-23	02:12:00	0	0	0	0	0	0	60	0	0	0	S		2019-08-23	02:12:00	0	0	0	0	0	0	60	0	0	0	S	3
2019-08-23	02:13:00	0	0	0	0	0	0	60	0	0	0	S		2019-08-23	02:13:00	0	0	0	0	0	0	60	0	0	0	S	3
2019-08-23	02:14:00	0	0	0	0	0	0	60	0	0	0	S		2019-08-23	02:14:00	0	0	0	0	0	0	60	0	0	0	S	3
2019-08-23	02:15:00	0	0	0	0	0	0	60	0	0	0	S		2019-08-23	02:15:00	0	0	0	0	0	0	60	0	0	0	S	3
2019-08-23	02:16:00	0	0	0	0	0	0	60	0	0	0	S		2019-08-23	02:16:00	0	0	0	0	0	0	60	0	0	0	S	3
2019-08-23	02:17:00	0	0	0	0	0	0	60	0	0	0	S		2019-08-23	02:17:00	0	0	0	0	0	0	60	0	0	0	S	3
2019-08-23	02:18:00	0	0	0	0	0	0	60	0	0	0	S		2019-08-23	02:18:00	0	0	0	0	0	0	60	0	0	0	S	3
2019-08-23	02:19:00	0	0	0	0	0	0	60	0	0	0	S		2019-08-23	02:19:00	0	0	0	0	0	0	60	0	0	0	S	3
2019-08-23	02:20:00	0	0	0	0	0	0	60	0	0	0	S		2019-08-23	02:20:00	0	0	0	0	0	0	60	0	0	0	S	3
2019-08-23	02:21:00	0	0	0	0	0	0	60	0	0	0	S		2019-08-23	02:21:00	0	0	0	0	0	0	60	0	0	0	S	3
2019-08-23	02:22:00	0	0	0	0	0	0	60	0	0	0	S		2019-08-23	02:22:00	0	0	0	0	0	0	60	0	0	0	S	3
2019-08-23	02:23:00	0	0	0	0	0	0	60	0	0	0	S		2019-08-23	02:23:00	0	0	0	0	0	0	0	0	0	60	S	3
2019-08-23	02:24:00	0	0	0	0	0	0	60	0	0	0	S		2019-08-23	02:24:00	0	0	0	0	0	0	0	0	0	60	S	3
2019-08-23	02:25:00	0	0	0	0	0	0	60	0	0	0	S		2019-08-23	02:25:00	0	0	0	0	0	0	0	0	0	60	S	3
2019-08-23	02:26:00	0	0	0	0	0	0	60	0	0	0	S		2019-08-23	02:26:00	0	0	0	0	0	0	0	0	0	60	S	3
2019-08-23	02:27:00	0	0	0	0	0	0	60	0	0	0	S		2019-08-23	02:27:00	0	0	0	0	0	0	60	0	0	0	S	3
2019-08-23	02:28:00	0	0	0	0	0	0	60	0	0	0	S		2019-08-23	02:28:00	0	0	0	0	0	0	0	0	0	60	S	3
2019-08-23	02:29:00	0	0	0	0	0	0	60	0	0	0	S		2019-08-23	02:29:00	0	0	0	0	0	0	0	0	0	60	S	3
2019-08-23	02:30:00	0	0	0	0	0	0	60	0	0	0	S		2019-08-23	02:30:00	0	0	0	0	0	0	0	0	0	60	S	3
2019-08-23	02:31:00	0	0	0	0	0	0	60	0	0	0	S		2019-08-23	02:31:00	0	0	0	0	0	0	0	0	0	60	S	3
2019-08-23	02:32:00	0	0	0	0	0	0	60	0	0	0	S		2019-08-23	02:32:00	0	0	0	0	0	0	60	0	0	0	S	3
2019-08-23	02:33:00	0	0	0	0	0	0	60	0	0	0	S		2019-08-23	02:33:00	0	0	0	0	0	0	60	0	0	0	S	3
2019-08-23	02:34:00	0	0	0	0	0	0	60	0	0	0	S		2019-08-23	02:34:00	0	0	0	0	0	0	60	0	0	0	S	3
2019-08-23	02:35:00	0	0	0	0	0	0	60	0	0	0	S		2019-08-23	02:35:00	0	0	0	0	0	0	60	0	0	0	S	3
2019-08-23	02:36:00	0	0	0	0	0	0	60	0	0	0	S		2019-08-23	02:36:00	0	0	0	0	0	0	60	0	0	0	S	3
2019-08-23	02:37:00	0	0	0	0	0	0	60	0	0	0	S		2019-08-23	02:37:00	0	0	0	0	0	0	60	0	0	0	S	3
2019-08-23	02:38:00	0	0	0	0	0	0	60	0	0	0	S		2019-08-23	02:38:00	0	0	0	0	0	0	60	0	0	0	S	3
2019-08-23	02:39:00	0	0	0	0	0	0	60	0	0	0	S		2019-08-23	02:39:00	0	0	0	0	0	0	60	0	0	0	S	3
2019-08-23	02:40:00	0	0	0	0	0	0	60	0	0	0	S		2019-08-23	02:40:00	0	0	0	0	0	0	60	0	0	0	S	3
2019-08-23	02:41:00	0	0	0	0	0	0	60	0	0	0	S		2019-08-23	02:41:00	0	0	0	0	0	0	60	0	0	0	S	3
2019-08-23	02:42:00	0	0	0	0	0	0	60	0	0	0	S		2019-08-23	02:42:00	0	0	0	0	0	0	60	0	0	0	S	3
2019-08-23	02:43:00	0	0	0	0	0	0	60	0	0	0	S		2019-08-23	02:43:00	13	0	0	13	0	0	0	0	6	54	S	3
2019-08-23	02:44:00	0	0	0	0	0	0	60	0	0	0	S		2019-08-23	02:44:00	0	8	37	38	0	0	0	0	5	55	S	3
2019-08-23	02:45:00	0	0	0	0	0	0	60	0	0	0	S		2019-08-23	02:45:00	65	68	50	107	1	0	0	0	2	58	S	3
2019-08-23	02:46:00	0	0	0	0	0	0	60	0	0	0	S		2019-08-23	02:46:00	49	77	31	96	0	0	0	0	60	0	S	3
2019-08-23	02:47:00	0	0	0	0	0	0	60	0	0	0	S		2019-08-23	02:47:00	0	16	55	57	0	0	0	0	60	0	S	3
2019-08-23	02:48:00	0	52	100	113	0	0	0	0	1	59	S		2019-08-23	02:48:00	315	291	588	728	3	0	0	0	33	27	W	1
2019-08-23	02:49:00	0	0	0	0	0	0	0	0	0	60	S		2019-08-23	02:49:00	169	55	41	182	3	0	0	0	6	54	W	1
2019-08-23	02:50:00	0	0	0	0	0	0	0	0	0	60	S		2019-08-23	02:50:00	0	0	0	0	0	0	0	0	0	60	W	1
2019-08-23	02:51:00	0	0	0	0	0	0	0	0	0	60	S		2019-08-23	02:51:00	0	0	0	0	0	0	0	0	0	60	S	3
2019-08-23	02:52:00	0	0	0	0	0	0	0	0	0	60	S		2019-08-23	02:52:00	0	0	0	0	0	0	0	0	0	60	S	3
2019-08-23	02:53:00	0	0	0	0	0	0	60	0	0	0	S		2019-08-23	02:53:00	0	0	0	0	0	0	60	0	0	0	S	3
2019-08-23	02:54:00	0	0	0	0	0	0	60	0	0	0	S		2019-08-23	02:54:00	0	0	0	0	0	0	60	0	0	0	S	3
2019-08-23	02:55:00	0	0	0	0	0	0	60	0	0	0	S		2019-08-23	02:55:00	241	110	354	442	4	0	0	0	0	60	S	3
2019-08-23	02:56:00	0	0	0	0	0	0	60	0	0	0	S		2019-08-23	02:56:00	0	0	0	0	0	0	0	0	0	60	S	3
2019-08-23	02:57:00	0	0	0	0	0	0	60	0	0	0	S		2019-08-23	02:57:00	0	0	0	0	0	0	0	0	0	60	S	3
2019-08-23	02:58:00	0	0	0	0	0	0	60	0	0	0	S		2019-08-23	02:58:00	0	0	0	0	0	0	0	0	0	60	S	3
2019-08-23	02:59:00	0	0	0	0	0	0	60	0	0	0	S		2019-08-23	02:59:00	0	0	0	0	0	0	0	0	0	60	S	3
2019-08-23	03:00:00	410	709	682	1066	6	0	1	0	2	57	W		2019-08-23	03:00:00	0	0	0	0	0	0	0	0	0	60	S	2
2019-08-23	03:01:00	150	491	232	563	2	0	0	0	41	19	S		2019-08-23	03:01:00	0	0	0	0	0	0	0	0	0	60	S	3
2019-08-23	03:02:00	244	386	219	506	1	0	0	0	0	60	S		2019-08-23	03:02:00	0	0	0	0	0	0	0	0	0	60	S	3
2019-08-23	03:03:00	0	0	0	0	0	0	0	0	0	60	S		2019-08-23	03:03:00	0	0	0	0	0	0	0	0	0	60	S	3
2019-08-23	03:04:00	0	0	0	0	0	0	0	0	0	60	S		2019-08-23	03:04:00	0	0	0	0	0	0	0	0	0	60	S	3
2019-08-23	03:05:00	0	0	0	0	0	0	0	0	0	60	S		2019-08-23	03:05:00	0	0	0	0	0	0	0	0	0	60	S	3
2019-08-23	03:06:00	0	0	0	0	0	0	60	0	0	0	S		2019-08-23	03:06:00	0	0	0	0	0	0	60	0	0	0	S	3
2019-08-23	03:07:00	0	0	0	0	0	0	60	0	0	0	S		2019-08-23	03:07:00	0	0	0	0	0	0	60	0	0	0	S	3
2019-08-23	03:08:00	0	0	0	0	0	0	60	0	0	0	S		2019-08-23	03:08:00	0	0	0	0	0	0	60	0	0	0	S	3
2019-08-23	03:09:00	0	0	0	0	0	0	60	0	0	0	S		2019-08-23	03:09:00	0	0	0	0	0	0	60	0	0	0	S	3
2019-08-23	03:10:00	0	0	0	0	0	0	60	0	0	0	S		2019-08-23	03:10:00	0	0	0	0	0	0	60	0	0	0	S	3
2019-08-23	03:11:00	0	0	0	0	0	0	0	0	0	60	S		2019-08-23	03:11:00	0	0	0	0	0	0	60	0	0	0	S	3
2019-08-23	03:12:00	0	0	0	0	0	0	0	0	0	60	S		2019-08-23	03:12:00	0	0	0	0	0	0	60	0	0	0	S	3
2019-08-23	03:13:00	0	0	0	0	0	0	0	0	0	60	S		2019-08-23	03:13:00	0	0	0	0	0	0	60	0	0	0	S	3
2019-08-23	03:14:00	0	0	0	0	0	0	0	0	0	60	S		2019-08-23	03:14:00	0	0	0	0	0	0	60	0	0	0	S	3
2019-08-23	03:15:00	0	0	0	0	0	0	60	0	0	0	S		2019-08-23	03:15:00	0	0	0	0	0	0	60	0	0	0	S	3
2019-08-23	03:16:00	0	0	0	0	0	0	60	0	0	0	S		2019-08-23	03:16:00	0	0	0	0	0	0	60	0	0	0	S	3
2019-08-23	03:17:00	0	0	0	0	0	0	60	0	0	0	S		2019-08-23	03:17:00	0	0	0	0	0	0	60	0	0	0	S	3
2019-08-23	03:18:00	0	0	0	0	0	0	60	0	0	0	S		2019-08-23	03:18:00	0	0	0	0	0	0	60	0	0	0	S	3
2019-08-23	03:19:00	0	0	0	0	0	0	60	0	0	0	S		2019-08-23	03:19:00	0	0	0	0	0	0	60	0	0	0	S	3
2019-08-23	03:20:00	160	137	563	601	3	0	0	0	0	60	S		2019-08-23	03:20:00	0	0	0	0	0	0	0	0	0	60	S	3
2019-08-23	03:21:00	0	0	0	0	0	0	0	0	0	60	S		2019-08-23	03:21:00	0	0	0	0	0	0	0	0	0	60	S	3
2019-08-23	03:22:00	0	0	0	0	0	0	0	0	0	60	S		2019-08-23	03:22:00	0	0	0	0	0	0	0	0	0	60	S	3
2019-08-23	03:23:00	0	0	0	0	0	0	0	0	0	60	S		2019-08-23	03:23:00	0	0	0	0	0	0	0	0	0	60	S	3
2019-08-23	03:24:00	0	0	0	0	0	0	60	0	0	0	S		2019-08-23	03:24:00	0	0	0	0	0	0	0	0	0	60	S	3
2019-08-23	03:25:00	0	0	0	0	0	0	60	0	0	0	S		2019-08-23	03:25:00	19	9	76	79	1	0	0	0	0	60	S	3
2019-08-23	03:26:00	0	0	0	0	0	0	60	0	0	0	S		2019-08-23	03:26:00	0	0	0	0	0	0	0	0	0	60	S	3
2019-08-23	03:27:00	0	0	0	0	0	0	60	0	0	0	S		2019-08-23	03:27:00	0	0	0	0	0	0	0	0	0	60	S	3
2019-08-23	03:28:00	0	0	0	0	0	0	60	0	0	0	S		2019-08-23	03:28:00	0	0	0	0	0	0	0	0	0	60	S	3
2019-08-23	03:29:00	0	0	0	0	0	0	60	0	0	0	S		2019-08-23	03:29:00	0	0	0	0	0	0	60	0	0	0	S	3
2019-08-23	03:30:00	0	0	0	0	0	0	60	0	0	0	S		2019-08-23	03:30:00	0	0	0	0	0	0	60	0	0	0	S	3
2019-08-23	03:31:00	78	319	505	602	1	0	18	0	1	41	S		2019-08-23	03:31:00	0	0	0	0	0	0	60	0	0	0	S	3
2019-08-23	03:32:00	0	0	0	0	0	0	60	0	0	0	S		2019-08-23	03:32:00	0	0	0	0	0	0	60	0	0	0	S	3
2019-08-23	03:33:00	0	0	0	0	0	0	60	0	0	0	S		2019-08-23	03:33:00	0	0	0	0	0	0	60	0	0	0	S	3
2019-08-23	03:34:00	0	0	0	0	0	0	60	0	0	0	S		2019-08-23	03:34:00	0	0	0	0	0	0	60	0	0	0	S	3
2019-08-23	03:35:00	0	0	0	0	0	0	60	0	0	0	S		2019-08-23	03:35:00	0	0	0	0	0	0	60	0	0	0	S	3
2019-08-23	03:36:00	0	0	0	0	0	0	60	0	0	0	S		2019-08-23	03:36:00	0	0	0	0	0	0	60	0	0	0	S	3
2019-08-23	03:37:00	0	0	0	0	0	0	60	0	0	0	S		2019-08-23	03:37:00	33	25	43	60	0	0	0	0	0	60	S	3
2019-08-23	03:38:00	0	0	0	0	0	0	60	0	0	0	S		2019-08-23	03:38:00	0	0	0	0	0	0	0	0	0	60	S	3
2019-08-23	03:39:00	0	0	0	0	0	0	60	0	0	0	S		2019-08-23	03:39:00	0	0	0	0	0	0	0	0	0	60	S	3
2019-08-23	03:40:00	0	0	0	0	0	0	60	0	0	0	S		2019-08-23	03:40:00	0	0	0	0	0	0	0	0	0	60	S	3
2019-08-23	03:41:00	0	0	0	0	0	0	60	0	0	0	S		2019-08-23	03:41:00	0	0	0	0	0	0	0	0	0	60	S	3
2019-08-23	03:42:00	0	0	0	0	0	0	60	0	0	0	S		2019-08-23	03:42:00	0	0	0	0	0	0	60	0	0	0	S	3
2019-08-23	03:43:00	0	0	0	0	0	0	60	0	0	0	S		2019-08-23	03:43:00	0	0	0	0	0	0	60	0	0	0	S	3
2019-08-23	03:44:00	0	0	0	0	0	0	60	0	0	0	S		2019-08-23	03:44:00	0	0	0	0	0	0	0	0	0	60	S	3
2019-08-23	03:45:00	0	0	0	0	0	0	60	0	0	0	S		2019-08-23	03:45:00	0	0	0	0	0	0	0	0	0	60	S	3
2019-08-23	03:46:00	0	0	0	0	0	0	60	0	0	0	S		2019-08-23	03:46:00	0	0	0	0	0	0	0	0	0	60	S	3
2019-08-23	03:47:00	0	0	0	0	0	0	60	0	0	0	S		2019-08-23	03:47:00	0	0	0	0	0	0	0	0	0	60	S	3
2019-08-23	03:48:00	0	0	0	0	0	0	60	0	0	0	S		2019-08-23	03:48:00	0	0	0	0	0	0	0	0	0	60	S	3
2019-08-23	03:49:00	0	0	0	0	0	0	60	0	0	0	S		2019-08-23	03:49:00	0	0	0	0	0	0	60	0	0	0	S	3
2019-08-23	03:50:00	0	0	0	0	0	0	60	0	0	0	S		2019-08-23	03:50:00	0	0	0	0	0	0	60	0	0	0	S	3
2019-08-23	03:51:00	0	0	0	0	0	0	60	0	0	0	S		2019-08-23	03:51:00	0	0	0	0	0	0	60	0	0	0	S	3
2019-08-23	03:52:00	0	0	0	0	0	0	60	0	0	0	S		2019-08-23	03:52:00	0	0	0	0	0	0	60	0	0	0	S	3
2019-08-23	03:53:00	0	0	0	0	0	0	60	0	0	0	S		2019-08-23	03:53:00	0	0	0	0	0	0	60	0	0	0	S	3
2019-08-23	03:54:00	0	0	0	0	0	0	60	0	0	0	S		2019-08-23	03:54:00	0	0	0	0	0	0	60	0	0	0	S	3
2019-08-23	03:55:00	0	0	0	0	0	0	60	0	0	0	S		2019-08-23	03:55:00	0	0	0	0	0	0	60	0	0	0	S	3
2019-08-23	03:56:00	0	0	0	0	0	0	60	0	0	0	S		2019-08-23	03:56:00	0	0	0	0	0	0	60	0	0	0	S	3
2019-08-23	03:57:00	58	259	77	276	1	0	58	0	0	2	S		2019-08-23	03:57:00	369	171	317	516	3	0	9	0	0	51	W	1
2019-08-23	03:58:00	162	1048	409	1137	2	0	0	0	0	60	S		2019-08-23	03:58:00	155	56	4	165	3	0	58	0	2	0	W	1
2019-08-23	03:59:00	0	0	0	0	0	0	0	0	0	60	S		2019-08-23	03:59:00	17	16	16	28	1	0	0	0	60	0	W	1
2019-08-23	04:00:00	0	0	0	0	0	0	0	0	0	60	S		2019-08-23	04:00:00	182	8	0	182	0	0	6	0	9	45	W	1
2019-08-23	04:01:00	0	0	0	0	0	0	0	0	0	60	S		2019-08-23	04:01:00	0	0	0	0	0	0	0	0	0	60	S	3
2019-08-23	04:02:00	0	0	0	0	0	0	60	0	0	0	S		2019-08-23	04:02:00	0	0	0	0	0	0	0	0	0	60	S	3
2019-08-23	04:03:00	0	0	0	0	0	0	60	0	0	0	S		2019-08-23	04:03:00	0	0	0	0	0	0	0	0	0	60	S	3
2019-08-23	04:04:00	0	0	0	0	0	0	60	0	0	0	S		2019-08-23	04:04:00	0	0	0	0	0	0	0	0	0	60	S	3
2019-08-23	04:05:00	0	0	0	0	0	0	60	0	0	0	S		2019-08-23	04:05:00	0	0	0	0	0	0	60	0	0	0	S	3
2019-08-23	04:06:00	0	0	0	0	0	0	60	0	0	0	S		2019-08-23	04:06:00	0	0	0	0	0	0	60	0	0	0	S	3
2019-08-23	04:07:00	0	0	0	0	0	0	60	0	0	0	S		2019-08-23	04:07:00	0	0	0	0	0	0	60	0	0	0	S	3
2019-08-23	04:08:00	0	0	0	0	0	0	60	0	0	0	S		2019-08-23	04:08:00	141	27	3	144	1	0	1	0	8	51	S	3
2019-08-23	04:09:00	0	0	0	0	0	0	60	0	0	0	S		2019-08-23	04:09:00	321	117	262	431	2	0	21	0	7	32	W	1
2019-08-23	04:10:00	0	0	0	0	0	0	60	0	0	0	S		2019-08-23	04:10:00	44	0	64	78	1	0	0	0	0	60	W	1
2019-08-23	04:11:00	0	0	0	0	0	0	60	0	0	0	S		2019-08-23	04:11:00	0	0	0	0	0	0	0	0	0	60	S	3
2019-08-23	04:12:00	0	0	0	0	0	0	60	0	0	0	S		2019-08-23	04:12:00	0	0	0	0	0	0	0	0	0	60	S	3
2019-08-23	04:13:00	0	0	0	0	0	0	60	0	0	0	S		2019-08-23	04:13:00	0	0	0	0	0	0	0	0	0	60	S	3
2019-08-23	04:14:00	0	0	0	0	0	0	60	0	0	0	S		2019-08-23	04:14:00	0	0	0	0	0	0	0	0	0	60	S	3
2019-08-23	04:15:00	70	51	33	93	1	0	0	0	0	60	S		2019-08-23	04:15:00	0	0	0	0	0	0	0	0	0	60	S	3
2019-08-23	04:16:00	276	922	837	1275	2	0	2	0	0	58	S		2019-08-23	04:16:00	0	0	0	0	0	0	0	0	0	60	S	3
2019-08-23	04:17:00	0	0	0	0	0	0	0	0	0	60	S		2019-08-23	04:17:00	0	0	0	0	0	0	0	0	0	60	S	3
2019-08-23	04:18:00	0	0	0	0	0	0	0	0	0	60	S		2019-08-23	04:18:00	0	0	0	0	0	0	0	0	0	60	S	3
2019-08-23	04:19:00	0	0	0	0	0	0	0	0	0	60	S		2019-08-23	04:19:00	0	0	0	0	0	0	0	0	0	60	S	3
2019-08-23	04:20:00	0	0	0	0	0	0	60	0	0	0	S		2019-08-23	04:20:00	0	0	0	0	0	0	60	0	0	0	S	3
2019-08-23	04:21:00	0	0	0	0	0	0	60	0	0	0	S		2019-08-23	04:21:00	0	0	0	0	0	0	60	0	0	0	S	3
2019-08-23	04:22:00	0	0	0	0	0	0	60	0	0	0	S		2019-08-23	04:22:00	0	0	0	0	0	0	60	0	0	0	S	3
2019-08-23	04:23:00	0	0	0	0	0	0	60	0	0	0	S		2019-08-23	04:23:00	0	0	0	0	0	0	60	0	0	0	S	3
2019-08-23	04:24:00	0	0	0	0	0	0	60	0	0	0	S		2019-08-23	04:24:00	0	0	0	0	0	0	60	0	0	0	S	3
2019-08-23	04:25:00	0	0	0	0	0	0	60	0	0	0	S		2019-08-23	04:25:00	0	0	0	0	0	0	60	0	0	0	S	3
2019-08-23	04:26:00	0	0	0	0	0	0	60	0	0	0	S		2019-08-23	04:26:00	0	0	0	0	0	0	60	0	0	0	S	3
2019-08-23	04:27:00	0	0	0	0	0	0	60	0	0	0	S		2019-08-23	04:27:00	0	0	0	0	0	0	60	0	0	0	S	3
2019-08-23	04:28:00	0	0	0	0	0	0	60	0	0	0	S		2019-08-23	04:28:00	0	0	0	0	0	0	60	0	0	0	S	3
2019-08-23	04:29:00	0	0	0	0	0	0	60	0	0	0	S		2019-08-23	04:29:00	0	0	0	0	0	0	60	0	0	0	S	3
2019-08-23	04:30:00	0	0	0	0	0	0	60	0	0	0	S		2019-08-23	04:30:00	0	0	0	0	0	0	60	0	0	0	S	3
2019-08-23	04:31:00	0	0	0	0	0	0	60	0	0	0	S		2019-08-23	04:31:00	0	0	0	0	0	0	60	0	0	0	S	3
2019-08-23	04:32:00	0	0	0	0	0	0	60	0	0	0	S		2019-08-23	04:32:00	0	0	0	0	0	0	60	0	0	0	S	3
2019-08-23	04:33:00	0	0	0	0	0	0	60	0	0	0	S		2019-08-23	04:33:00	0	0	0	0	0	0	60	0	0	0	S	3
2019-08-23	04:34:00	77	652	288	717	1	0	8	0	41	11	S		2019-08-23	04:34:00	121	9	50	131	2	0	0	0	2	58	S	3
2019-08-23	04:35:00	0	0	0	0	0	0	0	0	60	0	S		2019-08-23	04:35:00	0	0	0	0	0	0	0	0	0	60	S	3
2019-08-23	04:36:00	0	0	0	0	0	0	0	0	60	0	S		2019-08-23	04:36:00	0	0	0	0	0	0	0	0	0	60	S	3
2019-08-23	04:37:00	0	0	0	0	0	0	0	0	60	0	S		2019-08-23	04:37:00	0	0	0	0	0	0	0	0	0	60	S	3
2019-08-23	04:38:00	0	0	0	0	0	0	60	0	0	0	S		2019-08-23	04:38:00	0	0	0	0	0	0	0	0	0	60	S	3
2019-08-23	04:39:00	0	0	0	0	0	0	0	0	60	0	S		2019-08-23	04:39:00	0	0	0	0	0	0	0	0	0	60	S	3
2019-08-23	04:40:00	0	0	0	0	0	0	0	0	60	0	S		2019-08-23	04:40:00	0	0	0	0	0	0	0	0	0	60	S	3
2019-08-23	04:41:00	0	0	0	0	0	0	0	0	60	0	S		2019-08-23	04:41:00	0	0	0	0	0	0	0	0	0	60	S	3
2019-08-23	04:42:00	0	0	0	0	0	0	0	0	60	0	S		2019-08-23	04:42:00	0	0	0	0	0	0	0	0	0	60	S	3
2019-08-23	04:43:00	0	0	0	0	0	0	60	0	0	0	S		2019-08-23	04:43:00	0	0	0	0	0	0	60	0	0	0	S	3
2019-08-23	04:44:00	0	0	0	0	0	0	60	0	0	0	S		2019-08-23	04:44:00	303	133	295	443	2	0	0	0	42	18	W	1
2019-08-23	04:45:00	0	0	0	0	0	0	60	0	0	0	S		2019-08-23	04:45:00	0	0	0	0	0	0	0	0	0	60	S	3
2019-08-23	04:46:00	0	0	0	0	0	0	60	0	0	0	S		2019-08-23	04:46:00	0	0	0	0	0	0	0	0	0	60	S	3
2019-08-23	04:47:00	0	0	0	0	0	0	60	0	0	0	S		2019-08-23	04:47:00	0	0	0	0	0	0	0	0	0	60	S	3
2019-08-23	04:48:00	0	0	0	0	0	0	60	0	0	0	S		2019-08-23	04:48:00	0	0	0	0	0	0	0	0	0	60	S	3
2019-08-23	04:49:00	0	0	0	0	0	0	60	0	0	0	S		2019-08-23	04:49:00	0	0	0	0	0	0	60	0	0	0	S	3
2019-08-23	04:50:00	100	930	341	996	1	0	0	0	56	4	S		2019-08-23	04:50:00	103	154	21	186	1	0	19	0	12	29	S	3
2019-08-23	04:51:00	0	0	0	0	0	0	0	0	60	0	S		2019-08-23	04:51:00	0	0	0	0	0	0	60	0	0	0	S	3
2019-08-23	04:52:00	0	0	0	0	0	0	0	0	60	0	S		2019-08-23	04:52:00	0	0	0	0	0	0	60	0	0	0	S	3
2019-08-23	04:53:00	0	0	0	0	0	0	0	0	59	1	S		2019-08-23	04:53:00	0	0	0	0	0	0	60	0	0	0	S	3
2019-08-23	04:54:00	0	0	0	0	0	0	60	0	0	0	S		2019-08-23	04:54:00	0	0	0	0	0	0	60	0	0	0	S	3
2019-08-23	04:55:00	0	0	0	0	0	0	60	0	0	0	S		2019-08-23	04:55:00	0	0	0	0	0	0	60	0	0	0	S	3
2019-08-23	04:56:00	0	0	0	0	0	0	60	0	0	0	S		2019-08-23	04:56:00	0	0	0	0	0	0	60	0	0	0	S	3
2019-08-23	04:57:00	0	0	0	0	0	0	60	0	0	0	S		2019-08-23	04:57:00	0	0	0	0	0	0	60	0	0	0	S	3
2019-08-23	04:58:00	0	0	0	0	0	0	60	0	0	0	S		2019-08-23	04:58:00	0	0	0	0	0	0	60	0	0	0	S	3
2019-08-23	04:59:00	0	0	0	0	0	0	60	0	0	0	S		2019-08-23	04:59:00	0	0	0	0	0	0	60	0	0	0	S	3
2019-08-23	05:00:00	0	0	0	0	0	0	60	0	0	0	S		2019-08-23	05:00:00	0	0	0	0	0	0	60	0	0	0	S	3
2019-08-23	05:01:00	0	0	0	0	0	0	60	0	0	0	S		2019-08-23	05:01:00	0	0	0	0	0	0	60	0	0	0	S	3
2019-08-23	05:02:00	5	83	66	106	0	0	0	0	59	1	S		2019-08-23	05:02:00	270	262	224	438	2	0	49	0	9	2	W	1
2019-08-23	05:03:00	0	0	0	0	0	0	0	0	60	0	S		2019-08-23	05:03:00	24	28	0	37	0	0	60	0	0	0	S	3
2019-08-23	05:04:00	0	0	0	0	0	0	0	0	60	0	S		2019-08-23	05:04:00	0	0	0	0	0	0	60	0	0	0	S	3
2019-08-23	05:05:00	0	0	0	0	0	0	0	0	60	0	S		2019-08-23	05:05:00	0	0	0	0	0	0	60	0	0	0	S	3
2019-08-23	05:06:00	0	0	0	0	0	0	60	0	0	0	S		2019-08-23	05:06:00	0	0	0	0	0	0	60	0	0	0	S	3
2019-08-23	05:07:00	0	0	0	0	0	0	60	0	0	0	S		2019-08-23	05:07:00	0	0	0	0	0	0	60	0	0	0	S	3
2019-08-23	05:08:00	0	165	42	170	0	0	0	0	60	0	S		2019-08-23	05:08:00	0	0	0	0	0	0	60	0	0	0	S	3
2019-08-23	05:09:00	0	0	0	0	0	0	0	0	60	0	S		2019-08-23	05:09:00	0	0	0	0	0	0	60	0	0	0	S	3
2019-08-23	05:10:00	0	0	0	0	0	0	0	0	60	0	S		2019-08-23	05:10:00	0	0	0	0	0	0	60	0	0	0	S	3
2019-08-23	05:11:00	0	0	0	0	0	0	0	0	60	0	S		2019-08-23	05:11:00	0	0	0	0	0	0	60	0	0	0	S	3
2019-08-23	05:12:00	46	263	44	271	1	0	0	0	58	2	S		2019-08-23	05:12:00	73	63	18	98	1	0	47	0	9	4	S	3
2019-08-23	05:13:00	0	0	0	0	0	0	0	0	60	0	S		2019-08-23	05:13:00	0	0	0	0	0	0	60	0	0	0	S	3
2019-08-23	05:14:00	0	0	0	0	0	0	0	0	60	0	S		2019-08-23	05:14:00	0	0	0	0	0	0	60	0	0	0	S	3
2019-08-23	05:15:00	0	0	0	0	0	0	0	0	60	0	S		2019-08-23	05:15:00	0	0	0	0	0	0	60	0	0	0	S	3
2019-08-23	05:16:00	0	0	0	0	0	0	60	0	0	0	S		2019-08-23	05:16:00	0	0	0	0	0	0	60	0	0	0	S	3
2019-08-23	05:17:00	0	0	0	0	0	0	60	0	0	0	S		2019-08-23	05:17:00	0	0	0	0	0	0	60	0	0	0	S	3
2019-08-23	05:18:00	0	0	0	0	0	0	60	0	0	0	S		2019-08-23	05:18:00	0	0	0	0	0	0	60	0	0	0	S	3
2019-08-23	05:19:00	0	0	0	0	0	0	60	0	0	0	S		2019-08-23	05:19:00	0	0	0	0	0	0	60	0	0	0	S	3
2019-08-23	05:20:00	0	0	0	0	0	0	60	0	0	0	S		2019-08-23	05:20:00	0	0	0	0	0	0	60	0	0	0	S	3
2019-08-23	05:21:00	0	0	0	0	0	0	60	0	0	0	S		2019-08-23	05:21:00	0	0	0	0	0	0	60	0	0	0	S	3
2019-08-23	05:22:00	0	0	0	0	0	0	60	0	0	0	S		2019-08-23	05:22:00	0	0	0	0	0	0	60	0	0	0	S	3
2019-08-23	05:23:00	0	0	0	0	0	0	60	0	0	0	S		2019-08-23	05:23:00	0	0	0	0	0	0	60	0	0	0	S	3
2019-08-23	05:24:00	0	0	0	0	0	0	60	0	0	0	S		2019-08-23	05:24:00	0	0	0	0	0	0	60	0	0	0	S	3
2019-08-23	05:25:00	0	0	0	0	0	0	60	0	0	0	S		2019-08-23	05:25:00	0	0	0	0	0	0	60	0	0	0	S	3
2019-08-23	05:26:00	0	0	0	0	0	0	60	0	0	0	S		2019-08-23	05:26:00	0	0	0	0	0	0	60	0	0	0	S	3
2019-08-23	05:27:00	0	0	0	0	0	0	60	0	0	0	S		2019-08-23	05:27:00	0	0	0	0	0	0	60	0	0	0	S	3
2019-08-23	05:28:00	0	0	0	0	0	0	60	0	0	0	S		2019-08-23	05:28:00	0	0	0	0	0	0	60	0	0	0	S	3
2019-08-23	05:29:00	0	0	0	0	0	0	60	0	0	0	S		2019-08-23	05:29:00	0	0	0	0	0	0	60	0	0	0	S	3
2019-08-23	05:30:00	0	0	0	0	0	0	60	0	0	0	S		2019-08-23	05:30:00	0	0	0	0	0	0	60	0	0	0	S	3
2019-08-23	05:31:00	0	0	0	0	0	0	60	0	0	0	S		2019-08-23	05:31:00	0	0	0	0	0	0	60	0	0	0	S	3
2019-08-23	05:32:00	180	686	146	724	1	0	1	0	58	1	S		2019-08-23	05:32:00	0	0	0	0	0	0	60	0	0	0	S	3
2019-08-23	05:33:00	0	0	0	0	0	0	0	0	60	0	S		2019-08-23	05:33:00	0	0	0	0	0	0	60	0	0	0	S	3
2019-08-23	05:34:00	0	0	0	0	0	0	0	0	60	0	S		2019-08-23	05:34:00	22	44	10	50	1	0	21	0	38	1	S	3
2019-08-23	05:35:00	60	284	133	319	1	0	0	0	44	16	S		2019-08-23	05:35:00	33	47	14	59	0	0	0	0	16	44	S	3
2019-08-23	05:36:00	0	0	0	0	0	0	0	0	60	0	S		2019-08-23	05:36:00	102	11	19	104	2	0	0	0	0	60	W	1
2019-08-23	05:37:00	593	1035	1039	1582	6	0	0	60	0	0	W		2019-08-23	05:37:00	219	118	154	293	5	0	0	0	40	20	W	4
2019-08-23	05:38:00	166	210	115	291	1	0	0	0	1	59	S		2019-08-23	05:38:00	621	564	444	949	7	0	0	60	0	0	W	1
2019-08-23	05:39:00	0	0	0	0	0	0	0	0	0	60	S		2019-08-23	05:39:00	364	675	460	894	9	0	0	0	42	18	W	1
2019-08-23	05:40:00	0	0	0	0	0	0	0	0	0	60	S		2019-08-23	05:40:00	314	686	320	820	7	0	5	0	36	19	W	1
2019-08-23	05:41:00	0	0	0	0	0	0	0	0	0	60	S		2019-08-23	05:41:00	167	391	98	436	4	0	10	0	41	9	W	1
2019-08-23	05:42:00	0	0	0	0	0	0	60	0	0	0	S		2019-08-23	05:42:00	374	548	57	666	7	0	36	0	14	10	W	1
2019-08-23	05:43:00	0	33	4	33	0	0	0	0	46	14	S		2019-08-23	05:43:00	234	369	37	439	7	0	51	0	3	6	W	1
2019-08-23	05:44:00	0	0	0	0	0	0	0	0	60	0	S		2019-08-23	05:44:00	550	945	253	1122	7	0	0	60	0	0	W	1
2019-08-23	05:45:00	0	0	0	0	0	0	0	0	60	0	S		2019-08-23	05:45:00	112	299	38	322	1	0	27	0	8	25	W	1
2019-08-23	05:46:00	0	0	0	0	0	0	0	0	60	0	S		2019-08-23	05:46:00	626	923	314	1159	7	0	0	60	0	0	W	1
2019-08-23	05:47:00	7	41	0	42	0	0	0	0	58	2	S		2019-08-23	05:47:00	849	1496	500	1791	9	0	0	60	0	0	W	1
2019-08-23	05:48:00	671	1044	1204	1729	6	0	0	60	0	0	W		2019-08-23	05:48:00	621	530	472	943	10	0	0	60	0	0	W	4
2019-08-23	05:49:00	0	0	0	0	0	0	0	0	0	60	S		2019-08-23	05:49:00	45	98	155	189	1	0	0	0	58	2	W	1
2019-08-23	05:50:00	30	351	146	381	2	0	2	0	0	58	S		2019-08-23	05:50:00	247	201	186	369	4	0	0	0	57	3	W	1
2019-08-23	05:51:00	0	0	0	0	0	0	0	0	0	60	S		2019-08-23	05:51:00	2156	2715	2933	4541	36	0	0	60	0	0	W	1
2019-08-23	05:52:00	0	0	0	0	0	0	0	0	0	60	S		2019-08-23	05:52:00	2013	1735	1403	3005	48	0	0	60	0	0	W	1
2019-08-23	05:53:00	19	375	177	415	0	0	0	0	5	55	S		2019-08-23	05:53:00	447	817	326	987	7	0	0	60	0	0	W	1
2019-08-23	05:54:00	45	311	451	550	2	0	0	0	60	0	S		2019-08-23	05:54:00	154	462	194	524	3	0	0	0	53	7	W	1
2019-08-23	05:55:00	0	0	0	0	0	0	0	0	60	0	S		2019-08-23	05:55:00	66	0	92	113	2	0	0	0	60	0	W	1
2019-08-23	05:56:00	0	0	0	0	0	0	0	0	60	0	S		2019-08-23	05:56:00	21	321	77	331	0	0	55	0	3	2	W	1
2019-08-23	05:57:00	0	0	0	0	0	0	0	0	60	0	S		2019-08-23	05:57:00	56	4	32	65	1	0	51	0	8	1	W	1
2019-08-23	05:58:00	0	0	0	0	0	0	60	0	0	0	S		2019-08-23	05:58:00	97	78	73	144	1	0	35	0	6	19	W	1
2019-08-23	05:59:00	0	0	0	0	0	0	60	0	0	0	S		2019-08-23	05:59:00	26	20	47	57	0	0	0	0	1	59	W	1
2019-08-23	06:00:00	0	0	0	0	0	0	60	0	0	0	S		2019-08-23	06:00:00	99	143	148	228	1	0	0	0	15	45	W	1
2019-08-23	06:01:00	0	0	0	0	0	0	60	0	0	0	S		2019-08-23	06:01:00	0	0	0	0	0	0	0	0	0	60	S	3
2019-08-23	06:02:00	0	0	0	0	0	0	60	0	0	0	S		2019-08-23	06:02:00	181	80	113	228	2	0	45	0	5	10	W	1
2019-08-23	06:03:00	7	15	60	62	0	0	0	0	19	41	S		2019-08-23	06:03:00	0	0	0	0	0	0	60	0	0	0	S	3
2019-08-23	06:04:00	0	0	0	0	0	0	0	0	0	60	S		2019-08-23	06:04:00	0	0	0	0	0	0	60	0	0	0	S	3
2019-08-23	06:05:00	0	0	0	0	0	0	0	0	0	60	S		2019-08-23	06:05:00	0	0	0	0	0	0	60	0	0	0	S	3
2019-08-23	06:06:00	0	0	0	0	0	0	0	0	0	60	S		2019-08-23	06:06:00	0	0	0	0	0	0	60	0	0	0	S	3
2019-08-23	06:07:00	0	0	0	0	0	0	60	0	0	0	S		2019-08-23	06:07:00	0	0	0	0	0	0	60	0	0	0	S	3
2019-08-23	06:08:00	0	0	0	0	0	0	60	0	0	0	S		2019-08-23	06:08:00	0	0	0	0	0	0	60	0	0	0	S	3
2019-08-23	06:09:00	0	0	0	0	0	0	60	0	0	0	S		2019-08-23	06:09:00	0	0	0	0	0	0	60	0	0	0	S	3
2019-08-23	06:10:00	0	0	0	0	0	0	60	0	0	0	S		2019-08-23	06:10:00	0	0	0	0	0	0	60	0	0	0	S	3
2019-08-23	06:11:00	0	0	0	0	0	0	60	0	0	0	S		2019-08-23	06:11:00	0	0	0	0	0	0	60	0	0	0	S	3
2019-08-23	06:12:00	0	0	0	0	0	0	60	0	0	0	S		2019-08-23	06:12:00	0	0	0	0	0	0	60	0	0	0	S	3
2019-08-23	06:13:00	0	0	0	0	0	0	60	0	0	0	S		2019-08-23	06:13:00	0	0	0	0	0	0	60	0	0	0	S	3
2019-08-23	06:14:00	203	352	493	639	3	0	0	0	20	40	S		2019-08-23	06:14:00	0	0	0	0	0	0	60	0	0	0	S	3
2019-08-23	06:15:00	0	0	0	0	0	0	0	0	60	0	S		2019-08-23	06:15:00	0	0	0	0	0	0	60	0	0	0	S	3
2019-08-23	06:16:00	0	0	0	0	0	0	0	0	60	0	S		2019-08-23	06:16:00	0	0	0	0	0	0	60	0	0	0	S	3
2019-08-23	06:17:00	0	0	0	0	0	0	0	0	60	0	S		2019-08-23	06:17:00	0	0	0	0	0	0	60	0	0	0	S	3
2019-08-23	06:18:00	0	0	0	0	0	0	60	0	0	0	S		2019-08-23	06:18:00	0	0	0	0	0	0	60	0	0	0	S	3
2019-08-23	06:19:00	109	58	151	195	0	0	0	0	51	9	S		2019-08-23	06:19:00	0	0	0	0	0	0	60	0	0	0	S	3
2019-08-23	06:20:00	0	0	0	0	0	0	0	0	60	0	S		2019-08-23	06:20:00	0	0	0	0	0	0	60	0	0	0	S	3
2019-08-23	06:21:00	0	0	0	0	0	0	0	0	60	0	S		2019-08-23	06:21:00	201	166	254	364	1	0	29	0	31	0	S	3
2019-08-23	06:22:00	0	0	0	0	0	0	0	0	60	0	S		2019-08-23	06:22:00	93	44	111	151	1	0	35	0	24	1	S	3
2019-08-23	06:23:00	0	0	0	0	0	0	60	0	0	0	S		2019-08-23	06:23:00	0	0	0	0	0	0	60	0	0	0	S	3
2019-08-23	06:24:00	0	0	0	0	0	0	60	0	0	0	S		2019-08-23	06:24:00	0	0	0	0	0	0	60	0	0	0	S	3
2019-08-23	06:25:00	0	0	0	0	0	0	60	0	0	0	S		2019-08-23	06:25:00	0	0	0	0	0	0	60	0	0	0	S	3
2019-08-23	06:26:00	0	0	0	0	0	0	60	0	0	0	S		2019-08-23	06:26:00	0	0	0	0	0	0	60	0	0	0	S	3
2019-08-23	06:27:00	0	0	0	0	0	0	60	0	0	0	S		2019-08-23	06:27:00	0	0	0	0	0	0	60	0	0	0	S	3
2019-08-23	06:28:00	0	0	0	0	0	0	60	0	0	0	S		2019-08-23	06:28:00	0	0	0	0	0	0	60	0	0	0	S	3
2019-08-23	06:29:00	0	0	0	0	0	0	60	0	0	0	S		2019-08-23	06:29:00	0	0	0	0	0	0	60	0	0	0	S	3
2019-08-23	06:30:00	0	0	0	0	0	0	60	0	0	0	S		2019-08-23	06:30:00	0	0	0	0	0	0	60	0	0	0	S	3
2019-08-23	06:31:00	0	0	0	0	0	0	60	0	0	0	S		2019-08-23	06:31:00	0	0	0	0	0	0	60	0	0	0	S	3
2019-08-23	06:32:00	0	0	0	0	0	0	60	0	0	0	S		2019-08-23	06:32:00	0	0	0	0	0	0	60	0	0	0	S	3
2019-08-23	06:33:00	0	0	0	0	0	0	60	0	0	0	S		2019-08-23	06:33:00	0	0	0	0	0	0	60	0	0	0	S	3
2019-08-23	06:34:00	0	0	0	0	0	0	60	0	0	0	S		2019-08-23	06:34:00	0	0	0	0	0	0	60	0	0	0	S	3
2019-08-23	06:35:00	0	0	0	0	0	0	60	0	0	0	S		2019-08-23	06:35:00	0	0	0	0	0	0	60	0	0	0	S	3
2019-08-23	06:36:00	0	0	0	0	0	0	60	0	0	0	S		2019-08-23	06:36:00	0	0	0	0	0	0	60	0	0	0	S	3
2019-08-23	06:37:00	0	0	0	0	0	0	60	0	0	0	S		2019-08-23	06:37:00	0	0	0	0	0	0	60	0	0	0	S	3
2019-08-23	06:38:00	0	0	0	0	0	0	60	0	0	0	S		2019-08-23	06:38:00	0	0	0	0	0	0	60	0	0	0	S	3
2019-08-23	06:39:00	0	0	0	0	0	0	60	0	0	0	S		2019-08-23	06:39:00	0	0	0	0	0	0	60	0	0	0	S	3
2019-08-23	06:40:00	0	0	0	0	0	0	60	0	0	0	S		2019-08-23	06:40:00	0	0	0	0	0	0	60	0	0	0	S	3
2019-08-23	06:41:00	0	0	0	0	0	0	60	0	0	0	S		2019-08-23	06:41:00	0	0	0	0	0	0	60	0	0	0	S	3
2019-08-23	06:42:00	0	0	0	0	0	0	60	0	0	0	S		2019-08-23	06:42:00	0	0	0	0	0	0	60	0	0	0	S	3
2019-08-23	06:43:00	0	0	0	0	0	0	60	0	0	0	S		2019-08-23	06:43:00	0	0	0	0	0	0	60	0	0	0	S	3
2019-08-23	06:44:00	0	0	0	0	0	0	60	0	0	0	S		2019-08-23	06:44:00	0	0	0	0	0	0	60	0	0	0	S	3
2019-08-23	06:45:00	0	0	0	0	0	0	60	0	0	0	S		2019-08-23	06:45:00	0	0	0	0	0	0	60	0	0	0	S	3
2019-08-23	06:46:00	0	0	0	0	0	0	60	0	0	0	S		2019-08-23	06:46:00	0	0	0	0	0	0	60	0	0	0	S	3
2019-08-23	06:47:00	0	0	0	0	0	0	60	0	0	0	S		2019-08-23	06:47:00	0	0	0	0	0	0	60	0	0	0	S	3
2019-08-23	06:48:00	0	0	0	0	0	0	60	0	0	0	S		2019-08-23	06:48:00	1	6	0	6	0	0	60	0	0	0	S	3
2019-08-23	06:49:00	0	0	0	0	0	0	60	0	0	0	S		2019-08-23	06:49:00	0	0	0	0	0	0	60	0	0	0	S	3
2019-08-23	06:50:00	586	837	1065	1476	4	0	0	60	0	0	W		2019-08-23	06:50:00	0	0	0	0	0	0	60	0	0	0	S	2
2019-08-23	06:51:00	441	1267	828	1577	5	0	0	60	0	0	W		2019-08-23	06:51:00	0	0	0	0	0	0	60	0	0	0	S	2
2019-08-23	06:52:00	0	0	0	0	0	0	0	0	0	60	S		2019-08-23	06:52:00	0	0	0	0	0	0	60	0	0	0	S	3
2019-08-23	06:53:00	0	0	0	0	0	0	0	0	0	60	S		2019-08-23	06:53:00	0	0	0	0	0	0	60	0	0	0	S	3
2019-08-23	06:54:00	0	0	0	0	0	0	0	0	0	60	S		2019-08-23	06:54:00	0	0	0	0	0	0	60	0	0	0	S	3
2019-08-23	06:55:00	0	0	0	0	0	0	0	0	0	60	S		2019-08-23	06:55:00	0	0	0	0	0	0	60	0	0	0	S	3
2019-08-23	06:56:00	0	0	0	0	0	0	0	0	0	60	S		2019-08-23	06:56:00	0	0	0	0	0	0	60	0	0	0	S	3
2019-08-23	06:57:00	0	0	0	0	0	0	0	0	0	60	S		2019-08-23	06:57:00	0	0	0	0	0	0	60	0	0	0	S	3
2019-08-23	06:58:00	0	0	0	0	0	0	60	0	0	0	S		2019-08-23	06:58:00	0	0	0	0	0	0	60	0	0	0	S	3
2019-08-23	06:59:00	0	0	0	0	0	0	60	0	0	0	S		2019-08-23	06:59:00	0	0	0	0	0	0	60	0	0	0	S	3
2019-08-23	07:00:00	0	0	0	0	0	0	60	0	0	0	S		2019-08-23	07:00:00	0	0	0	0	0	0	60	0	0	0	S	3
2019-08-23	07:01:00	47	358	166	397	0	0	0	0	3	57	S		2019-08-23	07:01:00	0	0	0	0	0	0	60	0	0	0	S	3
2019-08-23	07:02:00	0	0	0	0	0	0	60	0	0	0	S		2019-08-23	07:02:00	0	0	0	0	0	0	60	0	0	0	S	3
2019-08-23	07:03:00	46	62	30	83	0	0	59	0	0	1	S		2019-08-23	07:03:00	0	0	0	0	0	0	60	0	0	0	S	3
2019-08-23	07:04:00	59	180	45	195	1	0	2	0	58	0	S		2019-08-23	07:04:00	0	0	0	0	0	0	60	0	0	0	S	3
2019-08-23	07:05:00	0	0	0	0	0	0	0	0	60	0	S		2019-08-23	07:05:00	0	0	0	0	0	0	60	0	0	0	S	3
2019-08-23	07:06:00	161	436	587	749	3	0	0	0	60	0	S		2019-08-23	07:06:00	0	0	0	0	0	0	60	0	0	0	S	3
2019-08-23	07:07:00	0	0	0	0	0	0	0	0	60	0	S		2019-08-23	07:07:00	0	0	0	0	0	0	60	0	0	0	S	3
2019-08-23	07:08:00	0	0	0	0	0	0	0	0	60	0	S		2019-08-23	07:08:00	0	0	0	0	0	0	60	0	0	0	S	3
2019-08-23	07:09:00	0	0	0	0	0	0	0	0	60	0	S		2019-08-23	07:09:00	0	0	0	0	0	0	60	0	0	0	S	3
2019-08-23	07:10:00	0	0	0	0	0	0	60	0	0	0	S		2019-08-23	07:10:00	175	182	236	346	1	0	51	0	8	1	S	3
2019-08-23	07:11:00	0	0	0	0	0	0	60	0	0	0	S		2019-08-23	07:11:00	3	0	118	118	0	0	0	0	48	12	S	3
2019-08-23	07:12:00	0	0	0	0	0	0	0	0	60	0	S		2019-08-23	07:12:00	0	0	31	31	0	0	0	0	28	32	S	3
2019-08-23	07:13:00	0	0	0	0	0	0	0	0	60	0	S		2019-08-23	07:13:00	49	0	113	123	2	0	0	0	25	35	S	3
Sleep Period	08/23/2019 23:29:00 - 08/24/2019 08:04:00
Date	Time	Axis1	Axis2	Axis3	VM	Steps	Lux	Inclinometer Off	Inclinometer Standing	Inclinometer Sitting	Inclinometer Lying	Sleep or Awake?
2019-08-23	23:29:00	0	0	0	0	0	0	0	0	60	0	S		2019-08-23	23:29:00	0	0	0	0	0	0	0	0	60	0	S	3
2019-08-23	23:30:00	0	0	0	0	0	0	0	0	60	0	S		2019-08-23	23:30:00	0	0	0	0	0	0	0	0	60	0	S	3
2019-08-23	23:31:00	0	0	0	0	0	0	60	0	0	0	S		2019-08-23	23:31:00	0	0	0	0	0	0	0	0	60	0	S	3
2019-08-23	23:32:00	0	0	0	0	0	0	60	0	0	0	S		2019-08-23	23:32:00	0	0	0	0	0	0	0	0	60	0	S	3
2019-08-23	23:33:00	0	0	0	0	0	0	60	0	0	0	S		2019-08-23	23:33:00	0	0	0	0	0	0	60	0	0	0	S	3
2019-08-23	23:34:00	0	0	0	0	0	0	60	0	0	0	S		2019-08-23	23:34:00	0	0	0	0	0	0	60	0	0	0	S	3
2019-08-23	23:35:00	0	0	0	0	0	0	60	0	0	0	S		2019-08-23	23:35:00	0	0	0	0	0	0	60	0	0	0	S	3
2019-08-23	23:36:00	0	0	0	0	0	0	60	0	0	0	S		2019-08-23	23:36:00	0	0	0	0	0	0	60	0	0	0	S	3
2019-08-23	23:37:00	0	0	0	0	0	0	60	0	0	0	S		2019-08-23	23:37:00	0	0	0	0	0	0	60	0	0	0	S	3
2019-08-23	23:38:00	0	0	0	0	0	0	60	0	0	0	S		2019-08-23	23:38:00	0	0	0	0	0	0	60	0	0	0	S	3
2019-08-23	23:39:00	0	0	0	0	0	0	60	0	0	0	S		2019-08-23	23:39:00	0	0	0	0	0	0	60	0	0	0	S	3
2019-08-23	23:40:00	0	0	0	0	0	0	60	0	0	0	S		2019-08-23	23:40:00	0	0	0	0	0	0	60	0	0	0	S	3
2019-08-23	23:41:00	0	0	0	0	0	0	60	0	0	0	S		2019-08-23	23:41:00	0	0	0	0	0	0	60	0	0	0	S	3
2019-08-23	23:42:00	0	0	0	0	0	0	60	0	0	0	S		2019-08-23	23:42:00	0	0	0	0	0	0	60	0	0	0	S	3
2019-08-23	23:43:00	0	0	0	0	0	0	60	0	0	0	S		2019-08-23	23:43:00	0	0	0	0	0	0	60	0	0	0	S	3
2019-08-23	23:44:00	0	0	0	0	0	0	60	0	0	0	S		2019-08-23	23:44:00	0	0	0	0	0	0	60	0	0	0	S	3
2019-08-23	23:45:00	0	0	0	0	0	0	60	0	0	0	S		2019-08-23	23:45:00	0	0	0	0	0	0	60	0	0	0	S	3
2019-08-23	23:46:00	0	0	0	0	0	0	60	0	0	0	S		2019-08-23	23:46:00	0	0	0	0	0	0	60	0	0	0	S	3
2019-08-23	23:47:00	0	0	0	0	0	0	60	0	0	0	S		2019-08-23	23:47:00	0	0	0	0	0	0	60	0	0	0	S	3
2019-08-23	23:48:00	0	0	0	0	0	0	60	0	0	0	S		2019-08-23	23:48:00	0	0	0	0	0	0	60	0	0	0	S	3
2019-08-23	23:49:00	0	0	0	0	0	0	60	0	0	0	S		2019-08-23	23:49:00	0	0	0	0	0	0	60	0	0	0	S	3
2019-08-23	23:50:00	0	0	0	0	0	0	60	0	0	0	S		2019-08-23	23:50:00	0	0	0	0	0	0	60	0	0	0	S	3
2019-08-23	23:51:00	854	1006	808	1547	5	0	0	60	0	0	W		2019-08-23	23:51:00	392	399	391	682	4	0	1	0	29	30	W	4
2019-08-23	23:52:00	0	0	0	0	0	0	0	0	60	0	S		2019-08-23	23:52:00	0	0	0	0	0	0	0	0	0	60	S	3
2019-08-23	23:53:00	0	0	0	0	0	0	0	0	60	0	S		2019-08-23	23:53:00	0	0	0	0	0	0	0	0	0	60	S	3
2019-08-23	23:54:00	0	0	0	0	0	0	0	0	60	0	S		2019-08-23	23:54:00	0	0	0	0	0	0	0	0	0	60	S	3
2019-08-23	23:55:00	0	0	0	0	0	0	60	0	0	0	S		2019-08-23	23:55:00	0	0	0	0	0	0	60	0	0	0	S	3
2019-08-23	23:56:00	0	0	0	0	0	0	60	0	0	0	S		2019-08-23	23:56:00	0	0	0	0	0	0	60	0	0	0	S	3
2019-08-23	23:57:00	0	0	0	0	0	0	60	0	0	0	S		2019-08-23	23:57:00	0	0	0	0	0	0	60	0	0	0	S	3
2019-08-23	23:58:00	0	0	0	0	0	0	60	0	0	0	S		2019-08-23	23:58:00	0	0	0	0	0	0	60	0	0	0	S	3
2019-08-23	23:59:00	0	0	0	0	0	0	60	0	0	0	S		2019-08-23	23:59:00	0	0	0	0	0	0	60	0	0	0	S	3
2019-08-24	00:00:00	0	0	0	0	0	0	60	0	0	0	S		2019-08-24	00:00:00	0	0	0	0	0	0	60	0	0	0	S	3
2019-08-24	00:01:00	0	0	0	0	0	0	60	0	0	0	S		2019-08-24	00:01:00	0	0	0	0	0	0	60	0	0	0	S	3
2019-08-24	00:02:00	0	0	0	0	0	0	60	0	0	0	S		2019-08-24	00:02:00	0	0	0	0	0	0	60	0	0	0	S	3
2019-08-24	00:03:00	0	0	0	0	0	0	60	0	0	0	S		2019-08-24	00:03:00	0	0	0	0	0	0	60	0	0	0	S	3
2019-08-24	00:04:00	0	0	0	0	0	0	60	0	0	0	S		2019-08-24	00:04:00	0	0	0	0	0	0	60	0	0	0	S	3
2019-08-24	00:05:00	0	0	0	0	0	0	60	0	0	0	S		2019-08-24	00:05:00	6	0	10	12	1	0	0	0	1	59	S	3
2019-08-24	00:06:00	0	0	0	0	0	0	60	0	0	0	S		2019-08-24	00:06:00	0	0	0	0	0	0	0	0	0	60	S	3
2019-08-24	00:07:00	0	0	0	0	0	0	60	0	0	0	S		2019-08-24	00:07:00	0	0	0	0	0	0	0	0	0	60	S	3
2019-08-24	00:08:00	0	0	0	0	0	0	60	0	0	0	S		2019-08-24	00:08:00	0	0	0	0	0	0	0	0	0	60	S	3
2019-08-24	00:09:00	0	0	0	0	0	0	60	0	0	0	S		2019-08-24	00:09:00	0	0	0	0	0	0	60	0	0	0	S	3
2019-08-24	00:10:00	0	0	0	0	0	0	60	0	0	0	S		2019-08-24	00:10:00	0	0	0	0	0	0	60	0	0	0	S	3
2019-08-24	00:11:00	0	0	0	0	0	0	60	0	0	0	S		2019-08-24	00:11:00	0	0	0	0	0	0	60	0	0	0	S	3
2019-08-24	00:12:00	0	0	0	0	0	0	60	0	0	0	S		2019-08-24	00:12:00	0	0	0	0	0	0	60	0	0	0	S	3
2019-08-24	00:13:00	0	0	0	0	0	0	60	0	0	0	S		2019-08-24	00:13:00	0	0	0	0	0	0	60	0	0	0	S	3
2019-08-24	00:14:00	0	0	0	0	0	0	60	0	0	0	S		2019-08-24	00:14:00	0	0	0	0	0	0	60	0	0	0	S	3
2019-08-24	00:15:00	0	0	0	0	0	0	60	0	0	0	S		2019-08-24	00:15:00	0	0	0	0	0	0	60	0	0	0	S	3
2019-08-24	00:16:00	0	0	0	0	0	0	60	0	0	0	S		2019-08-24	00:16:00	0	0	0	0	0	0	60	0	0	0	S	3
2019-08-24	00:17:00	0	0	0	0	0	0	60	0	0	0	S		2019-08-24	00:17:00	0	0	0	0	0	0	60	0	0	0	S	3
2019-08-24	00:18:00	0	0	0	0	0	0	60	0	0	0	S		2019-08-24	00:18:00	0	0	0	0	0	0	60	0	0	0	S	3
2019-08-24	00:19:00	0	0	0	0	0	0	60	0	0	0	S		2019-08-24	00:19:00	0	0	0	0	0	0	60	0	0	0	S	3
2019-08-24	00:20:00	0	0	0	0	0	0	60	0	0	0	S		2019-08-24	00:20:00	0	0	0	0	0	0	60	0	0	0	S	3
2019-08-24	00:21:00	0	0	0	0	0	0	60	0	0	0	S		2019-08-24	00:21:00	45	47	49	81	1	0	0	0	0	60	S	3
2019-08-24	00:22:00	0	0	0	0	0	0	60	0	0	0	S		2019-08-24	00:22:00	0	0	0	0	0	0	0	0	0	60	S	3
2019-08-24	00:23:00	0	0	0	0	0	0	60	0	0	0	S		2019-08-24	00:23:00	0	0	0	0	0	0	0	0	0	60	S	3
2019-08-24	00:24:00	0	0	0	0	0	0	60	0	0	0	S		2019-08-24	00:24:00	0	0	0	0	0	0	0	0	0	60	S	3
2019-08-24	00:25:00	0	0	0	0	0	0	60	0	0	0	S		2019-08-24	00:25:00	0	0	0	0	0	0	60	0	0	0	S	3
2019-08-24	00:26:00	0	0	0	0	0	0	60	0	0	0	S		2019-08-24	00:26:00	0	0	0	0	0	0	60	0	0	0	S	3
2019-08-24	00:27:00	0	0	0	0	0	0	60	0	0	0	S		2019-08-24	00:27:00	0	0	0	0	0	0	60	0	0	0	S	3
2019-08-24	00:28:00	0	0	0	0	0	0	60	0	0	0	S		2019-08-24	00:28:00	0	0	0	0	0	0	60	0	0	0	S	3
2019-08-24	00:29:00	0	0	0	0	0	0	60	0	0	0	S		2019-08-24	00:29:00	0	0	0	0	0	0	60	0	0	0	S	3
2019-08-24	00:30:00	0	0	0	0	0	0	60	0	0	0	S		2019-08-24	00:30:00	0	0	0	0	0	0	60	0	0	0	S	3
2019-08-24	00:31:00	0	0	0	0	0	0	60	0	0	0	S		2019-08-24	00:31:00	0	0	0	0	0	0	60	0	0	0	S	3
2019-08-24	00:32:00	0	0	0	0	0	0	60	0	0	0	S		2019-08-24	00:32:00	0	0	0	0	0	0	60	0	0	0	S	3
2019-08-24	00:33:00	0	0	0	0	0	0	60	0	0	0	S		2019-08-24	00:33:00	0	0	0	0	0	0	60	0	0	0	S	3
2019-08-24	00:34:00	0	0	0	0	0	0	60	0	0	0	S		2019-08-24	00:34:00	0	0	0	0	0	0	60	0	0	0	S	3
2019-08-24	00:35:00	0	0	0	0	0	0	60	0	0	0	S		2019-08-24	00:35:00	0	0	0	0	0	0	60	0	0	0	S	3
2019-08-24	00:36:00	0	0	0	0	0	0	60	0	0	0	S		2019-08-24	00:36:00	0	0	0	0	0	0	60	0	0	0	S	3
2019-08-24	00:37:00	0	0	0	0	0	0	60	0	0	0	S		2019-08-24	00:37:00	0	0	0	0	0	0	60	0	0	0	S	3
2019-08-24	00:38:00	0	0	0	0	0	0	60	0	0	0	S		2019-08-24	00:38:00	0	0	0	0	0	0	60	0	0	0	S	3
2019-08-24	00:39:00	0	0	0	0	0	0	60	0	0	0	S		2019-08-24	00:39:00	0	0	0	0	0	0	60	0	0	0	S	3
2019-08-24	00:40:00	638	706	413	1037	5	0	0	60	0	0	W		2019-08-24	00:40:00	270	283	88	401	3	0	4	0	6	50	W	4
2019-08-24	00:41:00	0	0	0	0	0	0	0	0	0	60	S		2019-08-24	00:41:00	19	0	0	19	0	0	15	0	0	45	W	1
2019-08-24	00:42:00	8	394	193	439	0	0	2	0	0	58	S		2019-08-24	00:42:00	519	343	292	687	4	0	0	60	0	0	W	1
2019-08-24	00:43:00	0	0	0	0	0	0	0	0	0	60	S		2019-08-24	00:43:00	135	149	195	280	2	0	10	0	50	0	W	1
2019-08-24	00:44:00	0	0	0	0	0	0	0	0	0	60	S		2019-08-24	00:44:00	0	0	0	0	0	0	0	0	60	0	W	1
2019-08-24	00:45:00	0	0	0	0	0	0	0	0	0	60	S		2019-08-24	00:45:00	0	0	0	0	0	0	0	0	60	0	W	1
2019-08-24	00:46:00	0	0	0	0	0	0	60	0	0	0	S		2019-08-24	00:46:00	212	104	191	304	3	0	1	0	50	9	W	1
2019-08-24	00:47:00	0	0	0	0	0	0	60	0	0	0	S		2019-08-24	00:47:00	236	174	245	382	2	0	0	0	44	16	W	1
2019-08-24	00:48:00	0	0	0	0	0	0	60	0	0	0	S		2019-08-24	00:48:00	0	0	0	0	0	0	0	0	60	0	S	3
2019-08-24	00:49:00	0	0	0	0	0	0	60	0	0	0	S		2019-08-24	00:49:00	0	0	0	0	0	0	0	0	60	0	S	3
2019-08-24	00:50:00	0	0	0	0	0	0	60	0	0	0	S		2019-08-24	00:50:00	0	0	0	0	0	0	0	0	60	0	S	3
2019-08-24	00:51:00	0	0	0	0	0	0	60	0	0	0	S		2019-08-24	00:51:00	0	0	0	0	0	0	60	0	0	0	S	3
2019-08-24	00:52:00	0	0	0	0	0	0	60	0	0	0	S		2019-08-24	00:52:00	0	0	0	0	0	0	60	0	0	0	S	3
2019-08-24	00:53:00	0	0	0	0	0	0	60	0	0	0	S		2019-08-24	00:53:00	0	0	0	0	0	0	60	0	0	0	S	3
2019-08-24	00:54:00	0	0	0	0	0	0	60	0	0	0	S		2019-08-24	00:54:00	0	0	0	0	0	0	60	0	0	0	S	3
2019-08-24	00:55:00	0	0	0	0	0	0	60	0	0	0	S		2019-08-24	00:55:00	0	0	0	0	0	0	60	0	0	0	S	3
2019-08-24	00:56:00	0	0	0	0	0	0	60	0	0	0	S		2019-08-24	00:56:00	0	0	0	0	0	0	60	0	0	0	S	3
2019-08-24	00:57:00	0	0	0	0	0	0	60	0	0	0	S		2019-08-24	00:57:00	0	0	0	0	0	0	60	0	0	0	S	3
2019-08-24	00:58:00	0	0	0	0	0	0	60	0	0	0	S		2019-08-24	00:58:00	0	0	0	0	0	0	60	0	0	0	S	3
2019-08-24	00:59:00	0	0	0	0	0	0	60	0	0	0	S		2019-08-24	00:59:00	0	0	0	0	0	0	60	0	0	0	S	3
2019-08-24	01:00:00	0	0	0	0	0	0	60	0	0	0	S		2019-08-24	01:00:00	0	0	0	0	0	0	60	0	0	0	S	3
2019-08-24	01:01:00	0	0	0	0	0	0	60	0	0	0	S		2019-08-24	01:01:00	0	0	0	0	0	0	60	0	0	0	S	3
2019-08-24	01:02:00	0	0	0	0	0	0	60	0	0	0	S		2019-08-24	01:02:00	0	0	0	0	0	0	60	0	0	0	S	3
2019-08-24	01:03:00	0	0	0	0	0	0	60	0	0	0	S		2019-08-24	01:03:00	0	0	0	0	0	0	0	0	59	1	S	3
2019-08-24	01:04:00	0	0	0	0	0	0	60	0	0	0	S		2019-08-24	01:04:00	0	0	0	0	0	0	0	0	60	0	S	3
2019-08-24	01:05:00	0	0	0	0	0	0	60	0	0	0	S		2019-08-24	01:05:00	0	0	0	0	0	0	0	0	60	0	S	3
2019-08-24	01:06:00	0	0	0	0	0	0	60	0	0	0	S		2019-08-24	01:06:00	0	0	0	0	0	0	0	0	60	0	S	3
2019-08-24	01:07:00	23	145	144	206	1	0	0	0	0	60	S		2019-08-24	01:07:00	0	0	0	0	0	0	0	0	60	0	S	3
2019-08-24	01:08:00	75	421	78	435	2	0	0	0	60	0	S		2019-08-24	01:08:00	0	0	0	0	0	0	0	0	60	0	S	3
2019-08-24	01:09:00	0	0	0	0	0	0	0	0	60	0	S		2019-08-24	01:09:00	0	0	0	0	0	0	0	0	60	0	S	3
2019-08-24	01:10:00	0	0	0	0	0	0	0	0	60	0	S		2019-08-24	01:10:00	0	0	0	0	0	0	0	0	60	0	S	3
2019-08-24	01:11:00	0	0	0	0	0	0	0	0	60	0	S		2019-08-24	01:11:00	0	0	0	0	0	0	0	0	60	0	S	3
2019-08-24	01:12:00	0	0	0	0	0	0	60	0	0	0	S		2019-08-24	01:12:00	0	0	0	0	0	0	60	0	0	0	S	3
2019-08-24	01:13:00	0	0	0	0	0	0	60	0	0	0	S		2019-08-24	01:13:00	0	0	0	0	0	0	60	0	0	0	S	3
2019-08-24	01:14:00	0	0	0	0	0	0	60	0	0	0	S		2019-08-24	01:14:00	0	0	0	0	0	0	60	0	0	0	S	3
2019-08-24	01:15:00	0	0	0	0	0	0	60	0	0	0	S		2019-08-24	01:15:00	0	0	0	0	0	0	60	0	0	0	S	3
2019-08-24	01:16:00	0	0	0	0	0	0	60	0	0	0	S		2019-08-24	01:16:00	0	0	0	0	0	0	60	0	0	0	S	3
2019-08-24	01:17:00	0	0	0	0	0	0	60	0	0	0	S		2019-08-24	01:17:00	0	0	0	0	0	0	60	0	0	0	S	3
2019-08-24	01:18:00	0	0	0	0	0	0	60	0	0	0	S		2019-08-24	01:18:00	0	0	0	0	0	0	60	0	0	0	S	3
2019-08-24	01:19:00	0	0	0	0	0	0	60	0	0	0	S		2019-08-24	01:19:00	0	0	0	0	0	0	60	0	0	0	S	3
2019-08-24	01:20:00	0	0	0	0	0	0	60	0	0	0	S		2019-08-24	01:20:00	0	0	0	0	0	0	60	0	0	0	S	3
2019-08-24	01:21:00	0	0	0	0	0	0	60	0	0	0	S		2019-08-24	01:21:00	0	0	0	0	0	0	60	0	0	0	S	3
2019-08-24	01:22:00	0	0	0	0	0	0	60	0	0	0	S		2019-08-24	01:22:00	0	0	0	0	0	0	60	0	0	0	S	3
2019-08-24	01:23:00	0	0	0	0	0	0	60	0	0	0	S		2019-08-24	01:23:00	0	0	0	0	0	0	60	0	0	0	S	3
2019-08-24	01:24:00	0	0	0	0	0	0	60	0	0	0	S		2019-08-24	01:24:00	0	0	0	0	0	0	60	0	0	0	S	3
2019-08-24	01:25:00	0	0	0	0	0	0	60	0	0	0	S		2019-08-24	01:25:00	0	0	0	0	0	0	60	0	0	0	S	3
2019-08-24	01:26:00	0	0	0	0	0	0	0	0	60	0	S		2019-08-24	01:26:00	0	0	0	0	0	0	60	0	0	0	S	3
2019-08-24	01:27:00	0	0	0	0	0	0	0	0	60	0	S		2019-08-24	01:27:00	0	0	0	0	0	0	60	0	0	0	S	3
2019-08-24	01:28:00	0	0	0	0	0	0	0	0	60	0	S		2019-08-24	01:28:00	0	0	0	0	0	0	60	0	0	0	S	3
2019-08-24	01:29:00	0	0	0	0	0	0	0	0	60	0	S		2019-08-24	01:29:00	0	0	0	0	0	0	60	0	0	0	S	3
2019-08-24	01:30:00	0	0	0	0	0	0	60	0	0	0	S		2019-08-24	01:30:00	0	0	0	0	0	0	60	0	0	0	S	3
2019-08-24	01:31:00	0	0	0	0	0	0	60	0	0	0	S		2019-08-24	01:31:00	1	0	0	1	0	0	0	0	58	2	S	3
2019-08-24	01:32:00	0	0	0	0	0	0	60	0	0	0	S		2019-08-24	01:32:00	0	0	0	0	0	0	0	0	60	0	S	3
2019-08-24	01:33:00	0	0	0	0	0	0	60	0	0	0	S		2019-08-24	01:33:00	0	0	0	0	0	0	0	0	60	0	S	3
2019-08-24	01:34:00	0	0	0	0	0	0	60	0	0	0	S		2019-08-24	01:34:00	0	0	0	0	0	0	0	0	60	0	S	3
2019-08-24	01:35:00	0	0	0	0	0	0	60	0	0	0	S		2019-08-24	01:35:00	0	0	0	0	0	0	60	0	0	0	S	3
2019-08-24	01:36:00	0	0	0	0	0	0	60	0	0	0	S		2019-08-24	01:36:00	0	0	0	0	0	0	60	0	0	0	S	3
2019-08-24	01:37:00	0	0	0	0	0	0	60	0	0	0	S		2019-08-24	01:37:00	0	0	0	0	0	0	60	0	0	0	S	3
2019-08-24	01:38:00	0	0	0	0	0	0	60	0	0	0	S		2019-08-24	01:38:00	0	0	0	0	0	0	60	0	0	0	S	3
2019-08-24	01:39:00	0	0	0	0	0	0	60	0	0	0	S		2019-08-24	01:39:00	0	0	0	0	0	0	60	0	0	0	S	3
2019-08-24	01:40:00	0	0	0	0	0	0	60	0	0	0	S		2019-08-24	01:40:00	0	0	0	0	0	0	60	0	0	0	S	3
2019-08-24	01:41:00	0	0	0	0	0	0	60	0	0	0	S		2019-08-24	01:41:00	0	0	0	0	0	0	60	0	0	0	S	3
2019-08-24	01:42:00	0	0	0	0	0	0	60	0	0	0	S		2019-08-24	01:42:00	0	0	0	0	0	0	60	0	0	0	S	3
2019-08-24	01:43:00	0	0	0	0	0	0	60	0	0	0	S		2019-08-24	01:43:00	0	0	0	0	0	0	60	0	0	0	S	3
2019-08-24	01:44:00	0	0	0	0	0	0	60	0	0	0	S		2019-08-24	01:44:00	0	0	0	0	0	0	60	0	0	0	S	3
2019-08-24	01:45:00	0	0	0	0	0	0	60	0	0	0	S		2019-08-24	01:45:00	0	0	0	0	0	0	60	0	0	0	S	3
2019-08-24	01:46:00	0	0	0	0	0	0	60	0	0	0	S		2019-08-24	01:46:00	0	0	0	0	0	0	60	0	0	0	S	3
2019-08-24	01:47:00	29	117	16	122	0	0	0	0	60	0	S		2019-08-24	01:47:00	0	0	0	0	0	0	0	0	60	0	S	3
2019-08-24	01:48:00	0	0	0	0	0	0	0	0	60	0	S		2019-08-24	01:48:00	0	0	0	0	0	0	0	0	60	0	S	3
2019-08-24	01:49:00	0	0	0	0	0	0	0	0	60	0	S		2019-08-24	01:49:00	0	0	0	0	0	0	0	0	60	0	S	3
2019-08-24	01:50:00	0	0	0	0	0	0	0	0	60	0	S		2019-08-24	01:50:00	0	0	0	0	0	0	0	0	60	0	S	3
2019-08-24	01:51:00	0	0	0	0	0	0	60	0	0	0	S		2019-08-24	01:51:00	0	0	0	0	0	0	60	0	0	0	S	3
2019-08-24	01:52:00	0	0	0	0	0	0	60	0	0	0	S		2019-08-24	01:52:00	0	0	0	0	0	0	60	0	0	0	S	3
2019-08-24	01:53:00	0	0	0	0	0	0	60	0	0	0	S		2019-08-24	01:53:00	0	0	0	0	0	0	60	0	0	0	S	3
2019-08-24	01:54:00	0	0	0	0	0	0	60	0	0	0	S		2019-08-24	01:54:00	0	0	0	0	0	0	60	0	0	0	S	3
2019-08-24	01:55:00	0	0	0	0	0	0	60	0	0	0	S		2019-08-24	01:55:00	0	0	0	0	0	0	60	0	0	0	S	3
2019-08-24	01:56:00	0	0	0	0	0	0	60	0	0	0	S		2019-08-24	01:56:00	0	0	0	0	0	0	60	0	0	0	S	3
2019-08-24	01:57:00	0	0	0	0	0	0	60	0	0	0	S		2019-08-24	01:57:00	0	0	0	0	0	0	60	0	0	0	S	3
2019-08-24	01:58:00	0	0	0	0	0	0	60	0	0	0	S		2019-08-24	01:58:00	0	0	0	0	0	0	60	0	0	0	S	3
2019-08-24	01:59:00	0	0	0	0	0	0	60	0	0	0	S		2019-08-24	01:59:00	0	0	0	0	0	0	60	0	0	0	S	3
2019-08-24	02:00:00	0	0	0	0	0	0	60	0	0	0	S		2019-08-24	02:00:00	0	0	0	0	0	0	60	0	0	0	S	3
2019-08-24	02:01:00	0	0	0	0	0	0	60	0	0	0	S		2019-08-24	02:01:00	0	0	0	0	0	0	60	0	0	0	S	3
2019-08-24	02:02:00	0	0	0	0	0	0	60	0	0	0	S		2019-08-24	02:02:00	0	0	0	0	0	0	60	0	0	0	S	3
2019-08-24	02:03:00	0	0	0	0	0	0	60	0	0	0	S		2019-08-24	02:03:00	0	0	0	0	0	0	60	0	0	0	S	3
2019-08-24	02:04:00	0	0	0	0	0	0	60	0	0	0	S		2019-08-24	02:04:00	0	0	0	0	0	0	60	0	0	0	S	3
2019-08-24	02:05:00	0	0	0	0	0	0	60	0	0	0	S		2019-08-24	02:05:00	0	0	0	0	0	0	60	0	0	0	S	3
2019-08-24	02:06:00	0	0	0	0	0	0	60	0	0	0	S		2019-08-24	02:06:00	0	0	18	18	0	0	0	0	60	0	S	3
2019-08-24	02:07:00	189	381	568	710	2	0	11	0	40	9	S		2019-08-24	02:07:00	97	33	271	290	1	0	0	0	52	8	S	3
2019-08-24	02:08:00	0	0	0	0	0	0	60	0	0	0	S		2019-08-24	02:08:00	0	0	0	0	0	0	0	0	60	0	S	3
2019-08-24	02:09:00	0	0	0	0	0	0	60	0	0	0	S		2019-08-24	02:09:00	0	0	0	0	0	0	0	0	60	0	S	3
2019-08-24	02:10:00	0	0	0	0	0	0	60	0	0	0	S		2019-08-24	02:10:00	0	0	0	0	0	0	0	0	60	0	S	3
2019-08-24	02:11:00	0	0	0	0	0	0	60	0	0	0	S		2019-08-24	02:11:00	0	0	0	0	0	0	60	0	0	0	S	3
2019-08-24	02:12:00	0	0	0	0	0	0	60	0	0	0	S		2019-08-24	02:12:00	0	0	0	0	0	0	0	0	51	9	S	3
2019-08-24	02:13:00	0	0	0	0	0	0	60	0	0	0	S		2019-08-24	02:13:00	0	0	0	0	0	0	0	0	0	60	S	3
2019-08-24	02:14:00	0	0	0	0	0	0	60	0	0	0	S		2019-08-24	02:14:00	0	0	0	0	0	0	0	0	0	60	S	3
2019-08-24	02:15:00	0	0	0	0	0	0	60	0	0	0	S		2019-08-24	02:15:00	0	0	0	0	0	0	0	0	0	60	S	3
2019-08-24	02:16:00	0	0	0	0	0	0	60	0	0	0	S		2019-08-24	02:16:00	0	0	0	0	0	0	60	0	0	0	S	3
2019-08-24	02:17:00	0	0	0	0	0	0	60	0	0	0	S		2019-08-24	02:17:00	0	0	0	0	0	0	60	0	0	0	S	3
2019-08-24	02:18:00	0	0	0	0	0	0	60	0	0	0	S		2019-08-24	02:18:00	0	0	0	0	0	0	60	0	0	0	S	3
2019-08-24	02:19:00	0	0	0	0	0	0	60	0	0	0	S		2019-08-24	02:19:00	0	0	0	0	0	0	60	0	0	0	S	3
2019-08-24	02:20:00	0	0	0	0	0	0	60	0	0	0	S		2019-08-24	02:20:00	0	0	0	0	0	0	60	0	0	0	S	3
2019-08-24	02:21:00	0	0	0	0	0	0	60	0	0	0	S		2019-08-24	02:21:00	0	0	0	0	0	0	60	0	0	0	S	3
2019-08-24	02:22:00	0	0	0	0	0	0	60	0	0	0	S		2019-08-24	02:22:00	0	0	0	0	0	0	60	0	0	0	S	3
2019-08-24	02:23:00	232	265	210	410	1	0	54	0	0	6	S		2019-08-24	02:23:00	53	0	97	111	1	0	0	0	4	56	S	3
2019-08-24	02:24:00	112	23	39	121	1	0	0	0	60	0	S		2019-08-24	02:24:00	13	25	76	81	0	0	0	0	2	58	S	3
2019-08-24	02:25:00	0	0	0	0	0	0	0	0	60	0	S		2019-08-24	02:25:00	0	0	0	0	0	0	0	0	0	60	S	3
2019-08-24	02:26:00	0	0	0	0	0	0	0	0	60	0	S		2019-08-24	02:26:00	0	0	0	0	0	0	0	0	0	60	S	3
2019-08-24	02:27:00	0	0	0	0	0	0	0	0	60	0	S		2019-08-24	02:27:00	0	0	0	0	0	0	0	0	0	60	S	3
2019-08-24	02:28:00	0	0	0	0	0	0	60	0	0	0	S		2019-08-24	02:28:00	0	0	0	0	0	0	60	0	0	0	S	3
2019-08-24	02:29:00	0	0	0	0	0	0	60	0	0	0	S		2019-08-24	02:29:00	0	0	0	0	0	0	60	0	0	0	S	3
2019-08-24	02:30:00	0	0	0	0	0	0	60	0	0	0	S		2019-08-24	02:30:00	0	0	0	0	0	0	60	0	0	0	S	3
2019-08-24	02:31:00	0	0	0	0	0	0	60	0	0	0	S		2019-08-24	02:31:00	0	0	0	0	0	0	60	0	0	0	S	3
2019-08-24	02:32:00	0	0	0	0	0	0	60	0	0	0	S		2019-08-24	02:32:00	0	0	0	0	0	0	60	0	0	0	S	3
2019-08-24	02:33:00	0	0	0	0	0	0	60	0	0	0	S		2019-08-24	02:33:00	0	0	0	0	0	0	60	0	0	0	S	3
2019-08-24	02:34:00	0	0	0	0	0	0	60	0	0	0	S		2019-08-24	02:34:00	0	0	0	0	0	0	60	0	0	0	S	3
2019-08-24	02:35:00	0	0	0	0	0	0	60	0	0	0	S		2019-08-24	02:35:00	0	0	0	0	0	0	60	0	0	0	S	3
2019-08-24	02:36:00	0	0	0	0	0	0	60	0	0	0	S		2019-08-24	02:36:00	0	0	0	0	0	0	60	0	0	0	S	3
2019-08-24	02:37:00	0	0	0	0	0	0	0	0	60	0	S		2019-08-24	02:37:00	0	0	0	0	0	0	60	0	0	0	S	3
2019-08-24	02:38:00	0	0	0	0	0	0	0	0	60	0	S		2019-08-24	02:38:00	0	0	0	0	0	0	60	0	0	0	S	3
2019-08-24	02:39:00	0	0	0	0	0	0	0	0	60	0	S		2019-08-24	02:39:00	0	0	0	0	0	0	60	0	0	0	S	3
2019-08-24	02:40:00	0	0	0	0	0	0	0	0	60	0	S		2019-08-24	02:40:00	0	0	0	0	0	0	60	0	0	0	S	3
2019-08-24	02:41:00	0	0	0	0	0	0	60	0	0	0	S		2019-08-24	02:41:00	0	0	0	0	0	0	60	0	0	0	S	3
2019-08-24	02:42:00	0	0	0	0	0	0	60	0	0	0	S		2019-08-24	02:42:00	0	0	0	0	0	0	60	0	0	0	S	3
2019-08-24	02:43:00	0	0	0	0	0	0	60	0	0	0	S		2019-08-24	02:43:00	0	0	0	0	0	0	60	0	0	0	S	3
2019-08-24	02:44:00	0	0	0	0	0	0	60	0	0	0	S		2019-08-24	02:44:00	55	17	225	232	1	0	0	0	49	11	S	3
2019-08-24	02:45:00	0	0	0	0	0	0	60	0	0	0	S		2019-08-24	02:45:00	9	28	76	81	0	0	0	0	60	0	S	3
2019-08-24	02:46:00	0	0	0	0	0	0	60	0	0	0	S		2019-08-24	02:46:00	0	0	0	0	0	0	0	0	60	0	S	3
2019-08-24	02:47:00	0	0	0	0	0	0	60	0	0	0	S		2019-08-24	02:47:00	0	0	0	0	0	0	0	0	60	0	S	3
2019-08-24	02:48:00	0	0	0	0	0	0	60	0	0	0	S		2019-08-24	02:48:00	0	0	0	0	0	0	0	0	60	0	S	3
2019-08-24	02:49:00	0	0	0	0	0	0	60	0	0	0	S		2019-08-24	02:49:00	0	0	0	0	0	0	60	0	0	0	S	3
2019-08-24	02:50:00	0	0	0	0	0	0	60	0	0	0	S		2019-08-24	02:50:00	0	0	0	0	0	0	60	0	0	0	S	3
2019-08-24	02:51:00	0	0	0	0	0	0	60	0	0	0	S		2019-08-24	02:51:00	0	0	0	0	0	0	60	0	0	0	S	3
2019-08-24	02:52:00	0	0	0	0	0	0	60	0	0	0	S		2019-08-24	02:52:00	0	0	0	0	0	0	60	0	0	0	S	3
2019-08-24	02:53:00	0	0	0	0	0	0	60	0	0	0	S		2019-08-24	02:53:00	0	0	0	0	0	0	60	0	0	0	S	3
2019-08-24	02:54:00	0	0	0	0	0	0	0	0	60	0	S		2019-08-24	02:54:00	0	0	0	0	0	0	60	0	0	0	S	3
2019-08-24	02:55:00	0	0	0	0	0	0	0	0	60	0	S		2019-08-24	02:55:00	0	0	0	0	0	0	60	0	0	0	S	3
2019-08-24	02:56:00	0	0	0	0	0	0	0	0	60	0	S		2019-08-24	02:56:00	0	0	0	0	0	0	60	0	0	0	S	3
2019-08-24	02:57:00	0	0	0	0	0	0	0	0	60	0	S		2019-08-24	02:57:00	0	0	0	0	0	0	60	0	0	0	S	3
2019-08-24	02:58:00	0	0	0	0	0	0	60	0	0	0	S		2019-08-24	02:58:00	0	0	0	0	0	0	60	0	0	0	S	3
2019-08-24	02:59:00	0	0	0	0	0	0	60	0	0	0	S		2019-08-24	02:59:00	0	0	0	0	0	0	60	0	0	0	S	3
2019-08-24	03:00:00	0	0	0	0	0	0	60	0	0	0	S		2019-08-24	03:00:00	0	0	0	0	0	0	60	0	0	0	S	3
2019-08-24	03:01:00	0	0	0	0	0	0	60	0	0	0	S		2019-08-24	03:01:00	0	0	0	0	0	0	60	0	0	0	S	3
2019-08-24	03:02:00	0	0	0	0	0	0	60	0	0	0	S		2019-08-24	03:02:00	0	0	0	0	0	0	60	0	0	0	S	3
2019-08-24	03:03:00	0	0	0	0	0	0	60	0	0	0	S		2019-08-24	03:03:00	0	0	0	0	0	0	60	0	0	0	S	3
2019-08-24	03:04:00	0	0	0	0	0	0	60	0	0	0	S		2019-08-24	03:04:00	0	0	0	0	0	0	60	0	0	0	S	3
2019-08-24	03:05:00	0	0	0	0	0	0	60	0	0	0	S		2019-08-24	03:05:00	0	0	0	0	0	0	60	0	0	0	S	3
2019-08-24	03:06:00	0	0	0	0	0	0	60	0	0	0	S		2019-08-24	03:06:00	0	0	0	0	0	0	60	0	0	0	S	3
2019-08-24	03:07:00	0	0	0	0	0	0	60	0	0	0	S		2019-08-24	03:07:00	0	0	0	0	0	0	60	0	0	0	S	3
2019-08-24	03:08:00	0	0	0	0	0	0	60	0	0	0	S		2019-08-24	03:08:00	0	0	0	0	0	0	60	0	0	0	S	3
2019-08-24	03:09:00	0	0	0	0	0	0	60	0	0	0	S		2019-08-24	03:09:00	0	0	0	0	0	0	60	0	0	0	S	3
2019-08-24	03:10:00	0	0	0	0	0	0	60	0	0	0	S		2019-08-24	03:10:00	0	0	0	0	0	0	60	0	0	0	S	3
2019-08-24	03:11:00	0	0	0	0	0	0	60	0	0	0	S		2019-08-24	03:11:00	0	0	0	0	0	0	60	0	0	0	S	3
2019-08-24	03:12:00	249	488	802	971	3	0	0	0	41	19	S		2019-08-24	03:12:00	3	2	0	4	0	0	0	0	60	0	S	3
2019-08-24	03:13:00	0	0	0	0	0	0	0	0	0	60	S		2019-08-24	03:13:00	69	163	196	264	1	0	0	0	60	0	S	3
2019-08-24	03:14:00	0	0	0	0	0	0	0	0	0	60	S		2019-08-24	03:14:00	0	0	0	0	0	0	0	0	60	0	S	3
2019-08-24	03:15:00	234	411	270	545	2	0	2	0	0	58	S		2019-08-24	03:15:00	0	0	0	0	0	0	0	0	60	0	S	3
2019-08-24	03:16:00	125	505	135	537	4	0	0	0	0	60	S		2019-08-24	03:16:00	4	46	15	49	0	0	0	0	60	0	S	3
2019-08-24	03:17:00	0	0	0	0	0	0	0	0	0	60	S		2019-08-24	03:17:00	0	0	0	0	0	0	0	0	60	0	S	3
2019-08-24	03:18:00	0	0	0	0	0	0	0	0	0	60	S		2019-08-24	03:18:00	0	0	0	0	0	0	0	0	60	0	S	3
2019-08-24	03:19:00	0	0	0	0	0	0	0	0	0	60	S		2019-08-24	03:19:00	0	0	0	0	0	0	0	0	60	0	S	3
2019-08-24	03:20:00	0	0	0	0	0	0	60	0	0	0	S		2019-08-24	03:20:00	0	0	0	0	0	0	60	0	0	0	S	3
2019-08-24	03:21:00	0	0	0	0	0	0	60	0	0	0	S		2019-08-24	03:21:00	0	0	0	0	0	0	60	0	0	0	S	3
2019-08-24	03:22:00	0	0	0	0	0	0	60	0	0	0	S		2019-08-24	03:22:00	0	0	0	0	0	0	60	0	0	0	S	3
2019-08-24	03:23:00	679	942	607	1310	3	0	0	60	0	0	W		2019-08-24	03:23:00	0	0	0	0	0	0	60	0	0	0	S	2
2019-08-24	03:24:00	0	0	0	0	0	0	0	0	0	60	S		2019-08-24	03:24:00	0	0	0	0	0	0	60	0	0	0	S	3
2019-08-24	03:25:00	0	0	0	0	0	0	0	0	0	60	S		2019-08-24	03:25:00	0	0	0	0	0	0	60	0	0	0	S	3
2019-08-24	03:26:00	0	0	0	0	0	0	0	0	0	60	S		2019-08-24	03:26:00	491	775	151	930	7	0	0	60	0	0	W	1
2019-08-24	03:27:00	0	0	0	0	0	0	60	0	0	0	S		2019-08-24	03:27:00	180	223	69	295	3	0	11	0	43	6	W	1
2019-08-24	03:28:00	0	0	0	0	0	0	60	0	0	0	S		2019-08-24	03:28:00	390	397	420	697	5	0	21	0	38	1	W	1
2019-08-24	03:29:00	0	0	0	0	0	0	60	0	0	0	S		2019-08-24	03:29:00	0	0	5	5	0	0	0	0	60	0	W	1
2019-08-24	03:30:00	0	0	0	0	0	0	60	0	0	0	S		2019-08-24	03:30:00	0	0	0	0	0	0	0	0	60	0	W	1
2019-08-24	03:31:00	0	0	0	0	0	0	60	0	0	0	S		2019-08-24	03:31:00	29	5	73	79	1	0	0	0	60	0	W	1
2019-08-24	03:32:00	0	0	0	0	0	0	60	0	0	0	S		2019-08-24	03:32:00	163	303	101	359	2	0	23	0	37	0	W	1
2019-08-24	03:33:00	0	0	0	0	0	0	60	0	0	0	S		2019-08-24	03:33:00	50	81	89	130	1	0	25	0	24	11	W	1
2019-08-24	03:34:00	0	0	0	0	0	0	60	0	0	0	S		2019-08-24	03:34:00	40	167	6	172	0	0	0	0	8	52	W	1
2019-08-24	03:35:00	0	0	0	0	0	0	60	0	0	0	S		2019-08-24	03:35:00	69	54	70	112	1	0	0	0	18	42	W	1
2019-08-24	03:36:00	74	372	478	610	2	0	0	0	0	60	S		2019-08-24	03:36:00	98	266	28	285	2	0	2	0	8	50	W	1
2019-08-24	03:37:00	135	5	39	141	1	0	0	0	0	60	S		2019-08-24	03:37:00	0	0	0	0	0	0	60	0	0	0	S	3
2019-08-24	03:38:00	0	0	0	0	0	0	0	0	0	60	S		2019-08-24	03:38:00	0	0	0	0	0	0	60	0	0	0	S	3
2019-08-24	03:39:00	0	0	0	0	0	0	0	0	0	60	S		2019-08-24	03:39:00	0	0	0	0	0	0	60	0	0	0	S	3
2019-08-24	03:40:00	0	0	0	0	0	0	0	0	0	60	S		2019-08-24	03:40:00	31	86	33	97	0	0	30	0	2	28	S	3
2019-08-24	03:41:00	0	0	0	0	0	0	0	0	0	60	S		2019-08-24	03:41:00	0	0	0	0	0	0	53	0	0	7	S	3
2019-08-24	03:42:00	0	0	0	0	0	0	0	0	0	60	S		2019-08-24	03:42:00	0	0	0	0	0	0	60	0	0	0	S	3
2019-08-24	03:43:00	0	0	0	0	0	0	0	0	0	60	S		2019-08-24	03:43:00	0	0	0	0	0	0	60	0	0	0	S	3
2019-08-24	03:44:00	0	0	0	0	0	0	60	0	0	0	S		2019-08-24	03:44:00	0	0	0	0	0	0	60	0	0	0	S	3
2019-08-24	03:45:00	0	0	0	0	0	0	60	0	0	0	S		2019-08-24	03:45:00	0	0	0	0	0	0	60	0	0	0	S	3
2019-08-24	03:46:00	15	0	94	95	0	0	0	0	0	60	S		2019-08-24	03:46:00	0	0	0	0	0	0	52	0	0	8	S	3
2019-08-24	03:47:00	0	0	0	0	0	0	0	0	0	60	W		2019-08-24	03:47:00	0	0	0	0	0	0	0	0	0	60	S	2
2019-08-24	03:48:00	0	0	0	0	0	0	0	0	0	60	W		2019-08-24	03:48:00	457	505	209	712	4	0	0	60	0	0	W	4
2019-08-24	03:49:00	1749	2529	1207	3303	10	0	0	60	0	0	W		2019-08-24	03:49:00	1327	1387	1360	2353	13	0	0	60	0	0	W	4
2019-08-24	03:50:00	0	0	0	0	0	0	0	0	0	60	W		2019-08-24	03:50:00	15	77	88	118	1	0	0	0	60	0	W	4
2019-08-24	03:51:00	0	0	0	0	0	0	0	0	0	60	W		2019-08-24	03:51:00	79	70	33	111	1	0	42	0	18	0	W	4
2019-08-24	03:52:00	0	0	0	0	0	0	0	0	0	60	S		2019-08-24	03:52:00	0	0	0	0	0	0	60	0	0	0	W	1
2019-08-24	03:53:00	0	0	0	0	0	0	0	0	0	60	W		2019-08-24	03:53:00	0	0	0	0	0	0	60	0	0	0	W	4
2019-08-24	03:54:00	0	0	0	0	0	0	60	0	0	0	S		2019-08-24	03:54:00	0	0	0	0	0	0	60	0	0	0	S	3
2019-08-24	03:55:00	0	0	0	0	0	0	60	0	0	0	S		2019-08-24	03:55:00	0	0	0	0	0	0	60	0	0	0	S	3
2019-08-24	03:56:00	0	0	0	0	0	0	60	0	0	0	S		2019-08-24	03:56:00	0	0	0	0	0	0	60	0	0	0	S	3
2019-08-24	03:57:00	0	0	0	0	0	0	60	0	0	0	S		2019-08-24	03:57:00	0	0	0	0	0	0	60	0	0	0	S	3
2019-08-24	03:58:00	0	0	0	0	0	0	60	0	0	0	S		2019-08-24	03:58:00	0	0	0	0	0	0	60	0	0	0	S	3
2019-08-24	03:59:00	0	0	0	0	0	0	60	0	0	0	S		2019-08-24	03:59:00	0	0	0	0	0	0	60	0	0	0	S	3
2019-08-24	04:00:00	0	0	0	0	0	0	60	0	0	0	S		2019-08-24	04:00:00	0	0	0	0	0	0	60	0	0	0	S	3
2019-08-24	04:01:00	386	605	397	820	2	0	0	0	1	59	S		2019-08-24	04:01:00	0	14	0	14	0	0	56	0	0	4	S	3
2019-08-24	04:02:00	0	32	53	62	0	0	0	0	52	8	S		2019-08-24	04:02:00	4	0	0	4	1	0	0	0	0	60	S	3
2019-08-24	04:03:00	0	0	0	0	0	0	0	0	60	0	S		2019-08-24	04:03:00	0	0	0	0	0	0	0	0	0	60	S	3
2019-08-24	04:04:00	0	0	0	0	0	0	0	0	60	0	S		2019-08-24	04:04:00	0	0	0	0	0	0	0	0	0	60	S	3
2019-08-24	04:05:00	0	0	0	0	0	0	0	0	60	0	S		2019-08-24	04:05:00	0	0	0	0	0	0	0	0	0	60	S	3
2019-08-24	04:06:00	0	0	0	0	0	0	60	0	0	0	S		2019-08-24	04:06:00	0	0	0	0	0	0	0	0	0	60	S	3
2019-08-24	04:07:00	0	0	0	0	0	0	60	0	0	0	S		2019-08-24	04:07:00	0	0	0	0	0	0	60	0	0	0	S	3
2019-08-24	04:08:00	0	0	0	0	0	0	60	0	0	0	S		2019-08-24	04:08:00	0	0	0	0	0	0	60	0	0	0	S	3
2019-08-24	04:09:00	0	0	0	0	0	0	60	0	0	0	S		2019-08-24	04:09:00	0	0	0	0	0	0	60	0	0	0	S	3
2019-08-24	04:10:00	0	0	0	0	0	0	60	0	0	0	S		2019-08-24	04:10:00	0	0	0	0	0	0	60	0	0	0	S	3
2019-08-24	04:11:00	0	0	0	0	0	0	60	0	0	0	S		2019-08-24	04:11:00	0	0	0	0	0	0	0	0	0	60	S	3
2019-08-24	04:12:00	0	0	0	0	0	0	60	0	0	0	S		2019-08-24	04:12:00	0	0	0	0	0	0	0	0	0	60	S	3
2019-08-24	04:13:00	0	0	0	0	0	0	60	0	0	0	S		2019-08-24	04:13:00	0	0	0	0	0	0	0	0	0	60	S	3
2019-08-24	04:14:00	0	0	0	0	0	0	60	0	0	0	S		2019-08-24	04:14:00	0	0	0	0	0	0	0	0	0	60	S	3
2019-08-24	04:15:00	0	0	0	0	0	0	60	0	0	0	S		2019-08-24	04:15:00	0	0	0	0	0	0	60	0	0	0	S	3
2019-08-24	04:16:00	0	0	0	0	0	0	60	0	0	0	S		2019-08-24	04:16:00	0	0	0	0	0	0	60	0	0	0	S	3
2019-08-24	04:17:00	0	0	0	0	0	0	60	0	0	0	S		2019-08-24	04:17:00	0	0	0	0	0	0	60	0	0	0	S	3
2019-08-24	04:18:00	0	0	0	0	0	0	60	0	0	0	S		2019-08-24	04:18:00	0	0	0	0	0	0	60	0	0	0	S	3
2019-08-24	04:19:00	0	0	0	0	0	0	60	0	0	0	S		2019-08-24	04:19:00	0	0	0	0	0	0	60	0	0	0	S	3
2019-08-24	04:20:00	0	0	0	0	0	0	60	0	0	0	S		2019-08-24	04:20:00	0	0	0	0	0	0	60	0	0	0	S	3
2019-08-24	04:21:00	0	0	0	0	0	0	60	0	0	0	S		2019-08-24	04:21:00	0	0	0	0	0	0	60	0	0	0	S	3
2019-08-24	04:22:00	0	0	0	0	0	0	60	0	0	0	S		2019-08-24	04:22:00	0	0	0	0	0	0	60	0	0	0	S	3
2019-08-24	04:23:00	0	0	0	0	0	0	60	0	0	0	S		2019-08-24	04:23:00	0	0	0	0	0	0	60	0	0	0	S	3
2019-08-24	04:24:00	0	0	0	0	0	0	60	0	0	0	S		2019-08-24	04:24:00	0	0	0	0	0	0	60	0	0	0	S	3
2019-08-24	04:25:00	0	0	0	0	0	0	60	0	0	0	S		2019-08-24	04:25:00	0	0	0	0	0	0	60	0	0	0	S	3
2019-08-24	04:26:00	0	0	0	0	0	0	60	0	0	0	S		2019-08-24	04:26:00	0	0	0	0	0	0	60	0	0	0	S	3
2019-08-24	04:27:00	0	0	0	0	0	0	60	0	0	0	S		2019-08-24	04:27:00	0	0	0	0	0	0	60	0	0	0	S	3
2019-08-24	04:28:00	0	0	0	0	0	0	60	0	0	0	S		2019-08-24	04:28:00	0	0	0	0	0	0	60	0	0	0	S	3
2019-08-24	04:29:00	0	0	0	0	0	0	60	0	0	0	S		2019-08-24	04:29:00	0	0	0	0	0	0	60	0	0	0	S	3
2019-08-24	04:30:00	0	0	0	0	0	0	60	0	0	0	S		2019-08-24	04:30:00	0	0	0	0	0	0	0	0	0	60	S	3
2019-08-24	04:31:00	0	0	0	0	0	0	60	0	0	0	S		2019-08-24	04:31:00	0	0	0	0	0	0	0	0	0	60	S	3
2019-08-24	04:32:00	168	531	454	719	2	0	2	0	56	2	S		2019-08-24	04:32:00	91	346	256	440	2	0	19	0	3	38	S	3
2019-08-24	04:33:00	0	0	0	0	0	0	0	0	60	0	S		2019-08-24	04:33:00	0	0	0	0	0	0	0	0	0	60	S	3
2019-08-24	04:34:00	0	0	0	0	0	0	0	0	60	0	S		2019-08-24	04:34:00	0	0	0	0	0	0	0	0	0	60	S	3
2019-08-24	04:35:00	165	219	50	279	0	0	0	0	54	6	S		2019-08-24	04:35:00	0	0	0	0	0	0	0	0	0	60	S	3
2019-08-24	04:36:00	0	0	0	0	0	0	0	0	0	60	S		2019-08-24	04:36:00	401	349	333	627	3	0	55	0	3	2	W	1
2019-08-24	04:37:00	0	0	0	0	0	0	0	0	0	60	S		2019-08-24	04:37:00	0	0	0	0	0	0	60	0	0	0	S	3
2019-08-24	04:38:00	0	0	0	0	0	0	0	0	0	60	S		2019-08-24	04:38:00	0	0	0	0	0	0	60	0	0	0	S	3
2019-08-24	04:39:00	0	0	0	0	0	0	60	0	0	0	S		2019-08-24	04:39:00	0	0	0	0	0	0	60	0	0	0	S	3
2019-08-24	04:40:00	0	0	0	0	0	0	60	0	0	0	S		2019-08-24	04:40:00	0	0	0	0	0	0	60	0	0	0	S	3
2019-08-24	04:41:00	0	0	0	0	0	0	60	0	0	0	S		2019-08-24	04:41:00	0	0	0	0	0	0	60	0	0	0	S	3
2019-08-24	04:42:00	115	353	77	379	1	0	2	0	2	56	S		2019-08-24	04:42:00	0	0	0	0	0	0	60	0	0	0	S	3
2019-08-24	04:43:00	0	0	0	0	0	0	0	0	0	60	S		2019-08-24	04:43:00	0	0	0	0	0	0	60	0	0	0	S	3
2019-08-24	04:44:00	0	0	0	0	0	0	0	0	0	60	S		2019-08-24	04:44:00	0	0	0	0	0	0	60	0	0	0	S	3
2019-08-24	04:45:00	0	0	0	0	0	0	0	0	0	60	S		2019-08-24	04:45:00	0	0	0	0	0	0	60	0	0	0	S	3
2019-08-24	04:46:00	0	0	0	0	0	0	60	0	0	0	S		2019-08-24	04:46:00	0	0	0	0	0	0	60	0	0	0	S	3
2019-08-24	04:47:00	0	0	0	0	0	0	60	0	0	0	S		2019-08-24	04:47:00	0	0	0	0	0	0	60	0	0	0	S	3
2019-08-24	04:48:00	0	0	0	0	0	0	60	0	0	0	S		2019-08-24	04:48:00	0	0	0	0	0	0	60	0	0	0	S	3
2019-08-24	04:49:00	0	0	0	0	0	0	60	0	0	0	S		2019-08-24	04:49:00	0	0	0	0	0	0	60	0	0	0	S	3
2019-08-24	04:50:00	0	0	0	0	0	0	60	0	0	0	S		2019-08-24	04:50:00	0	0	0	0	0	0	60	0	0	0	S	3
2019-08-24	04:51:00	0	0	0	0	0	0	60	0	0	0	S		2019-08-24	04:51:00	0	0	0	0	0	0	60	0	0	0	S	3
2019-08-24	04:52:00	0	0	0	0	0	0	60	0	0	0	S		2019-08-24	04:52:00	0	0	0	0	0	0	60	0	0	0	S	3
2019-08-24	04:53:00	0	0	0	0	0	0	0	0	0	60	S		2019-08-24	04:53:00	0	0	0	0	0	0	60	0	0	0	S	3
2019-08-24	04:54:00	0	0	0	0	0	0	0	0	0	60	S		2019-08-24	04:54:00	0	0	0	0	0	0	60	0	0	0	S	3
2019-08-24	04:55:00	27	424	231	484	0	0	0	0	7	53	S		2019-08-24	04:55:00	228	68	38	241	2	0	56	0	0	4	S	3
2019-08-24	04:56:00	290	224	544	656	2	0	0	0	0	60	S		2019-08-24	04:56:00	0	0	0	0	0	0	60	0	0	0	S	3
2019-08-24	04:57:00	0	0	0	0	0	0	0	0	0	60	S		2019-08-24	04:57:00	0	7	0	7	0	0	60	0	0	0	S	3
2019-08-24	04:58:00	0	0	0	0	0	0	0	0	0	60	S		2019-08-24	04:58:00	0	0	0	0	0	0	60	0	0	0	S	3
2019-08-24	04:59:00	0	0	0	0	0	0	0	0	0	60	S		2019-08-24	04:59:00	0	0	0	0	0	0	60	0	0	0	S	3
2019-08-24	05:00:00	0	0	0	0	0	0	60	0	0	0	S		2019-08-24	05:00:00	0	0	0	0	0	0	60	0	0	0	S	3
2019-08-24	05:01:00	0	0	0	0	0	0	60	0	0	0	S		2019-08-24	05:01:00	0	0	0	0	0	0	60	0	0	0	S	3
2019-08-24	05:02:00	0	0	0	0	0	0	60	0	0	0	S		2019-08-24	05:02:00	0	0	0	0	0	0	60	0	0	0	S	3
2019-08-24	05:03:00	0	65	100	119	0	0	1	0	0	59	S		2019-08-24	05:03:00	0	0	0	0	0	0	60	0	0	0	S	3
2019-08-24	05:04:00	449	847	564	1112	3	0	0	60	0	0	W		2019-08-24	05:04:00	3	0	0	3	0	0	60	0	0	0	S	2
2019-08-24	05:05:00	0	0	0	0	0	0	60	0	0	0	S		2019-08-24	05:05:00	0	0	0	0	0	0	60	0	0	0	S	3
2019-08-24	05:06:00	0	85	0	85	0	0	60	0	0	0	S		2019-08-24	05:06:00	0	0	0	0	0	0	58	0	0	2	S	3
2019-08-24	05:07:00	0	0	0	0	0	0	60	0	0	0	S		2019-08-24	05:07:00	0	0	0	0	0	0	45	0	0	15	S	3
2019-08-24	05:08:00	0	0	0	0	0	0	60	0	0	0	S		2019-08-24	05:08:00	0	0	0	0	0	0	60	0	0	0	S	3
2019-08-24	05:09:00	0	0	0	0	0	0	60	0	0	0	S		2019-08-24	05:09:00	0	0	0	0	0	0	60	0	0	0	S	3
2019-08-24	05:10:00	0	0	0	0	0	0	60	0	0	0	S		2019-08-24	05:10:00	0	0	0	0	0	0	60	0	0	0	S	3
2019-08-24	05:11:00	0	0	0	0	0	0	60	0	0	0	S		2019-08-24	05:11:00	0	0	0	0	0	0	60	0	0	0	S	3
2019-08-24	05:12:00	0	0	0	0	0	0	60	0	0	0	S		2019-08-24	05:12:00	0	0	0	0	0	0	60	0	0	0	S	3
2019-08-24	05:13:00	0	0	0	0	0	0	60	0	0	0	S		2019-08-24	05:13:00	0	0	0	0	0	0	60	0	0	0	S	3
2019-08-24	05:14:00	14	319	0	319	0	0	25	0	0	35	S		2019-08-24	05:14:00	0	0	0	0	0	0	0	0	0	60	S	3
2019-08-24	05:15:00	0	0	0	0	0	0	0	0	0	60	S		2019-08-24	05:15:00	0	0	0	0	0	0	0	0	0	60	S	3
2019-08-24	05:16:00	0	0	0	0	0	0	0	0	0	60	S		2019-08-24	05:16:00	0	0	0	0	0	0	0	0	0	60	S	3
2019-08-24	05:17:00	0	0	0	0	0	0	0	0	0	60	S		2019-08-24	05:17:00	0	0	0	0	0	0	0	0	0	60	S	3
2019-08-24	05:18:00	0	0	0	0	0	0	60	0	0	0	S		2019-08-24	05:18:00	0	0	0	0	0	0	60	0	0	0	S	3
2019-08-24	05:19:00	0	0	0	0	0	0	60	0	0	0	S		2019-08-24	05:19:00	0	0	0	0	0	0	60	0	0	0	S	3
2019-08-24	05:20:00	0	0	0	0	0	0	60	0	0	0	S		2019-08-24	05:20:00	144	155	169	271	2	0	5	0	0	55	S	3
2019-08-24	05:21:00	35	374	36	377	1	0	52	0	0	8	S		2019-08-24	05:21:00	154	100	291	344	2	0	0	0	5	55	S	3
2019-08-24	05:22:00	0	0	0	0	0	0	60	0	0	0	S		2019-08-24	05:22:00	0	0	0	0	0	0	0	0	0	60	S	3
2019-08-24	05:23:00	0	0	0	0	0	0	60	0	0	0	S		2019-08-24	05:23:00	0	0	0	0	0	0	0	0	0	60	S	3
2019-08-24	05:24:00	0	0	0	0	0	0	60	0	0	0	S		2019-08-24	05:24:00	0	0	0	0	0	0	0	0	0	60	S	3
2019-08-24	05:25:00	0	0	0	0	0	0	60	0	0	0	S		2019-08-24	05:25:00	0	0	0	0	0	0	60	0	0	0	S	3
2019-08-24	05:26:00	0	0	0	0	0	0	60	0	0	0	S		2019-08-24	05:26:00	0	0	0	0	0	0	60	0	0	0	S	3
2019-08-24	05:27:00	0	0	0	0	0	0	60	0	0	0	S		2019-08-24	05:27:00	0	0	0	0	0	0	60	0	0	0	S	3
2019-08-24	05:28:00	0	0	0	0	0	0	60	0	0	0	S		2019-08-24	05:28:00	0	0	0	0	0	0	60	0	0	0	S	3
2019-08-24	05:29:00	0	0	0	0	0	0	60	0	0	0	S		2019-08-24	05:29:00	0	0	0	0	0	0	60	0	0	0	S	3
2019-08-24	05:30:00	0	0	0	0	0	0	60	0	0	0	S		2019-08-24	05:30:00	0	0	0	0	0	0	60	0	0	0	S	3
2019-08-24	05:31:00	0	0	0	0	0	0	60	0	0	0	S		2019-08-24	05:31:00	0	0	0	0	0	0	60	0	0	0	S	3
2019-08-24	05:32:00	0	0	0	0	0	0	60	0	0	0	S		2019-08-24	05:32:00	0	0	0	0	0	0	60	0	0	0	S	3
2019-08-24	05:33:00	40	239	55	248	1	0	8	0	0	52	S		2019-08-24	05:33:00	0	0	0	0	0	0	49	0	0	11	S	3
2019-08-24	05:34:00	0	0	0	0	0	0	0	0	0	60	S		2019-08-24	05:34:00	0	0	0	0	0	0	60	0	0	0	S	3
2019-08-24	05:35:00	0	0	0	0	0	0	0	0	0	60	S		2019-08-24	05:35:00	0	0	0	0	0	0	60	0	0	0	S	3
2019-08-24	05:36:00	288	606	120	682	4	0	3	0	30	27	S		2019-08-24	05:36:00	81	0	0	81	1	0	58	0	0	2	S	3
2019-08-24	05:37:00	0	0	0	0	0	0	0	0	60	0	S		2019-08-24	05:37:00	0	0	0	0	0	0	60	0	0	0	S	3
2019-08-24	05:38:00	0	0	0	0	0	0	0	0	60	0	S		2019-08-24	05:38:00	0	0	0	0	0	0	60	0	0	0	S	3
2019-08-24	05:39:00	0	0	0	0	0	0	0	0	60	0	S		2019-08-24	05:39:00	0	0	0	0	0	0	60	0	0	0	S	3
2019-08-24	05:40:00	0	0	0	0	0	0	60	0	0	0	S		2019-08-24	05:40:00	0	0	0	0	0	0	60	0	0	0	S	3
2019-08-24	05:41:00	0	0	0	0	0	0	60	0	0	0	S		2019-08-24	05:41:00	0	0	0	0	0	0	60	0	0	0	S	3
2019-08-24	05:42:00	0	0	0	0	0	0	60	0	0	0	S		2019-08-24	05:42:00	0	0	0	0	0	0	60	0	0	0	S	3
2019-08-24	05:43:00	0	0	0	0	0	0	60	0	0	0	S		2019-08-24	05:43:00	0	0	0	0	0	0	60	0	0	0	S	3
2019-08-24	05:44:00	0	0	0	0	0	0	60	0	0	0	S		2019-08-24	05:44:00	0	0	0	0	0	0	60	0	0	0	S	3
2019-08-24	05:45:00	0	0	0	0	0	0	60	0	0	0	S		2019-08-24	05:45:00	0	0	0	0	0	0	60	0	0	0	S	3
2019-08-24	05:46:00	0	0	0	0	0	0	60	0	0	0	S		2019-08-24	05:46:00	0	0	0	0	0	0	60	0	0	0	S	3
2019-08-24	05:47:00	0	0	0	0	0	0	60	0	0	0	S		2019-08-24	05:47:00	0	0	0	0	0	0	60	0	0	0	S	3
2019-08-24	05:48:00	0	0	0	0	0	0	60	0	0	0	S		2019-08-24	05:48:00	0	0	0	0	0	0	60	0	0	0	S	3
2019-08-24	05:49:00	0	0	0	0	0	0	60	0	0	0	S		2019-08-24	05:49:00	0	0	0	0	0	0	60	0	0	0	S	3
2019-08-24	05:50:00	0	0	0	0	0	0	60	0	0	0	S		2019-08-24	05:50:00	0	0	0	0	0	0	60	0	0	0	S	3
2019-08-24	05:51:00	0	0	0	0	0	0	60	0	0	0	S		2019-08-24	05:51:00	0	0	0	0	0	0	60	0	0	0	S	3
2019-08-24	05:52:00	0	0	0	0	0	0	60	0	0	0	S		2019-08-24	05:52:00	0	0	0	0	0	0	60	0	0	0	S	3
2019-08-24	05:53:00	0	0	0	0	0	0	60	0	0	0	S		2019-08-24	05:53:00	0	0	0	0	0	0	60	0	0	0	S	3
2019-08-24	05:54:00	0	0	0	0	0	0	60	0	0	0	S		2019-08-24	05:54:00	0	0	0	0	0	0	60	0	0	0	S	3
2019-08-24	05:55:00	0	0	0	0	0	0	60	0	0	0	S		2019-08-24	05:55:00	0	0	0	0	0	0	60	0	0	0	S	3
2019-08-24	05:56:00	0	0	0	0	0	0	60	0	0	0	S		2019-08-24	05:56:00	0	0	0	0	0	0	60	0	0	0	S	3
2019-08-24	05:57:00	0	0	0	0	0	0	60	0	0	0	S		2019-08-24	05:57:00	0	0	0	0	0	0	60	0	0	0	S	3
2019-08-24	05:58:00	0	0	0	0	0	0	60	0	0	0	S		2019-08-24	05:58:00	0	0	0	0	0	0	60	0	0	0	S	3
2019-08-24	05:59:00	0	0	0	0	0	0	60	0	0	0	S		2019-08-24	05:59:00	0	0	0	0	0	0	60	0	0	0	S	3
2019-08-24	06:00:00	0	0	0	0	0	0	60	0	0	0	S		2019-08-24	06:00:00	5	0	0	5	0	0	60	0	0	0	S	3
2019-08-24	06:01:00	0	0	0	0	0	0	60	0	0	0	S		2019-08-24	06:01:00	0	8	0	8	0	0	59	0	0	1	S	3
2019-08-24	06:02:00	34	420	380	567	1	0	4	0	5	51	S		2019-08-24	06:02:00	1044	1319	1495	2250	18	0	0	60	0	0	W	1
2019-08-24	06:03:00	0	230	105	253	0	0	1	0	0	59	S		2019-08-24	06:03:00	630	305	576	906	10	0	0	60	0	0	W	1
2019-08-24	06:04:00	0	0	0	0	0	0	0	0	0	60	S		2019-08-24	06:04:00	2275	2431	3415	4769	27	0	0	60	0	0	W	1
2019-08-24	06:05:00	0	0	0	0	0	0	0	0	0	60	S		2019-08-24	06:05:00	1830	1356	967	2474	31	0	0	60	0	0	W	1
2019-08-24	06:06:00	0	0	0	0	0	0	0	0	0	60	S		2019-08-24	06:06:00	248	352	413	597	2	0	0	0	13	47	W	1
2019-08-24	06:07:00	0	0	0	0	0	0	60	0	0	0	S		2019-08-24	06:07:00	0	0	0	0	0	0	0	0	51	9	W	1
2019-08-24	06:08:00	0	0	0	0	0	0	60	0	0	0	S		2019-08-24	06:08:00	72	31	84	115	1	0	0	0	12	48	W	1
2019-08-24	06:09:00	0	0	0	0	0	0	60	0	0	0	S		2019-08-24	06:09:00	0	0	0	0	0	0	0	0	0	60	W	1
2019-08-24	06:10:00	0	0	0	0	0	0	60	0	0	0	S		2019-08-24	06:10:00	0	0	0	0	0	0	0	0	0	60	W	1
2019-08-24	06:11:00	94	117	169	226	2	0	0	0	0	60	S		2019-08-24	06:11:00	0	0	0	0	0	0	0	0	0	60	S	3
2019-08-24	06:12:00	0	0	0	0	0	0	0	0	0	60	S		2019-08-24	06:12:00	0	0	0	0	0	0	60	0	0	0	S	3
2019-08-24	06:13:00	0	0	15	15	0	0	0	0	0	60	S		2019-08-24	06:13:00	0	0	0	0	0	0	60	0	0	0	S	3
2019-08-24	06:14:00	30	0	69	75	0	0	0	0	0	60	S		2019-08-24	06:14:00	0	0	0	0	0	0	60	0	0	0	S	3
2019-08-24	06:15:00	0	0	0	0	0	0	0	0	0	60	S		2019-08-24	06:15:00	0	0	0	0	0	0	60	0	0	0	S	3
2019-08-24	06:16:00	0	0	0	0	0	0	0	0	0	60	S		2019-08-24	06:16:00	0	0	0	0	0	0	60	0	0	0	S	3
2019-08-24	06:17:00	68	39	149	168	1	0	0	0	0	60	S		2019-08-24	06:17:00	82	38	88	126	0	0	0	0	0	60	S	3
2019-08-24	06:18:00	0	0	0	0	0	0	0	0	0	60	S		2019-08-24	06:18:00	0	0	0	0	0	0	0	0	0	60	S	3
2019-08-24	06:19:00	30	65	212	224	0	0	0	0	45	15	S		2019-08-24	06:19:00	0	0	0	0	0	0	0	0	0	60	S	3
2019-08-24	06:20:00	0	0	0	0	0	0	0	0	60	0	S		2019-08-24	06:20:00	0	0	0	0	0	0	0	0	0	60	S	3
2019-08-24	06:21:00	0	0	0	0	0	0	0	0	60	0	S		2019-08-24	06:21:00	0	0	0	0	0	0	60	0	0	0	S	3
2019-08-24	06:22:00	0	0	0	0	0	0	0	0	60	0	S		2019-08-24	06:22:00	0	0	0	0	0	0	60	0	0	0	S	3
2019-08-24	06:23:00	0	0	0	0	0	0	60	0	0	0	S		2019-08-24	06:23:00	0	0	0	0	0	0	60	0	0	0	S	3
2019-08-24	06:24:00	0	0	0	0	0	0	60	0	0	0	S		2019-08-24	06:24:00	0	0	0	0	0	0	60	0	0	0	S	3
2019-08-24	06:25:00	0	0	0	0	0	0	60	0	0	0	S		2019-08-24	06:25:00	0	0	0	0	0	0	60	0	0	0	S	3
2019-08-24	06:26:00	0	0	0	0	0	0	60	0	0	0	S		2019-08-24	06:26:00	0	0	0	0	0	0	60	0	0	0	S	3
2019-08-24	06:27:00	0	0	0	0	0	0	60	0	0	0	S		2019-08-24	06:27:00	0	0	0	0	0	0	60	0	0	0	S	3
2019-08-24	06:28:00	0	0	0	0	0	0	60	0	0	0	S		2019-08-24	06:28:00	0	0	0	0	0	0	60	0	0	0	S	3
2019-08-24	06:29:00	0	0	0	0	0	0	60	0	0	0	S		2019-08-24	06:29:00	0	0	0	0	0	0	60	0	0	0	S	3
2019-08-24	06:30:00	0	0	0	0	0	0	60	0	0	0	S		2019-08-24	06:30:00	0	0	0	0	0	0	60	0	0	0	S	3
2019-08-24	06:31:00	77	69	148	181	2	0	0	0	12	48	S		2019-08-24	06:31:00	0	0	0	0	0	0	60	0	0	0	S	3
2019-08-24	06:32:00	357	589	613	922	3	0	0	2	45	13	S		2019-08-24	06:32:00	26	0	0	26	0	0	0	0	0	60	S	3
2019-08-24	06:33:00	0	0	0	0	0	0	0	0	60	0	S		2019-08-24	06:33:00	0	0	0	0	0	0	0	0	0	60	S	3
2019-08-24	06:34:00	0	0	0	0	0	0	0	0	60	0	S		2019-08-24	06:34:00	0	0	0	0	0	0	0	0	0	60	S	3
2019-08-24	06:35:00	0	0	0	0	0	0	0	0	60	0	S		2019-08-24	06:35:00	20	23	0	30	1	0	0	0	0	60	S	3
2019-08-24	06:36:00	0	0	0	0	0	0	0	0	60	0	S		2019-08-24	06:36:00	0	0	0	0	0	0	0	0	0	60	S	3
2019-08-24	06:37:00	0	0	0	0	0	0	0	0	60	0	S		2019-08-24	06:37:00	0	0	0	0	0	0	0	0	0	60	S	3
2019-08-24	06:38:00	0	0	0	0	0	0	0	0	60	0	S		2019-08-24	06:38:00	0	0	0	0	0	0	0	0	0	60	S	3
2019-08-24	06:39:00	0	0	0	0	0	0	0	0	60	0	S		2019-08-24	06:39:00	0	0	0	0	0	0	60	0	0	0	S	3
2019-08-24	06:40:00	0	0	0	0	0	0	0	0	60	0	S		2019-08-24	06:40:00	0	0	0	0	0	0	60	0	0	0	S	3
2019-08-24	06:41:00	0	0	0	0	0	0	0	0	60	0	S		2019-08-24	06:41:00	0	0	0	0	0	0	60	0	0	0	S	3
2019-08-24	06:42:00	0	0	0	0	0	0	60	0	0	0	S		2019-08-24	06:42:00	0	0	0	0	0	0	60	0	0	0	S	3
2019-08-24	06:43:00	241	533	359	686	4	0	0	0	52	8	S		2019-08-24	06:43:00	0	0	0	0	0	0	60	0	0	0	S	3
2019-08-24	06:44:00	0	0	0	0	0	0	0	0	60	0	S		2019-08-24	06:44:00	0	0	0	0	0	0	60	0	0	0	S	3
2019-08-24	06:45:00	0	0	0	0	0	0	0	0	60	0	S		2019-08-24	06:45:00	0	0	0	0	0	0	60	0	0	0	S	3
2019-08-24	06:46:00	0	0	0	0	0	0	0	0	60	0	S		2019-08-24	06:46:00	0	0	0	0	0	0	60	0	0	0	S	3
2019-08-24	06:47:00	0	0	0	0	0	0	60	0	0	0	S		2019-08-24	06:47:00	0	0	0	0	0	0	60	0	0	0	S	3
2019-08-24	06:48:00	0	0	0	0	0	0	60	0	0	0	S		2019-08-24	06:48:00	0	0	0	0	0	0	60	0	0	0	S	3
2019-08-24	06:49:00	0	0	0	0	0	0	60	0	0	0	S		2019-08-24	06:49:00	0	0	0	0	0	0	60	0	0	0	S	3
[truncated: 5,917 more rows]

## Sheet: Case study 2
Sleep Algorithm: Cole-Kripke (human)/Sadeh (dog)												CASE STUDY 2
Dates measured: 21/8/19-4/9/19
Owner														Dog													1= HS,DW 2=HW,DS 3=DS,HS 4= HW,DW
Date	Time	Axis1	Axis2	Axis3	VM	Steps	Lux	Inclinometer Off	Inclinometer Standing	Inclinometer Sitting	Inclinometer Lying	Sleep or Awake?		Date	Time	Axis1	Axis2	Axis3	VM	Steps	Lux	Inclinometer Off	Inclinometer Standing	Inclinometer Sitting	Inclinometer Lying	Sleep or Awake?	Concordance		Category	Count	Percentage
2023-08-22	23:33:00	0	70	1	70	0	0	0	0	60	0	W		2023-08-22	23:33:00	0	70	1	70	0	0	0	0	60	0	S	2		1 (HW,DW)	985	14.9333
2023-08-22	23:34:00	0	0	0	0	0	0	0	0	60	0	W		2023-08-22	23:34:00	0	0	0	0	0	0	0	0	60	0	S	2		2 (HW,DS)	344	5.21528
2023-08-22	23:35:00	0	0	0	0	0	0	0	0	60	0	W		2023-08-22	23:35:00	0	0	0	0	0	0	0	0	60	0	S	2		3 (DS,HS)	4996	75.7429
2023-08-22	23:36:00	0	0	0	0	0	0	0	0	60	0	S		2023-08-22	23:36:00	0	0	0	0	0	0	0	0	60	0	S	3		4 (HW,DW)	270	4.09339
2023-08-22	23:37:00	0	0	0	0	0	0	60	0	0	0	S		2023-08-22	23:37:00	0	0	0	0	0	0	60	0	0	0	S	3
2023-08-22	23:38:00	0	0	0	0	0	0	60	0	0	0	S		2023-08-22	23:38:00	0	0	0	0	0	0	60	0	0	0	S	3
2023-08-22	23:39:00	0	0	0	0	0	0	60	0	0	0	S		2023-08-22	23:39:00	0	0	0	0	0	0	60	0	0	0	S	3
2023-08-22	23:40:00	0	0	0	0	0	0	60	0	0	0	S		2023-08-22	23:40:00	0	0	0	0	0	0	60	0	0	0	S	3
2023-08-22	23:41:00	0	0	0	0	0	0	60	0	0	0	S		2023-08-22	23:41:00	0	0	0	0	0	0	60	0	0	0	S	3
2023-08-22	23:42:00	0	0	0	0	0	0	60	0	0	0	S		2023-08-22	23:42:00	0	0	0	0	0	0	60	0	0	0	S	3
2023-08-22	23:43:00	0	0	0	0	0	0	60	0	0	0	S		2023-08-22	23:43:00	0	0	0	0	0	0	60	0	0	0	S	3
2023-08-22	23:44:00	0	0	0	0	0	0	60	0	0	0	S		2023-08-22	23:44:00	0	0	0	0	0	0	60	0	0	0	S	3
2023-08-22	23:45:00	0	0	0	0	0	0	60	0	0	0	S		2023-08-22	23:45:00	0	0	0	0	0	0	60	0	0	0	S	3
2023-08-22	23:46:00	0	0	0	0	0	0	60	0	0	0	S		2023-08-22	23:46:00	0	0	0	0	0	0	60	0	0	0	S	3
2023-08-22	23:47:00	0	0	0	0	0	0	60	0	0	0	S		2023-08-22	23:47:00	0	0	0	0	0	0	60	0	0	0	S	3
2023-08-22	23:48:00	0	0	0	0	0	0	60	0	0	0	S		2023-08-22	23:48:00	0	0	0	0	0	0	60	0	0	0	S	3
2023-08-22	23:49:00	0	0	0	0	0	0	60	0	0	0	S		2023-08-22	23:49:00	0	0	0	0	0	0	60	0	0	0	S	3
2023-08-22	23:50:00	0	0	0	0	0	0	60	0	0	0	S		2023-08-22	23:50:00	0	0	0	0	0	0	60	0	0	0	S	3
2023-08-22	23:51:00	0	0	0	0	0	0	60	0	0	0	S		2023-08-22	23:51:00	0	0	0	0	0	0	60	0	0	0	S	3
2023-08-22	23:52:00	0	0	0	0	0	0	60	0	0	0	S		2023-08-22	23:52:00	0	0	0	0	0	0	60	0	0	0	S	3
2023-08-22	23:53:00	0	0	0	0	0	0	60	0	0	0	S		2023-08-22	23:53:00	0	0	0	0	0	0	60	0	0	0	S	3
2023-08-22	23:54:00	86	291	175	350	1	0	0	0	60	0	S		2023-08-22	23:54:00	86	291	175	350	1	0	0	0	60	0	S	3
2023-08-22	23:55:00	0	0	0	0	0	0	0	0	60	0	S		2023-08-22	23:55:00	0	0	0	0	0	0	0	0	60	0	S	3
2023-08-22	23:56:00	0	0	0	0	0	0	0	0	60	0	S		2023-08-22	23:56:00	0	0	0	0	0	0	0	0	60	0	S	3
2023-08-22	23:57:00	0	0	0	0	0	0	0	0	60	0	S		2023-08-22	23:57:00	0	0	0	0	0	0	0	0	60	0	W	1
2023-08-22	23:58:00	0	13	2	13	0	0	0	0	60	0	S		2023-08-22	23:58:00	0	13	2	13	0	0	0	0	60	0	W	1
2023-08-22	23:59:00	0	0	0	0	0	0	0	0	60	0	S		2023-08-22	23:59:00	0	0	0	0	0	0	0	0	60	0	W	1
2023-08-23	00:00:00	0	0	0	0	0	0	0	0	60	0	S		2023-08-23	00:00:00	0	0	0	0	0	0	0	0	60	0	W	1
2023-08-23	00:01:00	0	0	0	0	0	0	0	0	60	0	S		2023-08-23	00:01:00	0	0	0	0	0	0	0	0	60	0	W	1
2023-08-23	00:02:00	0	0	0	0	0	0	60	0	0	0	S		2023-08-23	00:02:00	0	0	0	0	0	0	60	0	0	0	W	1
2023-08-23	00:03:00	0	0	0	0	0	0	60	0	0	0	S		2023-08-23	00:03:00	0	0	0	0	0	0	60	0	0	0	S	3
2023-08-23	00:04:00	0	0	0	0	0	0	60	0	0	0	S		2023-08-23	00:04:00	0	0	0	0	0	0	60	0	0	0	S	3
2023-08-23	00:05:00	0	0	0	0	0	0	60	0	0	0	S		2023-08-23	00:05:00	0	0	0	0	0	0	60	0	0	0	S	3
2023-08-23	00:06:00	0	0	0	0	0	0	60	0	0	0	S		2023-08-23	00:06:00	0	0	0	0	0	0	60	0	0	0	S	3
2023-08-23	00:07:00	0	0	0	0	0	0	60	0	0	0	S		2023-08-23	00:07:00	0	0	0	0	0	0	60	0	0	0	S	3
2023-08-23	00:08:00	0	0	0	0	0	0	60	0	0	0	S		2023-08-23	00:08:00	0	0	0	0	0	0	60	0	0	0	S	3
2023-08-23	00:09:00	0	0	0	0	0	0	60	0	0	0	S		2023-08-23	00:09:00	0	0	0	0	0	0	60	0	0	0	S	3
2023-08-23	00:10:00	0	0	0	0	0	0	60	0	0	0	S		2023-08-23	00:10:00	0	0	0	0	0	0	60	0	0	0	S	3
2023-08-23	00:11:00	0	0	0	0	0	0	60	0	0	0	S		2023-08-23	00:11:00	0	0	0	0	0	0	60	0	0	0	S	3
2023-08-23	00:12:00	0	0	0	0	0	0	60	0	0	0	S		2023-08-23	00:12:00	0	0	0	0	0	0	60	0	0	0	S	3
2023-08-23	00:13:00	0	0	0	0	0	0	60	0	0	0	S		2023-08-23	00:13:00	0	0	0	0	0	0	60	0	0	0	S	3
2023-08-23	00:14:00	0	0	0	0	0	0	60	0	0	0	S		2023-08-23	00:14:00	0	0	0	0	0	0	60	0	0	0	S	3
2023-08-23	00:15:00	352	744	201	847	4	0	0	0	54	6	S		2023-08-23	00:15:00	352	744	201	847	4	0	0	0	54	6	S	3
2023-08-23	00:16:00	7	24	5	25	0	0	0	0	60	0	S		2023-08-23	00:16:00	7	24	5	25	0	0	0	0	60	0	S	3
2023-08-23	00:17:00	0	0	0	0	0	0	0	0	60	0	S		2023-08-23	00:17:00	0	0	0	0	0	0	0	0	60	0	S	3
2023-08-23	00:18:00	0	0	0	0	0	0	0	0	60	0	S		2023-08-23	00:18:00	0	0	0	0	0	0	0	0	60	0	S	3
2023-08-23	00:19:00	0	0	0	0	0	0	0	0	60	0	S		2023-08-23	00:19:00	0	0	0	0	0	0	0	0	60	0	S	3
2023-08-23	00:20:00	0	0	0	0	0	0	60	0	0	0	S		2023-08-23	00:20:00	0	0	0	0	0	0	60	0	0	0	S	3
2023-08-23	00:21:00	0	0	0	0	0	0	60	0	0	0	S		2023-08-23	00:21:00	0	0	0	0	0	0	60	0	0	0	S	3
2023-08-23	00:22:00	0	0	0	0	0	0	60	0	0	0	S		2023-08-23	00:22:00	0	0	0	0	0	0	60	0	0	0	S	3
2023-08-23	00:23:00	0	0	0	0	0	0	60	0	0	0	S		2023-08-23	00:23:00	0	0	0	0	0	0	60	0	0	0	S	3
2023-08-23	00:24:00	0	0	0	0	0	0	60	0	0	0	S		2023-08-23	00:24:00	0	0	0	0	0	0	60	0	0	0	S	3
2023-08-23	00:25:00	0	0	0	0	0	0	60	0	0	0	S		2023-08-23	00:25:00	0	0	0	0	0	0	60	0	0	0	S	3
2023-08-23	00:26:00	0	0	0	0	0	0	0	0	60	0	S		2023-08-23	00:26:00	0	0	0	0	0	0	0	0	60	0	S	3
2023-08-23	00:27:00	0	0	0	0	0	0	0	0	60	0	S		2023-08-23	00:27:00	0	0	0	0	0	0	0	0	60	0	S	3
2023-08-23	00:28:00	0	0	0	0	0	0	0	0	60	0	S		2023-08-23	00:28:00	0	0	0	0	0	0	0	0	60	0	S	3
2023-08-23	00:29:00	0	0	0	0	0	0	0	0	60	0	S		2023-08-23	00:29:00	0	0	0	0	0	0	0	0	60	0	W	1
2023-08-23	00:30:00	113	218	272	366	1	0	0	0	60	0	S		2023-08-23	00:30:00	113	218	272	366	1	0	0	0	60	0	W	1
2023-08-23	00:31:00	0	0	0	0	0	0	0	0	60	0	S		2023-08-23	00:31:00	0	0	0	0	0	0	0	0	60	0	W	1
2023-08-23	00:32:00	0	0	0	0	0	0	0	0	60	0	S		2023-08-23	00:32:00	0	0	0	0	0	0	0	0	60	0	W	1
2023-08-23	00:33:00	0	0	0	0	0	0	0	0	60	0	S		2023-08-23	00:33:00	0	0	0	0	0	0	0	0	60	0	W	1
2023-08-23	00:34:00	0	0	0	0	0	0	60	0	0	0	S		2023-08-23	00:34:00	0	0	0	0	0	0	60	0	0	0	W	1
2023-08-23	00:35:00	0	0	0	0	0	0	60	0	0	0	S		2023-08-23	00:35:00	0	0	0	0	0	0	60	0	0	0	W	1
2023-08-23	00:36:00	0	0	0	0	0	0	60	0	0	0	S		2023-08-23	00:36:00	0	0	0	0	0	0	60	0	0	0	S	3
2023-08-23	00:37:00	0	0	0	0	0	0	60	0	0	0	S		2023-08-23	00:37:00	0	0	0	0	0	0	60	0	0	0	S	3
2023-08-23	00:38:00	0	0	0	0	0	0	0	0	60	0	S		2023-08-23	00:38:00	0	0	0	0	0	0	0	0	60	0	S	3
2023-08-23	00:39:00	0	0	0	0	0	0	0	0	60	0	S		2023-08-23	00:39:00	0	0	0	0	0	0	0	0	60	0	S	3
2023-08-23	00:40:00	0	0	0	0	0	0	0	0	60	0	S		2023-08-23	00:40:00	0	0	0	0	0	0	0	0	60	0	S	3
2023-08-23	00:41:00	0	68	46	82	0	0	0	0	60	0	S		2023-08-23	00:41:00	0	68	46	82	0	0	0	0	60	0	S	3
2023-08-23	00:42:00	0	0	0	0	0	0	0	0	60	0	S		2023-08-23	00:42:00	0	0	0	0	0	0	0	0	60	0	S	3
2023-08-23	00:43:00	0	0	0	0	0	0	0	0	60	0	S		2023-08-23	00:43:00	0	0	0	0	0	0	0	0	60	0	S	3
2023-08-23	00:44:00	0	0	0	0	0	0	0	0	60	0	S		2023-08-23	00:44:00	0	0	0	0	0	0	0	0	60	0	S	3
2023-08-23	00:45:00	534	565	439	893	3	0	0	60	0	0	W		2023-08-23	00:45:00	534	565	439	893	3	0	0	60	0	0	S	2
2023-08-23	00:46:00	0	0	0	0	0	0	0	0	60	0	S		2023-08-23	00:46:00	0	0	0	0	0	0	0	0	60	0	S	3
2023-08-23	00:47:00	0	0	0	0	0	0	0	0	60	0	W		2023-08-23	00:47:00	0	0	0	0	0	0	0	0	60	0	S	2
2023-08-23	00:48:00	0	0	0	0	0	0	0	0	60	0	W		2023-08-23	00:48:00	0	0	0	0	0	0	0	0	60	0	S	2
2023-08-23	00:49:00	1379	1904	1254	2664	10	0	0	60	0	0	W		2023-08-23	00:49:00	1379	1904	1254	2664	10	0	0	60	0	0	S	2
2023-08-23	00:50:00	0	0	0	0	0	0	0	0	60	0	W		2023-08-23	00:50:00	0	0	0	0	0	0	0	0	60	0	S	2
2023-08-23	00:51:00	409	671	310	845	2	0	0	0	39	21	W		2023-08-23	00:51:00	409	671	310	845	2	0	0	0	39	21	S	2
2023-08-23	00:52:00	0	0	0	0	0	0	0	0	0	60	W		2023-08-23	00:52:00	0	0	0	0	0	0	0	0	0	60	S	2
2023-08-23	00:53:00	0	0	0	0	0	0	0	0	0	60	W		2023-08-23	00:53:00	0	0	0	0	0	0	0	0	0	60	S	2
2023-08-23	00:54:00	0	0	0	0	0	0	0	0	0	60	S		2023-08-23	00:54:00	0	0	0	0	0	0	0	0	0	60	S	3
2023-08-23	00:55:00	0	0	0	0	0	0	60	0	0	0	S		2023-08-23	00:55:00	0	0	0	0	0	0	60	0	0	0	S	3
2023-08-23	00:56:00	0	0	0	0	0	0	60	0	0	0	S		2023-08-23	00:56:00	0	0	0	0	0	0	60	0	0	0	S	3
2023-08-23	00:57:00	0	0	0	0	0	0	60	0	0	0	S		2023-08-23	00:57:00	0	0	0	0	0	0	60	0	0	0	S	3
2023-08-23	00:58:00	0	0	0	0	0	0	60	0	0	0	S		2023-08-23	00:58:00	0	0	0	0	0	0	60	0	0	0	S	3
2023-08-23	00:59:00	0	0	0	0	0	0	60	0	0	0	S		2023-08-23	00:59:00	0	0	0	0	0	0	60	0	0	0	S	3
2023-08-23	01:00:00	0	0	0	0	0	0	60	0	0	0	S		2023-08-23	01:00:00	0	0	0	0	0	0	60	0	0	0	S	3
2023-08-23	01:01:00	0	0	0	0	0	0	60	0	0	0	S		2023-08-23	01:01:00	0	0	0	0	0	0	60	0	0	0	S	3
2023-08-23	01:02:00	0	0	0	0	0	0	60	0	0	0	S		2023-08-23	01:02:00	0	0	0	0	0	0	60	0	0	0	S	3
2023-08-23	01:03:00	0	0	0	0	0	0	60	0	0	0	S		2023-08-23	01:03:00	0	0	0	0	0	0	60	0	0	0	S	3
2023-08-23	01:04:00	0	0	0	0	0	0	60	0	0	0	S		2023-08-23	01:04:00	0	0	0	0	0	0	60	0	0	0	S	3
2023-08-23	01:05:00	0	0	0	0	0	0	60	0	0	0	S		2023-08-23	01:05:00	0	0	0	0	0	0	60	0	0	0	S	3
2023-08-23	01:06:00	248	475	115	548	4	0	2	0	2	56	S		2023-08-23	01:06:00	248	475	115	548	4	0	2	0	2	56	W	1
2023-08-23	01:07:00	102	520	143	549	1	0	46	0	0	14	S		2023-08-23	01:07:00	102	520	143	549	1	0	46	0	0	14	W	1
2023-08-23	01:08:00	0	5	0	5	0	0	60	0	0	0	S		2023-08-23	01:08:00	0	5	0	5	0	0	60	0	0	0	W	1
2023-08-23	01:09:00	0	0	0	0	0	0	60	0	0	0	S		2023-08-23	01:09:00	0	0	0	0	0	0	60	0	0	0	W	1
2023-08-23	01:10:00	0	0	0	0	0	0	60	0	0	0	S		2023-08-23	01:10:00	0	0	0	0	0	0	60	0	0	0	W	1
2023-08-23	01:11:00	0	0	0	0	0	0	60	0	0	0	S		2023-08-23	01:11:00	0	0	0	0	0	0	60	0	0	0	W	1
2023-08-23	01:12:00	0	0	0	0	0	0	60	0	0	0	S		2023-08-23	01:12:00	0	0	0	0	0	0	60	0	0	0	S	3
2023-08-23	01:13:00	0	0	0	0	0	0	60	0	0	0	S		2023-08-23	01:13:00	0	0	0	0	0	0	60	0	0	0	S	3
2023-08-23	01:14:00	0	0	0	0	0	0	60	0	0	0	S		2023-08-23	01:14:00	0	0	0	0	0	0	60	0	0	0	S	3
2023-08-23	01:15:00	0	0	0	0	0	0	60	0	0	0	S		2023-08-23	01:15:00	0	0	0	0	0	0	60	0	0	0	S	3
2023-08-23	01:16:00	0	0	0	0	0	0	60	0	0	0	S		2023-08-23	01:16:00	0	0	0	0	0	0	60	0	0	0	S	3
2023-08-23	01:17:00	0	0	0	0	0	0	60	0	0	0	S		2023-08-23	01:17:00	0	0	0	0	0	0	60	0	0	0	S	3
2023-08-23	01:18:00	0	0	0	0	0	0	60	0	0	0	S		2023-08-23	01:18:00	0	0	0	0	0	0	60	0	0	0	S	3
2023-08-23	01:19:00	0	0	0	0	0	0	60	0	0	0	S		2023-08-23	01:19:00	0	0	0	0	0	0	60	0	0	0	S	3
2023-08-23	01:20:00	0	0	0	0	0	0	60	0	0	0	S		2023-08-23	01:20:00	0	0	0	0	0	0	60	0	0	0	S	3
2023-08-23	01:21:00	0	0	0	0	0	0	60	0	0	0	S		2023-08-23	01:21:00	0	0	0	0	0	0	60	0	0	0	S	3
2023-08-23	01:22:00	0	0	0	0	0	0	60	0	0	0	S		2023-08-23	01:22:00	0	0	0	0	0	0	60	0	0	0	S	3
2023-08-23	01:23:00	0	0	0	0	0	0	60	0	0	0	S		2023-08-23	01:23:00	0	0	0	0	0	0	60	0	0	0	S	3
2023-08-23	01:24:00	0	0	0	0	0	0	60	0	0	0	S		2023-08-23	01:24:00	0	0	0	0	0	0	60	0	0	0	S	3
2023-08-23	01:25:00	0	0	0	0	0	0	60	0	0	0	S		2023-08-23	01:25:00	0	0	0	0	0	0	60	0	0	0	S	3
2023-08-23	01:26:00	0	0	0	0	0	0	60	0	0	0	S		2023-08-23	01:26:00	0	0	0	0	0	0	60	0	0	0	S	3
2023-08-23	01:27:00	0	0	0	0	0	0	60	0	0	0	S		2023-08-23	01:27:00	0	0	0	0	0	0	60	0	0	0	S	3
2023-08-23	01:28:00	0	0	0	0	0	0	60	0	0	0	S		2023-08-23	01:28:00	0	0	0	0	0	0	60	0	0	0	S	3
2023-08-23	01:29:00	0	0	0	0	0	0	60	0	0	0	S		2023-08-23	01:29:00	0	0	0	0	0	0	60	0	0	0	S	3
2023-08-23	01:30:00	0	0	0	0	0	0	60	0	0	0	S		2023-08-23	01:30:00	0	0	0	0	0	0	60	0	0	0	S	3
2023-08-23	01:31:00	0	0	0	0	0	0	60	0	0	0	S		2023-08-23	01:31:00	0	0	0	0	0	0	60	0	0	0	S	3
2023-08-23	01:32:00	0	0	0	0	0	0	60	0	0	0	S		2023-08-23	01:32:00	0	0	0	0	0	0	60	0	0	0	S	3
2023-08-23	01:33:00	0	0	0	0	0	0	60	0	0	0	S		2023-08-23	01:33:00	0	0	0	0	0	0	60	0	0	0	S	3
2023-08-23	01:34:00	0	0	0	0	0	0	60	0	0	0	S		2023-08-23	01:34:00	0	0	0	0	0	0	60	0	0	0	S	3
2023-08-23	01:35:00	204	326	112	401	2	0	59	0	0	1	S		2023-08-23	01:35:00	204	326	112	401	2	0	59	0	0	1	S	3
2023-08-23	01:36:00	466	721	163	874	5	0	0	60	0	0	W		2023-08-23	01:36:00	466	721	163	874	5	0	0	60	0	0	S	2
2023-08-23	01:37:00	0	0	0	0	0	0	60	0	0	0	S		2023-08-23	01:37:00	0	0	0	0	0	0	60	0	0	0	S	3
2023-08-23	01:38:00	0	0	0	0	0	0	60	0	0	0	S		2023-08-23	01:38:00	0	0	0	0	0	0	60	0	0	0	S	3
2023-08-23	01:39:00	0	0	0	0	0	0	60	0	0	0	S		2023-08-23	01:39:00	0	0	0	0	0	0	60	0	0	0	S	3
2023-08-23	01:40:00	0	0	0	0	0	0	60	0	0	0	S		2023-08-23	01:40:00	0	0	0	0	0	0	60	0	0	0	S	3
2023-08-23	01:41:00	0	0	0	0	0	0	60	0	0	0	S		2023-08-23	01:41:00	0	0	0	0	0	0	60	0	0	0	S	3
2023-08-23	01:42:00	0	0	0	0	0	0	60	0	0	0	S		2023-08-23	01:42:00	0	0	0	0	0	0	60	0	0	0	S	3
2023-08-23	01:43:00	0	0	0	0	0	0	60	0	0	0	S		2023-08-23	01:43:00	0	0	0	0	0	0	60	0	0	0	S	3
2023-08-23	01:44:00	0	0	0	0	0	0	60	0	0	0	S		2023-08-23	01:44:00	0	0	0	0	0	0	60	0	0	0	S	3
2023-08-23	01:45:00	0	0	0	0	0	0	60	0	0	0	S		2023-08-23	01:45:00	0	0	0	0	0	0	60	0	0	0	S	3
2023-08-23	01:46:00	0	0	0	0	0	0	60	0	0	0	S		2023-08-23	01:46:00	0	0	0	0	0	0	60	0	0	0	S	3
2023-08-23	01:47:00	0	0	0	0	0	0	60	0	0	0	S		2023-08-23	01:47:00	0	0	0	0	0	0	60	0	0	0	S	3
2023-08-23	01:48:00	0	0	0	0	0	0	60	0	0	0	S		2023-08-23	01:48:00	0	0	0	0	0	0	60	0	0	0	S	3
2023-08-23	01:49:00	145	403	167	460	3	0	57	0	0	3	S		2023-08-23	01:49:00	145	403	167	460	3	0	57	0	0	3	S	3
2023-08-23	01:50:00	0	0	0	0	0	0	0	0	0	60	S		2023-08-23	01:50:00	0	0	0	0	0	0	0	0	0	60	S	3
2023-08-23	01:51:00	279	437	76	524	3	0	4	0	0	56	S		2023-08-23	01:51:00	279	437	76	524	3	0	4	0	0	56	S	3
2023-08-23	01:52:00	0	0	0	0	0	0	0	0	0	60	S		2023-08-23	01:52:00	0	0	0	0	0	0	0	0	0	60	S	3
2023-08-23	01:53:00	0	0	0	0	0	0	0	0	0	60	S		2023-08-23	01:53:00	0	0	0	0	0	0	0	0	0	60	S	3
2023-08-23	01:54:00	0	0	0	0	0	0	0	0	0	60	S		2023-08-23	01:54:00	0	0	0	0	0	0	0	0	0	60	S	3
2023-08-23	01:55:00	0	0	0	0	0	0	0	0	0	60	S		2023-08-23	01:55:00	0	0	0	0	0	0	0	0	0	60	S	3
2023-08-23	01:56:00	0	0	0	0	0	0	0	0	0	60	S		2023-08-23	01:56:00	0	0	0	0	0	0	0	0	0	60	S	3
2023-08-23	01:57:00	0	0	0	0	0	0	0	0	0	60	S		2023-08-23	01:57:00	0	0	0	0	0	0	0	0	0	60	S	3
2023-08-23	01:58:00	136	602	216	654	1	0	1	0	1	58	S		2023-08-23	01:58:00	136	602	216	654	1	0	1	0	1	58	S	3
2023-08-23	01:59:00	0	0	0	0	0	0	0	0	0	60	S		2023-08-23	01:59:00	0	0	0	0	0	0	0	0	0	60	S	3
2023-08-23	02:00:00	38	377	167	414	1	0	1	0	0	59	S		2023-08-23	02:00:00	38	377	167	414	1	0	1	0	0	59	S	3
2023-08-23	02:01:00	26	242	97	262	0	0	40	0	0	20	S		2023-08-23	02:01:00	26	242	97	262	0	0	40	0	0	20	S	3
2023-08-23	02:02:00	0	0	0	0	0	0	60	0	0	0	S		2023-08-23	02:02:00	0	0	0	0	0	0	60	0	0	0	S	3
2023-08-23	02:03:00	139	454	40	476	3	0	59	0	0	1	S		2023-08-23	02:03:00	139	454	40	476	3	0	59	0	0	1	S	3
2023-08-23	02:04:00	0	0	0	0	0	0	60	0	0	0	S		2023-08-23	02:04:00	0	0	0	0	0	0	60	0	0	0	S	3
2023-08-23	02:05:00	0	5	0	5	0	0	60	0	0	0	S		2023-08-23	02:05:00	0	5	0	5	0	0	60	0	0	0	S	3
2023-08-23	02:06:00	0	0	0	0	0	0	60	0	0	0	S		2023-08-23	02:06:00	0	0	0	0	0	0	60	0	0	0	S	3
2023-08-23	02:07:00	11	116	29	120	1	0	55	0	0	5	S		2023-08-23	02:07:00	11	116	29	120	1	0	55	0	0	5	S	3
2023-08-23	02:08:00	0	0	0	0	0	0	60	0	0	0	S		2023-08-23	02:08:00	0	0	0	0	0	0	60	0	0	0	W	1
2023-08-23	02:09:00	0	0	0	0	0	0	60	0	0	0	S		2023-08-23	02:09:00	0	0	0	0	0	0	60	0	0	0	W	1
2023-08-23	02:10:00	298	245	36	387	1	0	60	0	0	0	S		2023-08-23	02:10:00	298	245	36	387	1	0	60	0	0	0	W	1
2023-08-23	02:11:00	0	0	0	0	0	0	60	0	0	0	S		2023-08-23	02:11:00	0	0	0	0	0	0	60	0	0	0	W	1
2023-08-23	02:12:00	0	0	0	0	0	0	60	0	0	0	S		2023-08-23	02:12:00	0	0	0	0	0	0	60	0	0	0	W	1
2023-08-23	02:13:00	0	0	0	0	0	0	60	0	0	0	S		2023-08-23	02:13:00	0	0	0	0	0	0	60	0	0	0	W	1
2023-08-23	02:14:00	0	0	0	0	0	0	60	0	0	0	S		2023-08-23	02:14:00	0	0	0	0	0	0	60	0	0	0	W	1
2023-08-23	02:15:00	113	301	107	339	1	0	20	0	1	39	S		2023-08-23	02:15:00	113	301	107	339	1	0	20	0	1	39	S	3
2023-08-23	02:16:00	0	0	0	0	0	0	0	0	0	60	S		2023-08-23	02:16:00	0	0	0	0	0	0	0	0	0	60	S	3
2023-08-23	02:17:00	0	25	0	25	0	0	0	0	0	60	S		2023-08-23	02:17:00	0	25	0	25	0	0	0	0	0	60	S	3
2023-08-23	02:18:00	256	620	231	709	3	0	8	0	0	52	S		2023-08-23	02:18:00	256	620	231	709	3	0	8	0	0	52	W	1
2023-08-23	02:19:00	0	0	0	0	0	0	60	0	0	0	S		2023-08-23	02:19:00	0	0	0	0	0	0	60	0	0	0	S	3
2023-08-23	02:20:00	0	0	0	0	0	0	60	0	0	0	S		2023-08-23	02:20:00	0	0	0	0	0	0	60	0	0	0	S	3
2023-08-23	02:21:00	403	575	832	1089	4	0	31	0	0	29	W		2023-08-23	02:21:00	403	575	832	1089	4	0	31	0	0	29	S	2
2023-08-23	02:22:00	0	0	0	0	0	0	0	0	0	60	S		2023-08-23	02:22:00	0	0	0	0	0	0	0	0	0	60	S	3
2023-08-23	02:23:00	0	0	0	0	0	0	0	0	0	60	S		2023-08-23	02:23:00	0	0	0	0	0	0	0	0	0	60	S	3
2023-08-23	02:24:00	0	0	0	0	0	0	0	0	0	60	S		2023-08-23	02:24:00	0	0	0	0	0	0	0	0	0	60	S	3
2023-08-23	02:25:00	0	0	0	0	0	0	60	0	0	0	S		2023-08-23	02:25:00	0	0	0	0	0	0	60	0	0	0	S	3
2023-08-23	02:26:00	0	0	0	0	0	0	60	0	0	0	S		2023-08-23	02:26:00	0	0	0	0	0	0	60	0	0	0	S	3
2023-08-23	02:27:00	0	0	0	0	0	0	60	0	0	0	S		2023-08-23	02:27:00	0	0	0	0	0	0	60	0	0	0	S	3
2023-08-23	02:28:00	0	0	0	0	0	0	60	0	0	0	S		2023-08-23	02:28:00	0	0	0	0	0	0	60	0	0	0	S	3
2023-08-23	02:29:00	0	0	0	0	0	0	60	0	0	0	S		2023-08-23	02:29:00	0	0	0	0	0	0	60	0	0	0	S	3
2023-08-23	02:30:00	0	0	0	0	0	0	60	0	0	0	S		2023-08-23	02:30:00	0	0	0	0	0	0	60	0	0	0	S	3
2023-08-23	02:31:00	0	0	0	0	0	0	60	0	0	0	S		2023-08-23	02:31:00	0	0	0	0	0	0	60	0	0	0	S	3
2023-08-23	02:32:00	0	0	0	0	0	0	60	0	0	0	S		2023-08-23	02:32:00	0	0	0	0	0	0	60	0	0	0	S	3
2023-08-23	02:33:00	0	0	0	0	0	0	60	0	0	0	S		2023-08-23	02:33:00	0	0	0	0	0	0	60	0	0	0	S	3
2023-08-23	02:34:00	0	0	0	0	0	0	60	0	0	0	S		2023-08-23	02:34:00	0	0	0	0	0	0	60	0	0	0	S	3
2023-08-23	02:35:00	0	0	0	0	0	0	60	0	0	0	S		2023-08-23	02:35:00	0	0	0	0	0	0	60	0	0	0	S	3
2023-08-23	02:36:00	0	0	0	0	0	0	60	0	0	0	S		2023-08-23	02:36:00	0	0	0	0	0	0	60	0	0	0	S	3
2023-08-23	02:37:00	72	55	176	198	1	0	0	0	0	60	S		2023-08-23	02:37:00	72	55	176	198	1	0	0	0	0	60	W	1
2023-08-23	02:38:00	0	0	0	0	0	0	0	0	0	60	S		2023-08-23	02:38:00	0	0	0	0	0	0	0	0	0	60	S	3
2023-08-23	02:39:00	97	150	240	299	0	0	0	0	0	60	S		2023-08-23	02:39:00	97	150	240	299	0	0	0	0	0	60	S	3
2023-08-23	02:40:00	0	0	0	0	0	0	0	0	0	60	S		2023-08-23	02:40:00	0	0	0	0	0	0	0	0	0	60	S	3
2023-08-23	02:41:00	140	227	854	895	3	0	2	0	0	58	S		2023-08-23	02:41:00	140	227	854	895	3	0	2	0	0	58	S	3
2023-08-23	02:42:00	0	21	95	97	0	0	0	0	0	60	S		2023-08-23	02:42:00	0	21	95	97	0	0	0	0	0	60	S	3
2023-08-23	02:43:00	0	0	0	0	0	0	0	0	0	60	S		2023-08-23	02:43:00	0	0	0	0	0	0	0	0	0	60	S	3
2023-08-23	02:44:00	0	0	0	0	0	0	0	0	0	60	S		2023-08-23	02:44:00	0	0	0	0	0	0	0	0	0	60	S	3
2023-08-23	02:45:00	0	0	0	0	0	0	0	0	0	60	S		2023-08-23	02:45:00	0	0	0	0	0	0	0	0	0	60	S	3
2023-08-23	02:46:00	0	0	0	0	0	0	60	0	0	0	S		2023-08-23	02:46:00	0	0	0	0	0	0	60	0	0	0	S	3
2023-08-23	02:47:00	0	0	0	0	0	0	60	0	0	0	S		2023-08-23	02:47:00	0	0	0	0	0	0	60	0	0	0	S	3
2023-08-23	02:48:00	0	0	0	0	0	0	60	0	0	0	S		2023-08-23	02:48:00	0	0	0	0	0	0	60	0	0	0	S	3
2023-08-23	02:49:00	0	0	0	0	0	0	60	0	0	0	S		2023-08-23	02:49:00	0	0	0	0	0	0	60	0	0	0	S	3
2023-08-23	02:50:00	0	300	231	379	0	0	1	0	0	59	S		2023-08-23	02:50:00	0	300	231	379	0	0	1	0	0	59	S	3
2023-08-23	02:51:00	0	0	20	20	0	0	0	0	0	60	S		2023-08-23	02:51:00	0	0	20	20	0	0	0	0	0	60	S	3
2023-08-23	02:52:00	0	0	0	0	0	0	0	0	0	60	S		2023-08-23	02:52:00	0	0	0	0	0	0	0	0	0	60	S	3
2023-08-23	02:53:00	0	36	62	72	0	0	0	0	0	60	S		2023-08-23	02:53:00	0	36	62	72	0	0	0	0	0	60	S	3
2023-08-23	02:54:00	0	0	0	0	0	0	0	0	0	60	S		2023-08-23	02:54:00	0	0	0	0	0	0	0	0	0	60	S	3
2023-08-23	02:55:00	362	273	765	889	4	0	0	0	2	58	S		2023-08-23	02:55:00	362	273	765	889	4	0	0	0	2	58	S	3
2023-08-23	02:56:00	0	0	0	0	0	0	0	0	0	60	S		2023-08-23	02:56:00	0	0	0	0	0	0	0	0	0	60	S	3
2023-08-23	02:57:00	0	0	0	0	0	0	0	0	0	60	S		2023-08-23	02:57:00	0	0	0	0	0	0	0	0	0	60	S	3
2023-08-23	02:58:00	0	0	0	0	0	0	0	0	0	60	S		2023-08-23	02:58:00	0	0	0	0	0	0	0	0	0	60	S	3
2023-08-23	02:59:00	0	0	0	0	0	0	0	0	0	60	S		2023-08-23	02:59:00	0	0	0	0	0	0	0	0	0	60	W	1
2023-08-23	03:00:00	0	0	0	0	0	0	0	0	0	60	S		2023-08-23	03:00:00	0	0	0	0	0	0	0	0	0	60	W	1
2023-08-23	03:01:00	0	0	0	0	0	0	0	0	0	60	S		2023-08-23	03:01:00	0	0	0	0	0	0	0	0	0	60	S	3
2023-08-23	03:02:00	0	0	0	0	0	0	0	0	0	60	S		2023-08-23	03:02:00	0	0	0	0	0	0	0	0	0	60	S	3
2023-08-23	03:03:00	0	0	0	0	0	0	60	0	0	0	S		2023-08-23	03:03:00	0	0	0	0	0	0	60	0	0	0	S	3
2023-08-23	03:04:00	164	452	596	766	2	0	1	0	0	59	S		2023-08-23	03:04:00	164	452	596	766	2	0	1	0	0	59	S	3
2023-08-23	03:05:00	224	232	1141	1186	2	0	0	0	0	60	S		2023-08-23	03:05:00	224	232	1141	1186	2	0	0	0	0	60	S	3
2023-08-23	03:06:00	0	0	0	0	0	0	0	0	0	60	S		2023-08-23	03:06:00	0	0	0	0	0	0	0	0	0	60	S	3
2023-08-23	03:07:00	0	0	0	0	0	0	0	0	0	60	S		2023-08-23	03:07:00	0	0	0	0	0	0	0	0	0	60	S	3
2023-08-23	03:08:00	0	33	8	34	0	0	0	0	0	60	S		2023-08-23	03:08:00	0	33	8	34	0	0	0	0	0	60	S	3
2023-08-23	03:09:00	0	0	0	0	0	0	0	0	0	60	S		2023-08-23	03:09:00	0	0	0	0	0	0	0	0	0	60	S	3
2023-08-23	03:10:00	0	0	0	0	0	0	0	0	0	60	S		2023-08-23	03:10:00	0	0	0	0	0	0	0	0	0	60	S	3
2023-08-23	03:11:00	0	0	0	0	0	0	0	0	0	60	S		2023-08-23	03:11:00	0	0	0	0	0	0	0	0	0	60	S	3
2023-08-23	03:12:00	0	0	0	0	0	0	60	0	0	0	S		2023-08-23	03:12:00	0	0	0	0	0	0	60	0	0	0	S	3
2023-08-23	03:13:00	0	0	0	0	0	0	60	0	0	0	S		2023-08-23	03:13:00	0	0	0	0	0	0	60	0	0	0	S	3
2023-08-23	03:14:00	0	0	0	0	0	0	60	0	0	0	S		2023-08-23	03:14:00	0	0	0	0	0	0	60	0	0	0	S	3
2023-08-23	03:15:00	0	0	0	0	0	0	60	0	0	0	S		2023-08-23	03:15:00	0	0	0	0	0	0	60	0	0	0	S	3
2023-08-23	03:16:00	0	0	0	0	0	0	60	0	0	0	S		2023-08-23	03:16:00	0	0	0	0	0	0	60	0	0	0	S	3
2023-08-23	03:17:00	0	0	0	0	0	0	60	0	0	0	S		2023-08-23	03:17:00	0	0	0	0	0	0	60	0	0	0	S	3
2023-08-23	03:18:00	0	0	0	0	0	0	60	0	0	0	S		2023-08-23	03:18:00	0	0	0	0	0	0	60	0	0	0	S	3
2023-08-23	03:19:00	1264	1928	1750	2894	12	0	0	60	0	0	W		2023-08-23	03:19:00	1264	1928	1750	2894	12	0	0	60	0	0	W	4
2023-08-23	03:20:00	0	0	0	0	0	0	0	0	0	60	W		2023-08-23	03:20:00	0	0	0	0	0	0	0	0	0	60	W	4
2023-08-23	03:21:00	0	0	0	0	0	0	0	0	0	60	S		2023-08-23	03:21:00	0	0	0	0	0	0	0	0	0	60	W	1
2023-08-23	03:22:00	229	259	488	598	2	0	0	0	3	57	W		2023-08-23	03:22:00	229	259	488	598	2	0	0	0	3	57	W	4
2023-08-23	03:23:00	0	0	0	0	0	0	0	0	0	60	W		2023-08-23	03:23:00	0	0	0	0	0	0	0	0	0	60	W	4
2023-08-23	03:24:00	0	0	0	0	0	0	0	0	0	60	S		2023-08-23	03:24:00	0	0	0	0	0	0	0	0	0	60	W	1
2023-08-23	03:25:00	0	0	0	0	0	0	0	0	0	60	S		2023-08-23	03:25:00	0	0	0	0	0	0	0	0	0	60	S	3
2023-08-23	03:26:00	0	0	0	0	0	0	60	0	0	0	S		2023-08-23	03:26:00	0	0	0	0	0	0	60	0	0	0	S	3
2023-08-23	03:27:00	0	0	0	0	0	0	60	0	0	0	S		2023-08-23	03:27:00	0	0	0	0	0	0	60	0	0	0	S	3
2023-08-23	03:28:00	0	0	0	0	0	0	60	0	0	0	S		2023-08-23	03:28:00	0	0	0	0	0	0	60	0	0	0	S	3
2023-08-23	03:29:00	0	0	0	0	0	0	60	0	0	0	S		2023-08-23	03:29:00	0	0	0	0	0	0	60	0	0	0	S	3
2023-08-23	03:30:00	0	0	0	0	0	0	60	0	0	0	S		2023-08-23	03:30:00	0	0	0	0	0	0	60	0	0	0	S	3
2023-08-23	03:31:00	0	0	0	0	0	0	60	0	0	0	S		2023-08-23	03:31:00	0	0	0	0	0	0	60	0	0	0	S	3
2023-08-23	03:32:00	0	0	0	0	0	0	60	0	0	0	S		2023-08-23	03:32:00	0	0	0	0	0	0	60	0	0	0	S	3
2023-08-23	03:33:00	0	0	0	0	0	0	60	0	0	0	S		2023-08-23	03:33:00	0	0	0	0	0	0	60	0	0	0	S	3
2023-08-23	03:34:00	854	747	1272	1704	7	0	0	60	0	0	W		2023-08-23	03:34:00	854	747	1272	1704	7	0	0	60	0	0	W	4
2023-08-23	03:35:00	0	0	0	0	0	0	0	0	0	60	S		2023-08-23	03:35:00	0	0	0	0	0	0	0	0	0	60	W	1
2023-08-23	03:36:00	0	0	0	0	0	0	0	0	0	60	S		2023-08-23	03:36:00	0	0	0	0	0	0	0	0	0	60	W	1
2023-08-23	03:37:00	0	0	0	0	0	0	0	0	0	60	S		2023-08-23	03:37:00	0	0	0	0	0	0	0	0	0	60	W	1
2023-08-23	03:38:00	565	871	968	1419	5	0	0	60	0	0	W		2023-08-23	03:38:00	565	871	968	1419	5	0	0	60	0	0	W	4
2023-08-23	03:39:00	8	60	97	114	0	0	0	0	0	60	S		2023-08-23	03:39:00	8	60	97	114	0	0	0	0	0	60	W	1
2023-08-23	03:40:00	0	0	0	0	0	0	0	0	0	60	S		2023-08-23	03:40:00	0	0	0	0	0	0	0	0	0	60	W	1
2023-08-23	03:41:00	47	96	81	134	1	0	0	0	0	60	S		2023-08-23	03:41:00	47	96	81	134	1	0	0	0	0	60	W	1
2023-08-23	03:42:00	0	0	0	0	0	0	0	0	0	60	S		2023-08-23	03:42:00	0	0	0	0	0	0	0	0	0	60	W	1
2023-08-23	03:43:00	0	0	0	0	0	0	0	0	0	60	S		2023-08-23	03:43:00	0	0	0	0	0	0	0	0	0	60	W	1
2023-08-23	03:44:00	0	0	0	0	0	0	0	0	0	60	S		2023-08-23	03:44:00	0	0	0	0	0	0	0	0	0	60	W	1
2023-08-23	03:45:00	0	0	0	0	0	0	60	0	0	0	S		2023-08-23	03:45:00	0	0	0	0	0	0	60	0	0	0	W	1
2023-08-23	03:46:00	88	286	89	312	0	0	0	0	0	60	S		2023-08-23	03:46:00	88	286	89	312	0	0	0	0	0	60	W	1
2023-08-23	03:47:00	54	273	39	281	1	0	59	0	0	1	S		2023-08-23	03:47:00	54	273	39	281	1	0	59	0	0	1	W	1
2023-08-23	03:48:00	0	0	0	0	0	0	60	0	0	0	S		2023-08-23	03:48:00	0	0	0	0	0	0	60	0	0	0	S	3
2023-08-23	03:49:00	0	0	0	0	0	0	60	0	0	0	S		2023-08-23	03:49:00	0	0	0	0	0	0	60	0	0	0	W	1
2023-08-23	03:50:00	0	0	0	0	0	0	60	0	0	0	S		2023-08-23	03:50:00	0	0	0	0	0	0	60	0	0	0	S	3
2023-08-23	03:51:00	0	0	0	0	0	0	60	0	0	0	S		2023-08-23	03:51:00	0	0	0	0	0	0	60	0	0	0	S	3
2023-08-23	03:52:00	0	0	0	0	0	0	60	0	0	0	S		2023-08-23	03:52:00	0	0	0	0	0	0	60	0	0	0	S	3
2023-08-23	03:53:00	191	557	243	637	3	0	44	0	1	15	S		2023-08-23	03:53:00	191	557	243	637	3	0	44	0	1	15	S	3
2023-08-23	03:54:00	0	0	0	0	0	0	0	0	0	60	S		2023-08-23	03:54:00	0	0	0	0	0	0	0	0	0	60	S	3
2023-08-23	03:55:00	0	0	0	0	0	0	0	0	0	60	S		2023-08-23	03:55:00	0	0	0	0	0	0	0	0	0	60	W	1
2023-08-23	03:56:00	191	843	274	907	6	0	0	0	0	60	S		2023-08-23	03:56:00	191	843	274	907	6	0	0	0	0	60	S	3
2023-08-23	03:57:00	0	10	0	10	0	0	0	0	0	60	S		2023-08-23	03:57:00	0	10	0	10	0	0	0	0	0	60	S	3
2023-08-23	03:58:00	0	0	0	0	0	0	0	0	0	60	S		2023-08-23	03:58:00	0	0	0	0	0	0	0	0	0	60	S	3
2023-08-23	03:59:00	107	537	72	552	3	0	0	0	56	4	S		2023-08-23	03:59:00	107	537	72	552	3	0	0	0	56	4	S	3
2023-08-23	04:00:00	27	10	0	29	1	0	0	0	60	0	S		2023-08-23	04:00:00	27	10	0	29	1	0	0	0	60	0	S	3
2023-08-23	04:01:00	0	0	0	0	0	0	0	0	60	0	S		2023-08-23	04:01:00	0	0	0	0	0	0	0	0	60	0	S	3
2023-08-23	04:02:00	2	28	0	28	0	0	0	0	60	0	S		2023-08-23	04:02:00	2	28	0	28	0	0	0	0	60	0	S	3
2023-08-23	04:03:00	0	0	0	0	0	0	0	0	60	0	S		2023-08-23	04:03:00	0	0	0	0	0	0	0	0	60	0	S	3
2023-08-23	04:04:00	0	0	0	0	0	0	0	0	60	0	S		2023-08-23	04:04:00	0	0	0	0	0	0	0	0	60	0	S	3
2023-08-23	04:05:00	38	158	34	166	0	0	0	0	16	44	S		2023-08-23	04:05:00	38	158	34	166	0	0	0	0	16	44	S	3
2023-08-23	04:06:00	0	0	0	0	0	0	0	0	0	60	S		2023-08-23	04:06:00	0	0	0	0	0	0	0	0	0	60	S	3
2023-08-23	04:07:00	0	0	0	0	0	0	0	0	0	60	S		2023-08-23	04:07:00	0	0	0	0	0	0	0	0	0	60	S	3
2023-08-23	04:08:00	0	0	0	0	0	0	0	0	0	60	S		2023-08-23	04:08:00	0	0	0	0	0	0	0	0	0	60	S	3
2023-08-23	04:09:00	0	0	0	0	0	0	60	0	0	0	S		2023-08-23	04:09:00	0	0	0	0	0	0	60	0	0	0	S	3
2023-08-23	04:10:00	0	0	0	0	0	0	60	0	0	0	S		2023-08-23	04:10:00	0	0	0	0	0	0	60	0	0	0	S	3
2023-08-23	04:11:00	0	0	0	0	0	0	60	0	0	0	S		2023-08-23	04:11:00	0	0	0	0	0	0	60	0	0	0	S	3
2023-08-23	04:12:00	0	0	0	0	0	0	60	0	0	0	S		2023-08-23	04:12:00	0	0	0	0	0	0	60	0	0	0	S	3
2023-08-23	04:13:00	0	0	0	0	0	0	60	0	0	0	S		2023-08-23	04:13:00	0	0	0	0	0	0	60	0	0	0	S	3
2023-08-23	04:14:00	0	0	0	0	0	0	60	0	0	0	S		2023-08-23	04:14:00	0	0	0	0	0	0	60	0	0	0	S	3
2023-08-23	04:15:00	0	0	0	0	0	0	60	0	0	0	S		2023-08-23	04:15:00	0	0	0	0	0	0	60	0	0	0	S	3
2023-08-23	04:16:00	0	0	0	0	0	0	60	0	0	0	S		2023-08-23	04:16:00	0	0	0	0	0	0	60	0	0	0	S	3
2023-08-23	04:17:00	0	0	0	0	0	0	60	0	0	0	S		2023-08-23	04:17:00	0	0	0	0	0	0	60	0	0	0	S	3
2023-08-23	04:18:00	0	0	0	0	0	0	0	0	0	60	S		2023-08-23	04:18:00	0	0	0	0	0	0	0	0	0	60	S	3
2023-08-23	04:19:00	0	0	0	0	0	0	0	0	0	60	S		2023-08-23	04:19:00	0	0	0	0	0	0	0	0	0	60	S	3
2023-08-23	04:20:00	0	0	0	0	0	0	0	0	0	60	S		2023-08-23	04:20:00	0	0	0	0	0	0	0	0	0	60	S	3
2023-08-23	04:21:00	0	0	0	0	0	0	0	0	0	60	S		2023-08-23	04:21:00	0	0	0	0	0	0	0	0	0	60	S	3
2023-08-23	04:22:00	0	0	0	0	0	0	60	0	0	0	S		2023-08-23	04:22:00	0	0	0	0	0	0	60	0	0	0	S	3
2023-08-23	04:23:00	0	0	0	0	0	0	60	0	0	0	S		2023-08-23	04:23:00	0	0	0	0	0	0	60	0	0	0	S	3
2023-08-23	04:24:00	0	0	0	0	0	0	60	0	0	0	S		2023-08-23	04:24:00	0	0	0	0	0	0	60	0	0	0	S	3
2023-08-23	04:25:00	0	0	0	0	0	0	60	0	0	0	S		2023-08-23	04:25:00	0	0	0	0	0	0	60	0	0	0	S	3
2023-08-23	04:26:00	0	0	0	0	0	0	60	0	0	0	S		2023-08-23	04:26:00	0	0	0	0	0	0	60	0	0	0	S	3
2023-08-23	04:27:00	0	0	0	0	0	0	60	0	0	0	S		2023-08-23	04:27:00	0	0	0	0	0	0	60	0	0	0	W	1
2023-08-23	04:28:00	0	0	0	0	0	0	60	0	0	0	S		2023-08-23	04:28:00	0	0	0	0	0	0	60	0	0	0	S	3
2023-08-23	04:29:00	0	0	0	0	0	0	60	0	0	0	S		2023-08-23	04:29:00	0	0	0	0	0	0	60	0	0	0	S	3
2023-08-23	04:30:00	0	0	0	0	0	0	60	0	0	0	S		2023-08-23	04:30:00	0	0	0	0	0	0	60	0	0	0	S	3
2023-08-23	04:31:00	0	0	0	0	0	0	60	0	0	0	S		2023-08-23	04:31:00	0	0	0	0	0	0	60	0	0	0	S	3
2023-08-23	04:32:00	0	0	0	0	0	0	60	0	0	0	S		2023-08-23	04:32:00	0	0	0	0	0	0	60	0	0	0	S	3
2023-08-23	04:33:00	0	0	0	0	0	0	60	0	0	0	S		2023-08-23	04:33:00	0	0	0	0	0	0	60	0	0	0	S	3
2023-08-23	04:34:00	0	0	0	0	0	0	60	0	0	0	S		2023-08-23	04:34:00	0	0	0	0	0	0	60	0	0	0	S	3
2023-08-23	04:35:00	0	0	0	0	0	0	60	0	0	0	S		2023-08-23	04:35:00	0	0	0	0	0	0	60	0	0	0	S	3
2023-08-23	04:36:00	0	0	0	0	0	0	60	0	0	0	S		2023-08-23	04:36:00	0	0	0	0	0	0	60	0	0	0	S	3
2023-08-23	04:37:00	0	0	0	0	0	0	60	0	0	0	S		2023-08-23	04:37:00	0	0	0	0	0	0	60	0	0	0	S	3
2023-08-23	04:38:00	0	0	0	0	0	0	60	0	0	0	S		2023-08-23	04:38:00	0	0	0	0	0	0	60	0	0	0	S	3
2023-08-23	04:39:00	0	0	0	0	0	0	60	0	0	0	S		2023-08-23	04:39:00	0	0	0	0	0	0	60	0	0	0	S	3
2023-08-23	04:40:00	0	0	0	0	0	0	60	0	0	0	S		2023-08-23	04:40:00	0	0	0	0	0	0	60	0	0	0	S	3
2023-08-23	04:41:00	0	0	0	0	0	0	60	0	0	0	S		2023-08-23	04:41:00	0	0	0	0	0	0	60	0	0	0	S	3
2023-08-23	04:42:00	0	0	0	0	0	0	60	0	0	0	S		2023-08-23	04:42:00	0	0	0	0	0	0	60	0	0	0	S	3
2023-08-23	04:43:00	0	0	0	0	0	0	60	0	0	0	S		2023-08-23	04:43:00	0	0	0	0	0	0	60	0	0	0	S	3
2023-08-23	04:44:00	0	0	0	0	0	0	60	0	0	0	S		2023-08-23	04:44:00	0	0	0	0	0	0	60	0	0	0	S	3
2023-08-23	04:45:00	428	402	650	876	3	0	0	60	0	0	W		2023-08-23	04:45:00	428	402	650	876	3	0	0	60	0	0	S	2
2023-08-23	04:46:00	503	713	362	945	6	0	0	60	0	0	W		2023-08-23	04:46:00	503	713	362	945	6	0	0	60	0	0	S	2
2023-08-23	04:47:00	0	0	0	0	0	0	0	0	0	60	S		2023-08-23	04:47:00	0	0	0	0	0	0	0	0	0	60	W	1
2023-08-23	04:48:00	146	364	73	399	2	0	0	0	0	60	S		2023-08-23	04:48:00	146	364	73	399	2	0	0	0	0	60	W	1
2023-08-23	04:49:00	0	0	0	0	0	0	0	0	0	60	S		2023-08-23	04:49:00	0	0	0	0	0	0	0	0	0	60	W	1
2023-08-23	04:50:00	0	0	0	0	0	0	0	0	0	60	S		2023-08-23	04:50:00	0	0	0	0	0	0	0	0	0	60	W	1
2023-08-23	04:51:00	0	0	0	0	0	0	0	0	0	60	S		2023-08-23	04:51:00	0	0	0	0	0	0	0	0	0	60	W	1
2023-08-23	04:52:00	0	0	0	0	0	0	60	0	0	0	S		2023-08-23	04:52:00	0	0	0	0	0	0	60	0	0	0	W	1
2023-08-23	04:53:00	0	0	0	0	0	0	60	0	0	0	S		2023-08-23	04:53:00	0	0	0	0	0	0	60	0	0	0	S	3
2023-08-23	04:54:00	0	0	0	0	0	0	60	0	0	0	S		2023-08-23	04:54:00	0	0	0	0	0	0	60	0	0	0	S	3
2023-08-23	04:55:00	0	0	0	0	0	0	60	0	0	0	S		2023-08-23	04:55:00	0	0	0	0	0	0	60	0	0	0	S	3
2023-08-23	04:56:00	0	0	0	0	0	0	60	0	0	0	S		2023-08-23	04:56:00	0	0	0	0	0	0	60	0	0	0	S	3
2023-08-23	04:57:00	0	0	0	0	0	0	60	0	0	0	S		2023-08-23	04:57:00	0	0	0	0	0	0	60	0	0	0	S	3
2023-08-23	04:58:00	0	0	0	0	0	0	60	0	0	0	S		2023-08-23	04:58:00	0	0	0	0	0	0	60	0	0	0	S	3
2023-08-23	04:59:00	0	0	0	0	0	0	60	0	0	0	S		2023-08-23	04:59:00	0	0	0	0	0	0	60	0	0	0	S	3
2023-08-23	05:00:00	0	0	0	0	0	0	60	0	0	0	S		2023-08-23	05:00:00	0	0	0	0	0	0	60	0	0	0	S	3
2023-08-23	05:01:00	0	0	0	0	0	0	60	0	0	0	S		2023-08-23	05:01:00	0	0	0	0	0	0	60	0	0	0	S	3
2023-08-23	05:02:00	0	0	0	0	0	0	60	0	0	0	S		2023-08-23	05:02:00	0	0	0	0	0	0	60	0	0	0	S	3
2023-08-23	05:03:00	0	0	0	0	0	0	60	0	0	0	S		2023-08-23	05:03:00	0	0	0	0	0	0	60	0	0	0	S	3
2023-08-23	05:04:00	101	129	231	283	2	0	0	0	0	60	S		2023-08-23	05:04:00	101	129	231	283	2	0	0	0	0	60	S	3
2023-08-23	05:05:00	0	0	0	0	0	0	0	0	0	60	S		2023-08-23	05:05:00	0	0	0	0	0	0	0	0	0	60	S	3
2023-08-23	05:06:00	0	0	0	0	0	0	0	0	0	60	S		2023-08-23	05:06:00	0	0	0	0	0	0	0	0	0	60	S	3
2023-08-23	05:07:00	0	0	0	0	0	0	0	0	0	60	S		2023-08-23	05:07:00	0	0	0	0	0	0	0	0	0	60	S	3
2023-08-23	05:08:00	0	0	0	0	0	0	60	0	0	0	S		2023-08-23	05:08:00	0	0	0	0	0	0	60	0	0	0	S	3
2023-08-23	05:09:00	0	0	0	0	0	0	60	0	0	0	S		2023-08-23	05:09:00	0	0	0	0	0	0	60	0	0	0	S	3
2023-08-23	05:10:00	0	0	0	0	0	0	60	0	0	0	S		2023-08-23	05:10:00	0	0	0	0	0	0	60	0	0	0	S	3
2023-08-23	05:11:00	0	0	0	0	0	0	60	0	0	0	S		2023-08-23	05:11:00	0	0	0	0	0	0	60	0	0	0	S	3
2023-08-23	05:12:00	0	0	0	0	0	0	60	0	0	0	S		2023-08-23	05:12:00	0	0	0	0	0	0	60	0	0	0	S	3
2023-08-23	05:13:00	0	0	0	0	0	0	60	0	0	0	S		2023-08-23	05:13:00	0	0	0	0	0	0	60	0	0	0	S	3
2023-08-23	05:14:00	0	0	0	0	0	0	60	0	0	0	S		2023-08-23	05:14:00	0	0	0	0	0	0	60	0	0	0	S	3
2023-08-23	05:15:00	0	0	0	0	0	0	60	0	0	0	S		2023-08-23	05:15:00	0	0	0	0	0	0	60	0	0	0	S	3
2023-08-23	05:16:00	0	0	0	0	0	0	0	0	0	60	S		2023-08-23	05:16:00	0	0	0	0	0	0	0	0	0	60	W	1
2023-08-23	05:17:00	0	0	0	0	0	0	0	0	0	60	S		2023-08-23	05:17:00	0	0	0	0	0	0	0	0	0	60	W	1
2023-08-23	05:18:00	0	0	0	0	0	0	0	0	0	60	S		2023-08-23	05:18:00	0	0	0	0	0	0	0	0	0	60	S	3
2023-08-23	05:19:00	0	0	0	0	0	0	0	0	0	60	S		2023-08-23	05:19:00	0	0	0	0	0	0	0	0	0	60	W	1
2023-08-23	05:20:00	0	0	0	0	0	0	60	0	0	0	S		2023-08-23	05:20:00	0	0	0	0	0	0	60	0	0	0	S	3
2023-08-23	05:21:00	0	0	0	0	0	0	60	0	0	0	S		2023-08-23	05:21:00	0	0	0	0	0	0	60	0	0	0	S	3
2023-08-23	05:22:00	0	0	0	0	0	0	60	0	0	0	S		2023-08-23	05:22:00	0	0	0	0	0	0	60	0	0	0	S	3
2023-08-23	05:23:00	0	0	0	0	0	0	60	0	0	0	S		2023-08-23	05:23:00	0	0	0	0	0	0	60	0	0	0	S	3
2023-08-23	05:24:00	0	0	0	0	0	0	60	0	0	0	S		2023-08-23	05:24:00	0	0	0	0	0	0	60	0	0	0	S	3
2023-08-23	05:25:00	0	0	0	0	0	0	60	0	0	0	S		2023-08-23	05:25:00	0	0	0	0	0	0	60	0	0	0	S	3
2023-08-23	05:26:00	0	0	0	0	0	0	60	0	0	0	S		2023-08-23	05:26:00	0	0	0	0	0	0	60	0	0	0	S	3
2023-08-23	05:27:00	0	0	0	0	0	0	60	0	0	0	S		2023-08-23	05:27:00	0	0	0	0	0	0	60	0	0	0	S	3
2023-08-23	05:28:00	0	0	0	0	0	0	60	0	0	0	S		2023-08-23	05:28:00	0	0	0	0	0	0	60	0	0	0	S	3
2023-08-23	05:29:00	717	1113	705	1500	4	0	0	60	0	0	W		2023-08-23	05:29:00	717	1113	705	1500	4	0	0	60	0	0	S	2
2023-08-23	05:30:00	62	505	618	800	1	0	30	0	0	30	S		2023-08-23	05:30:00	62	505	618	800	1	0	30	0	0	30	S	3
2023-08-23	05:31:00	171	438	1156	1248	2	0	59	0	0	1	S		2023-08-23	05:31:00	171	438	1156	1248	2	0	59	0	0	1	S	3
2023-08-23	05:32:00	0	0	0	0	0	0	60	0	0	0	S		2023-08-23	05:32:00	0	0	0	0	0	0	60	0	0	0	S	3
2023-08-23	05:33:00	0	0	0	0	0	0	60	0	0	0	S		2023-08-23	05:33:00	0	0	0	0	0	0	60	0	0	0	S	3
2023-08-23	05:34:00	0	0	0	0	0	0	60	0	0	0	S		2023-08-23	05:34:00	0	0	0	0	0	0	60	0	0	0	S	3
2023-08-23	05:35:00	0	0	0	0	0	0	60	0	0	0	S		2023-08-23	05:35:00	0	0	0	0	0	0	60	0	0	0	S	3
2023-08-23	05:36:00	0	0	0	0	0	0	60	0	0	0	S		2023-08-23	05:36:00	0	0	0	0	0	0	60	0	0	0	S	3
2023-08-23	05:37:00	0	0	0	0	0	0	60	0	0	0	S		2023-08-23	05:37:00	0	0	0	0	0	0	60	0	0	0	S	3
2023-08-23	05:38:00	325	246	610	734	3	0	47	0	1	12	S		2023-08-23	05:38:00	325	246	610	734	3	0	47	0	1	12	S	3
2023-08-23	05:39:00	0	0	0	0	0	0	0	0	0	60	S		2023-08-23	05:39:00	0	0	0	0	0	0	0	0	0	60	S	3
2023-08-23	05:40:00	0	0	0	0	0	0	0	0	0	60	S		2023-08-23	05:40:00	0	0	0	0	0	0	0	0	0	60	S	3
2023-08-23	05:41:00	0	0	0	0	0	0	0	0	0	60	S		2023-08-23	05:41:00	0	0	0	0	0	0	0	0	0	60	S	3
2023-08-23	05:42:00	0	0	0	0	0	0	0	0	0	60	S		2023-08-23	05:42:00	0	0	0	0	0	0	0	0	0	60	S	3
2023-08-23	05:43:00	0	0	0	0	0	0	60	0	0	0	S		2023-08-23	05:43:00	0	0	0	0	0	0	60	0	0	0	S	3
2023-08-23	05:44:00	83	72	171	203	1	0	0	0	0	60	S		2023-08-23	05:44:00	83	72	171	203	1	0	0	0	0	60	S	3
2023-08-23	05:45:00	0	0	0	0	0	0	0	0	0	60	S		2023-08-23	05:45:00	0	0	0	0	0	0	0	0	0	60	S	3
2023-08-23	05:46:00	161	535	817	990	2	0	6	0	0	54	S		2023-08-23	05:46:00	161	535	817	990	2	0	6	0	0	54	S	3
2023-08-23	05:47:00	0	0	0	0	0	0	60	0	0	0	S		2023-08-23	05:47:00	0	0	0	0	0	0	60	0	0	0	S	3
2023-08-23	05:48:00	0	0	0	0	0	0	60	0	0	0	S		2023-08-23	05:48:00	0	0	0	0	0	0	60	0	0	0	W	1
2023-08-23	05:49:00	0	0	0	0	0	0	60	0	0	0	S		2023-08-23	05:49:00	0	0	0	0	0	0	60	0	0	0	W	1
2023-08-23	05:50:00	0	0	0	0	0	0	60	0	0	0	S		2023-08-23	05:50:00	0	0	0	0	0	0	60	0	0	0	W	1
2023-08-23	05:51:00	0	0	0	0	0	0	60	0	0	0	S		2023-08-23	05:51:00	0	0	0	0	0	0	60	0	0	0	W	1
2023-08-23	05:52:00	0	0	0	0	0	0	60	0	0	0	S		2023-08-23	05:52:00	0	0	0	0	0	0	60	0	0	0	W	1
2023-08-23	05:53:00	44	48	0	65	1	0	60	0	0	0	S		2023-08-23	05:53:00	44	48	0	65	1	0	60	0	0	0	W	1
2023-08-23	05:54:00	0	0	0	0	0	0	60	0	0	0	S		2023-08-23	05:54:00	0	0	0	0	0	0	60	0	0	0	S	3
2023-08-23	05:55:00	0	0	0	0	0	0	60	0	0	0	S		2023-08-23	05:55:00	0	0	0	0	0	0	60	0	0	0	S	3
2023-08-23	05:56:00	0	0	0	0	0	0	60	0	0	0	S		2023-08-23	05:56:00	0	0	0	0	0	0	60	0	0	0	S	3
2023-08-23	05:57:00	0	16	0	16	0	0	60	0	0	0	S		2023-08-23	05:57:00	0	16	0	16	0	0	60	0	0	0	S	3
2023-08-23	05:58:00	0	0	0	0	0	0	60	0	0	0	S		2023-08-23	05:58:00	0	0	0	0	0	0	60	0	0	0	S	3
2023-08-23	05:59:00	1252	1564	2253	3015	6	0	0	60	0	0	W		2023-08-23	05:59:00	1252	1564	2253	3015	6	0	0	60	0	0	S	2
2023-08-23	06:00:00	66	200	40	214	1	0	0	0	60	0	W		2023-08-23	06:00:00	66	200	40	214	1	0	0	0	60	0	S	2
2023-08-23	06:01:00	0	0	0	0	0	0	0	0	60	0	S		2023-08-23	06:01:00	0	0	0	0	0	0	0	0	60	0	S	3
2023-08-23	06:02:00	0	0	0	0	0	0	0	0	60	0	S		2023-08-23	06:02:00	0	0	0	0	0	0	0	0	60	0	S	3
2023-08-23	06:03:00	0	0	0	0	0	0	0	0	60	0	W		2023-08-23	06:03:00	0	0	0	0	0	0	0	0	60	0	S	2
2023-08-23	06:04:00	0	0	0	0	0	0	0	0	60	0	S		2023-08-23	06:04:00	0	0	0	0	0	0	0	0	60	0	S	3
2023-08-23	06:05:00	0	0	0	0	0	0	0	0	60	0	S		2023-08-23	06:05:00	0	0	0	0	0	0	0	0	60	0	S	3
2023-08-23	06:06:00	0	0	0	0	0	0	0	0	60	0	S		2023-08-23	06:06:00	0	0	0	0	0	0	0	0	60	0	S	3
2023-08-23	06:07:00	0	0	0	0	0	0	60	0	0	0	S		2023-08-23	06:07:00	0	0	0	0	0	0	60	0	0	0	S	3
2023-08-23	06:08:00	0	0	0	0	0	0	60	0	0	0	S		2023-08-23	06:08:00	0	0	0	0	0	0	60	0	0	0	S	3
2023-08-23	06:09:00	233	202	417	519	2	0	0	0	48	12	S		2023-08-23	06:09:00	233	202	417	519	2	0	0	0	48	12	S	3
2023-08-23	06:10:00	0	0	0	0	0	0	0	0	0	60	S		2023-08-23	06:10:00	0	0	0	0	0	0	0	0	0	60	S	3
2023-08-23	06:11:00	0	0	0	0	0	0	0	0	0	60	S		2023-08-23	06:11:00	0	0	0	0	0	0	0	0	0	60	S	3
2023-08-23	06:12:00	0	0	0	0	0	0	0	0	0	60	S		2023-08-23	06:12:00	0	0	0	0	0	0	0	0	0	60	S	3
2023-08-23	06:13:00	0	0	0	0	0	0	60	0	0	0	S		2023-08-23	06:13:00	0	0	0	0	0	0	60	0	0	0	S	3
2023-08-23	06:14:00	0	0	0	0	0	0	0	0	0	60	S		2023-08-23	06:14:00	0	0	0	0	0	0	0	0	0	60	S	3
2023-08-23	06:15:00	0	0	0	0	0	0	0	0	0	60	S		2023-08-23	06:15:00	0	0	0	0	0	0	0	0	0	60	S	3
2023-08-23	06:16:00	51	111	27	125	2	0	0	0	23	37	S		2023-08-23	06:16:00	51	111	27	125	2	0	0	0	23	37	S	3
2023-08-23	06:17:00	0	0	0	0	0	0	0	0	60	0	S		2023-08-23	06:17:00	0	0	0	0	0	0	0	0	60	0	S	3
2023-08-23	06:18:00	0	0	0	0	0	0	0	0	60	0	S		2023-08-23	06:18:00	0	0	0	0	0	0	0	0	60	0	S	3
2023-08-23	06:19:00	0	0	0	0	0	0	0	0	60	0	S		2023-08-23	06:19:00	0	0	0	0	0	0	0	0	60	0	S	3
2023-08-23	06:20:00	0	0	0	0	0	0	60	0	0	0	S		2023-08-23	06:20:00	0	0	0	0	0	0	60	0	0	0	S	3
2023-08-23	06:21:00	0	0	0	0	0	0	60	0	0	0	S		2023-08-23	06:21:00	0	0	0	0	0	0	60	0	0	0	S	3
2023-08-23	06:22:00	0	0	0	0	0	0	60	0	0	0	S		2023-08-23	06:22:00	0	0	0	0	0	0	60	0	0	0	S	3
2023-08-23	06:23:00	0	0	0	0	0	0	60	0	0	0	S		2023-08-23	06:23:00	0	0	0	0	0	0	60	0	0	0	S	3
2023-08-23	06:24:00	0	0	0	0	0	0	60	0	0	0	S		2023-08-23	06:24:00	0	0	0	0	0	0	60	0	0	0	S	3
2023-08-23	06:25:00	0	0	0	0	0	0	60	0	0	0	S		2023-08-23	06:25:00	0	0	0	0	0	0	60	0	0	0	S	3
2023-08-23	06:26:00	0	0	0	0	0	0	60	0	0	0	S		2023-08-23	06:26:00	0	0	0	0	0	0	60	0	0	0	S	3
2023-08-23	06:27:00	0	0	0	0	0	0	60	0	0	0	S		2023-08-23	06:27:00	0	0	0	0	0	0	60	0	0	0	S	3
2023-08-23	06:28:00	0	0	0	0	0	0	60	0	0	0	S		2023-08-23	06:28:00	0	0	0	0	0	0	60	0	0	0	S	3
2023-08-23	06:29:00	0	0	0	0	0	0	60	0	0	0	S		2023-08-23	06:29:00	0	0	0	0	0	0	60	0	0	0	S	3
2023-08-23	06:30:00	704	967	239	1220	4	0	0	60	0	0	W		2023-08-23	06:30:00	704	967	239	1220	4	0	0	60	0	0	S	2
2023-08-23	06:31:00	0	0	0	0	0	0	0	0	60	0	S		2023-08-23	06:31:00	0	0	0	0	0	0	0	0	60	0	S	3
2023-08-23	06:32:00	0	0	0	0	0	0	0	0	60	0	S		2023-08-23	06:32:00	0	0	0	0	0	0	0	0	60	0	S	3
2023-08-23	06:33:00	0	0	0	0	0	0	0	0	60	0	S		2023-08-23	06:33:00	0	0	0	0	0	0	0	0	60	0	S	3
2023-08-23	06:34:00	0	0	0	0	0	0	60	0	0	0	S		2023-08-23	06:34:00	0	0	0	0	0	0	60	0	0	0	S	3
2023-08-23	06:35:00	0	0	0	0	0	0	0	0	60	0	S		2023-08-23	06:35:00	0	0	0	0	0	0	0	0	60	0	S	3
2023-08-23	06:36:00	0	0	0	0	0	0	0	0	60	0	S		2023-08-23	06:36:00	0	0	0	0	0	0	0	0	60	0	S	3
2023-08-23	06:37:00	0	0	0	0	0	0	0	0	60	0	S		2023-08-23	06:37:00	0	0	0	0	0	0	0	0	60	0	S	3
2023-08-23	06:38:00	0	0	0	0	0	0	0	0	60	0	S		2023-08-23	06:38:00	0	0	0	0	0	0	0	0	60	0	S	3
2023-08-23	06:39:00	0	0	0	0	0	0	60	0	0	0	S		2023-08-23	06:39:00	0	0	0	0	0	0	60	0	0	0	S	3
2023-08-23	06:40:00	0	0	0	0	0	0	60	0	0	0	S		2023-08-23	06:40:00	0	0	0	0	0	0	60	0	0	0	S	3
2023-08-23	06:41:00	0	0	0	0	0	0	60	0	0	0	S		2023-08-23	06:41:00	0	0	0	0	0	0	60	0	0	0	W	1
2023-08-23	06:42:00	0	0	0	0	0	0	60	0	0	0	S		2023-08-23	06:42:00	0	0	0	0	0	0	60	0	0	0	S	3
2023-08-23	06:43:00	0	0	0	0	0	0	60	0	0	0	S		2023-08-23	06:43:00	0	0	0	0	0	0	60	0	0	0	S	3
2023-08-23	06:44:00	0	0	0	0	0	0	60	0	0	0	S		2023-08-23	06:44:00	0	0	0	0	0	0	60	0	0	0	S	3
2023-08-23	06:45:00	0	0	0	0	0	0	60	0	0	0	S		2023-08-23	06:45:00	0	0	0	0	0	0	60	0	0	0	S	3
2023-08-23	06:46:00	0	0	0	0	0	0	60	0	0	0	S		2023-08-23	06:46:00	0	0	0	0	0	0	60	0	0	0	S	3
2023-08-23	06:47:00	0	0	0	0	0	0	60	0	0	0	S		2023-08-23	06:47:00	0	0	0	0	0	0	60	0	0	0	S	3
2023-08-23	06:48:00	0	0	0	0	0	0	60	0	0	0	S		2023-08-23	06:48:00	0	0	0	0	0	0	60	0	0	0	S	3
2023-08-23	06:49:00	0	0	0	0	0	0	60	0	0	0	S		2023-08-23	06:49:00	0	0	0	0	0	0	60	0	0	0	S	3
2023-08-23	06:50:00	0	0	0	0	0	0	60	0	0	0	S		2023-08-23	06:50:00	0	0	0	0	0	0	60	0	0	0	S	3
2023-08-23	06:51:00	0	0	0	0	0	0	60	0	0	0	S		2023-08-23	06:51:00	0	0	0	0	0	0	60	0	0	0	S	3
2023-08-23	06:52:00	0	0	0	0	0	0	60	0	0	0	S		2023-08-23	06:52:00	0	0	0	0	0	0	60	0	0	0	S	3
2023-08-23	06:53:00	0	0	0	0	0	0	60	0	0	0	S		2023-08-23	06:53:00	0	0	0	0	0	0	60	0	0	0	S	3
2023-08-23	06:54:00	0	0	0	0	0	0	60	0	0	0	S		2023-08-23	06:54:00	0	0	0	0	0	0	60	0	0	0	S	3
2023-08-23	06:55:00	0	0	0	0	0	0	60	0	0	0	S		2023-08-23	06:55:00	0	0	0	0	0	0	60	0	0	0	S	3
2023-08-23	06:56:00	0	0	0	0	0	0	60	0	0	0	S		2023-08-23	06:56:00	0	0	0	0	0	0	60	0	0	0	S	3
2023-08-23	06:57:00	0	0	0	0	0	0	60	0	0	0	S		2023-08-23	06:57:00	0	0	0	0	0	0	60	0	0	0	S	3
2023-08-23	06:58:00	0	0	0	0	0	0	60	0	0	0	S		2023-08-23	06:58:00	0	0	0	0	0	0	60	0	0	0	S	3
2023-08-23	06:59:00	0	0	0	0	0	0	60	0	0	0	W		2023-08-23	06:59:00	0	0	0	0	0	0	60	0	0	0	S	2
2023-08-23	07:00:00	0	0	0	0	0	0	60	0	0	0	W		2023-08-23	07:00:00	0	0	0	0	0	0	60	0	0	0	S	2
Sleep Period	08/22/2019 23:22:00 - 08/23/2019 07:14:00
Date	Time	Axis1	Axis2	Axis3	VM	Steps	Lux	Inclinometer Off	Inclinometer Standing	Inclinometer Sitting	Inclinometer Lying	Sleep or Awake?
2023-08-23	23:22:00	7	75	10	76	1	0	0	0	60	0	W		2023-08-23	23:22:00	7	75	10	76	1	0	0	0	60	0	S	2
2023-08-23	23:23:00	0	195	73	208	0	0	0	0	60	0	W		2023-08-23	23:23:00	0	195	73	208	0	0	0	0	60	0	S	2
2023-08-23	23:24:00	0	7	0	7	0	0	0	0	60	0	W		2023-08-23	23:24:00	0	7	0	7	0	0	0	0	60	0	S	2
2023-08-23	23:25:00	0	0	0	0	0	0	0	0	60	0	S		2023-08-23	23:25:00	0	0	0	0	0	0	0	0	60	0	S	3
2023-08-23	23:26:00	0	0	0	0	0	0	0	0	60	0	S		2023-08-23	23:26:00	0	0	0	0	0	0	0	0	60	0	S	3
2023-08-23	23:27:00	0	0	0	0	0	0	0	0	60	0	S		2023-08-23	23:27:00	0	0	0	0	0	0	0	0	60	0	S	3
2023-08-23	23:28:00	495	1078	886	1481	6	0	0	60	0	0	W		2023-08-23	23:28:00	495	1078	886	1481	6	0	0	60	0	0	S	2
2023-08-23	23:29:00	0	0	0	0	0	0	0	0	60	0	S		2023-08-23	23:29:00	0	0	0	0	0	0	0	0	60	0	S	3
2023-08-23	23:30:00	0	0	0	0	0	0	0	0	60	0	S		2023-08-23	23:30:00	0	0	0	0	0	0	0	0	60	0	S	3
2023-08-23	23:31:00	0	0	0	0	0	0	0	0	60	0	S		2023-08-23	23:31:00	0	0	0	0	0	0	0	0	60	0	S	3
2023-08-23	23:32:00	0	0	0	0	0	0	60	0	0	0	S		2023-08-23	23:32:00	0	0	0	0	0	0	60	0	0	0	S	3
2023-08-23	23:33:00	0	0	0	0	0	0	60	0	0	0	S		2023-08-23	23:33:00	0	0	0	0	0	0	60	0	0	0	S	3
2023-08-23	23:34:00	0	0	0	0	0	0	60	0	0	0	S		2023-08-23	23:34:00	0	0	0	0	0	0	60	0	0	0	S	3
2023-08-23	23:35:00	0	0	0	0	0	0	60	0	0	0	S		2023-08-23	23:35:00	0	0	0	0	0	0	60	0	0	0	S	3
2023-08-23	23:36:00	0	0	0	0	0	0	60	0	0	0	S		2023-08-23	23:36:00	0	0	0	0	0	0	60	0	0	0	S	3
2023-08-23	23:37:00	0	0	0	0	0	0	60	0	0	0	S		2023-08-23	23:37:00	0	0	0	0	0	0	60	0	0	0	S	3
2023-08-23	23:38:00	0	0	0	0	0	0	60	0	0	0	S		2023-08-23	23:38:00	0	0	0	0	0	0	60	0	0	0	S	3
2023-08-23	23:39:00	0	0	0	0	0	0	60	0	0	0	S		2023-08-23	23:39:00	0	0	0	0	0	0	60	0	0	0	S	3
2023-08-23	23:40:00	0	0	0	0	0	0	60	0	0	0	S		2023-08-23	23:40:00	0	0	0	0	0	0	60	0	0	0	S	3
2023-08-23	23:41:00	0	0	0	0	0	0	60	0	0	0	S		2023-08-23	23:41:00	0	0	0	0	0	0	60	0	0	0	S	3
2023-08-23	23:42:00	0	0	0	0	0	0	60	0	0	0	S		2023-08-23	23:42:00	0	0	0	0	0	0	60	0	0	0	S	3
2023-08-23	23:43:00	0	0	0	0	0	0	60	0	0	0	S		2023-08-23	23:43:00	0	0	0	0	0	0	60	0	0	0	S	3
2023-08-23	23:44:00	0	0	0	0	0	0	60	0	0	0	S		2023-08-23	23:44:00	0	0	0	0	0	0	60	0	0	0	S	3
2023-08-23	23:45:00	0	0	0	0	0	0	60	0	0	0	S		2023-08-23	23:45:00	0	0	0	0	0	0	60	0	0	0	S	3
2023-08-23	23:46:00	0	0	0	0	0	0	60	0	0	0	S		2023-08-23	23:46:00	0	0	0	0	0	0	60	0	0	0	S	3
2023-08-23	23:47:00	0	0	0	0	0	0	60	0	0	0	S		2023-08-23	23:47:00	0	0	0	0	0	0	60	0	0	0	S	3
2023-08-23	23:48:00	38	65	168	184	0	0	0	0	60	0	S		2023-08-23	23:48:00	38	65	168	184	0	0	0	0	60	0	S	3
2023-08-23	23:49:00	16	168	18	170	1	0	0	0	60	0	S		2023-08-23	23:49:00	16	168	18	170	1	0	0	0	60	0	W	1
2023-08-23	23:50:00	0	0	0	0	0	0	0	0	60	0	S		2023-08-23	23:50:00	0	0	0	0	0	0	0	0	60	0	S	3
2023-08-23	23:51:00	0	0	0	0	0	0	0	0	60	0	S		2023-08-23	23:51:00	0	0	0	0	0	0	0	0	60	0	S	3
2023-08-23	23:52:00	0	0	0	0	0	0	0	0	60	0	S		2023-08-23	23:52:00	0	0	0	0	0	0	0	0	60	0	S	3
2023-08-23	23:53:00	0	0	0	0	0	0	60	0	0	0	S		2023-08-23	23:53:00	0	0	0	0	0	0	60	0	0	0	S	3
2023-08-23	23:54:00	0	0	0	0	0	0	60	0	0	0	S		2023-08-23	23:54:00	0	0	0	0	0	0	60	0	0	0	S	3
2023-08-23	23:55:00	0	0	0	0	0	0	60	0	0	0	S		2023-08-23	23:55:00	0	0	0	0	0	0	60	0	0	0	S	3
2023-08-23	23:56:00	0	0	0	0	0	0	60	0	0	0	S		2023-08-23	23:56:00	0	0	0	0	0	0	60	0	0	0	S	3
2023-08-23	23:57:00	0	0	0	0	0	0	60	0	0	0	S		2023-08-23	23:57:00	0	0	0	0	0	0	60	0	0	0	S	3
2023-08-23	23:58:00	0	0	0	0	0	0	60	0	0	0	S		2023-08-23	23:58:00	0	0	0	0	0	0	60	0	0	0	S	3
2023-08-23	23:59:00	0	0	0	0	0	0	60	0	0	0	S		2023-08-23	23:59:00	0	0	0	0	0	0	60	0	0	0	S	3
2023-08-24	00:00:00	0	0	0	0	0	0	60	0	0	0	S		2023-08-24	00:00:00	0	0	0	0	0	0	60	0	0	0	S	3
2023-08-24	00:01:00	0	0	0	0	0	0	60	0	0	0	S		2023-08-24	00:01:00	0	0	0	0	0	0	60	0	0	0	S	3
2023-08-24	00:02:00	0	0	0	0	0	0	60	0	0	0	S		2023-08-24	00:02:00	0	0	0	0	0	0	60	0	0	0	S	3
2023-08-24	00:03:00	0	0	0	0	0	0	60	0	0	0	S		2023-08-24	00:03:00	0	0	0	0	0	0	60	0	0	0	S	3
2023-08-24	00:04:00	97	195	161	271	3	0	0	2	58	0	S		2023-08-24	00:04:00	97	195	161	271	3	0	0	2	58	0	S	3
2023-08-24	00:05:00	0	0	0	0	0	0	0	0	60	0	S		2023-08-24	00:05:00	0	0	0	0	0	0	0	0	60	0	S	3
2023-08-24	00:06:00	0	0	0	0	0	0	0	0	60	0	S		2023-08-24	00:06:00	0	0	0	0	0	0	0	0	60	0	S	3
2023-08-24	00:07:00	0	0	0	0	0	0	0	0	60	0	S		2023-08-24	00:07:00	0	0	0	0	0	0	0	0	60	0	S	3
2023-08-24	00:08:00	0	0	0	0	0	0	60	0	0	0	S		2023-08-24	00:08:00	0	0	0	0	0	0	60	0	0	0	S	3
2023-08-24	00:09:00	0	0	0	0	0	0	60	0	0	0	S		2023-08-24	00:09:00	0	0	0	0	0	0	60	0	0	0	S	3
2023-08-24	00:10:00	0	0	0	0	0	0	60	0	0	0	S		2023-08-24	00:10:00	0	0	0	0	0	0	60	0	0	0	S	3
2023-08-24	00:11:00	0	0	0	0	0	0	60	0	0	0	S		2023-08-24	00:11:00	0	0	0	0	0	0	60	0	0	0	S	3
2023-08-24	00:12:00	0	0	0	0	0	0	60	0	0	0	S		2023-08-24	00:12:00	0	0	0	0	0	0	60	0	0	0	S	3
2023-08-24	00:13:00	0	0	0	0	0	0	60	0	0	0	S		2023-08-24	00:13:00	0	0	0	0	0	0	60	0	0	0	S	3
2023-08-24	00:14:00	0	0	0	0	0	0	60	0	0	0	S		2023-08-24	00:14:00	0	0	0	0	0	0	60	0	0	0	S	3
2023-08-24	00:15:00	0	0	0	0	0	0	60	0	0	0	S		2023-08-24	00:15:00	0	0	0	0	0	0	60	0	0	0	S	3
2023-08-24	00:16:00	0	0	0	0	0	0	60	0	0	0	S		2023-08-24	00:16:00	0	0	0	0	0	0	60	0	0	0	S	3
2023-08-24	00:17:00	0	0	0	0	0	0	60	0	0	0	S		2023-08-24	00:17:00	0	0	0	0	0	0	60	0	0	0	S	3
2023-08-24	00:18:00	0	0	0	0	0	0	0	0	60	0	S		2023-08-24	00:18:00	0	0	0	0	0	0	0	0	60	0	S	3
2023-08-24	00:19:00	0	0	0	0	0	0	0	0	60	0	S		2023-08-24	00:19:00	0	0	0	0	0	0	0	0	60	0	S	3
2023-08-24	00:20:00	0	0	0	0	0	0	0	0	60	0	S		2023-08-24	00:20:00	0	0	0	0	0	0	0	0	60	0	W	1
2023-08-24	00:21:00	0	0	0	0	0	0	0	0	60	0	S		2023-08-24	00:21:00	0	0	0	0	0	0	0	0	60	0	W	1
2023-08-24	00:22:00	0	0	0	0	0	0	0	45	15	0	S		2023-08-24	00:22:00	0	0	0	0	0	0	0	45	15	0	W	1
2023-08-24	00:23:00	0	0	0	0	0	0	0	60	0	0	S		2023-08-24	00:23:00	0	0	0	0	0	0	0	60	0	0	W	1
2023-08-24	00:24:00	0	0	0	0	0	0	0	60	0	0	S		2023-08-24	00:24:00	0	0	0	0	0	0	0	60	0	0	W	1
2023-08-24	00:25:00	0	0	0	0	0	0	0	60	0	0	S		2023-08-24	00:25:00	0	0	0	0	0	0	0	60	0	0	W	1
2023-08-24	00:26:00	0	0	0	0	0	0	60	0	0	0	S		2023-08-24	00:26:00	0	0	0	0	0	0	60	0	0	0	W	1
2023-08-24	00:27:00	0	0	0	0	0	0	60	0	0	0	S		2023-08-24	00:27:00	0	0	0	0	0	0	60	0	0	0	W	1
2023-08-24	00:28:00	0	0	0	0	0	0	60	0	0	0	S		2023-08-24	00:28:00	0	0	0	0	0	0	60	0	0	0	S	3
2023-08-24	00:29:00	0	0	0	0	0	0	60	0	0	0	S		2023-08-24	00:29:00	0	0	0	0	0	0	60	0	0	0	W	1
2023-08-24	00:30:00	0	21	0	21	0	0	0	59	1	0	S		2023-08-24	00:30:00	0	21	0	21	0	0	0	59	1	0	W	1
2023-08-24	00:31:00	0	0	0	0	0	0	0	60	0	0	S		2023-08-24	00:31:00	0	0	0	0	0	0	0	60	0	0	W	1
2023-08-24	00:32:00	0	0	0	0	0	0	0	60	0	0	S		2023-08-24	00:32:00	0	0	0	0	0	0	0	60	0	0	W	1
2023-08-24	00:33:00	597	526	435	907	5	0	0	60	0	0	W		2023-08-24	00:33:00	597	526	435	907	5	0	0	60	0	0	W	4
2023-08-24	00:34:00	0	0	0	0	0	0	0	0	0	60	S		2023-08-24	00:34:00	0	0	0	0	0	0	0	0	0	60	W	1
2023-08-24	00:35:00	0	0	0	0	0	0	0	0	0	60	S		2023-08-24	00:35:00	0	0	0	0	0	0	0	0	0	60	W	1
2023-08-24	00:36:00	293	657	342	797	8	0	0	0	6	54	S		2023-08-24	00:36:00	293	657	342	797	8	0	0	0	6	54	S	3
2023-08-24	00:37:00	0	0	0	0	0	0	0	0	0	60	S		2023-08-24	00:37:00	0	0	0	0	0	0	0	0	0	60	S	3
2023-08-24	00:38:00	0	0	0	0	0	0	0	0	0	60	S		2023-08-24	00:38:00	0	0	0	0	0	0	0	0	0	60	S	3
2023-08-24	00:39:00	0	0	0	0	0	0	0	0	0	60	S		2023-08-24	00:39:00	0	0	0	0	0	0	0	0	0	60	S	3
2023-08-24	00:40:00	0	71	29	77	0	0	0	0	1	59	S		2023-08-24	00:40:00	0	71	29	77	0	0	0	0	1	59	S	3
2023-08-24	00:41:00	927	1433	1220	2098	7	0	0	60	0	0	W		2023-08-24	00:41:00	927	1433	1220	2098	7	0	0	60	0	0	S	2
2023-08-24	00:42:00	0	0	0	0	0	0	0	0	60	0	S		2023-08-24	00:42:00	0	0	0	0	0	0	0	0	60	0	S	3
2023-08-24	00:43:00	17	177	73	192	1	0	0	0	60	0	S		2023-08-24	00:43:00	17	177	73	192	1	0	0	0	60	0	S	3
2023-08-24	00:44:00	79	275	181	339	0	0	0	0	60	0	S		2023-08-24	00:44:00	79	275	181	339	0	0	0	0	60	0	S	3
2023-08-24	00:45:00	0	0	0	0	0	0	0	0	60	0	W		2023-08-24	00:45:00	0	0	0	0	0	0	0	0	60	0	S	2
2023-08-24	00:46:00	0	0	0	0	0	0	0	0	60	0	S		2023-08-24	00:46:00	0	0	0	0	0	0	0	0	60	0	S	3
2023-08-24	00:47:00	0	0	0	0	0	0	0	0	60	0	S		2023-08-24	00:47:00	0	0	0	0	0	0	0	0	60	0	S	3
2023-08-24	00:48:00	0	0	0	0	0	0	0	0	60	0	S		2023-08-24	00:48:00	0	0	0	0	0	0	0	0	60	0	S	3
2023-08-24	00:49:00	0	0	0	0	0	0	0	0	60	0	S		2023-08-24	00:49:00	0	0	0	0	0	0	0	0	60	0	S	3
2023-08-24	00:50:00	0	0	0	0	0	0	0	0	60	0	S		2023-08-24	00:50:00	0	0	0	0	0	0	0	0	60	0	S	3
2023-08-24	00:51:00	0	0	0	0	0	0	0	0	60	0	S		2023-08-24	00:51:00	0	0	0	0	0	0	0	0	60	0	S	3
2023-08-24	00:52:00	0	0	0	0	0	0	60	0	0	0	S		2023-08-24	00:52:00	0	0	0	0	0	0	60	0	0	0	S	3
2023-08-24	00:53:00	0	0	0	0	0	0	0	0	60	0	S		2023-08-24	00:53:00	0	0	0	0	0	0	0	0	60	0	S	3
2023-08-24	00:54:00	0	0	0	0	0	0	0	0	60	0	S		2023-08-24	00:54:00	0	0	0	0	0	0	0	0	60	0	S	3
2023-08-24	00:55:00	0	0	0	0	0	0	0	0	60	0	S		2023-08-24	00:55:00	0	0	0	0	0	0	0	0	60	0	S	3
2023-08-24	00:56:00	0	0	0	0	0	0	0	0	60	0	S		2023-08-24	00:56:00	0	0	0	0	0	0	0	0	60	0	S	3
2023-08-24	00:57:00	0	0	0	0	0	0	60	0	0	0	S		2023-08-24	00:57:00	0	0	0	0	0	0	60	0	0	0	W	1
2023-08-24	00:58:00	0	0	0	0	0	0	60	0	0	0	S		2023-08-24	00:58:00	0	0	0	0	0	0	60	0	0	0	W	1
2023-08-24	00:59:00	0	0	0	0	0	0	60	0	0	0	S		2023-08-24	00:59:00	0	0	0	0	0	0	60	0	0	0	W	1
2023-08-24	01:00:00	0	0	0	0	0	0	60	0	0	0	S		2023-08-24	01:00:00	0	0	0	0	0	0	60	0	0	0	W	1
2023-08-24	01:01:00	0	0	0	0	0	0	0	0	60	0	S		2023-08-24	01:01:00	0	0	0	0	0	0	0	0	60	0	W	1
2023-08-24	01:02:00	0	0	0	0	0	0	0	0	60	0	S		2023-08-24	01:02:00	0	0	0	0	0	0	0	0	60	0	W	1
2023-08-24	01:03:00	0	0	0	0	0	0	0	0	60	0	S		2023-08-24	01:03:00	0	0	0	0	0	0	0	0	60	0	W	1
2023-08-24	01:04:00	0	0	0	0	0	0	0	0	60	0	S		2023-08-24	01:04:00	0	0	0	0	0	0	0	0	60	0	W	1
2023-08-24	01:05:00	0	0	0	0	0	0	60	0	0	0	S		2023-08-24	01:05:00	0	0	0	0	0	0	60	0	0	0	W	1
2023-08-24	01:06:00	0	0	0	0	0	0	60	0	0	0	S		2023-08-24	01:06:00	0	0	0	0	0	0	60	0	0	0	S	3
2023-08-24	01:07:00	0	0	0	0	0	0	60	0	0	0	S		2023-08-24	01:07:00	0	0	0	0	0	0	60	0	0	0	W	1
2023-08-24	01:08:00	0	0	0	0	0	0	60	0	0	0	S		2023-08-24	01:08:00	0	0	0	0	0	0	60	0	0	0	W	1
2023-08-24	01:09:00	0	0	0	0	0	0	60	0	0	0	S		2023-08-24	01:09:00	0	0	0	0	0	0	60	0	0	0	W	1
2023-08-24	01:10:00	643	1090	689	1441	3	0	0	60	0	0	W		2023-08-24	01:10:00	643	1090	689	1441	3	0	0	60	0	0	W	4
2023-08-24	01:11:00	0	0	0	0	0	0	0	0	60	0	S		2023-08-24	01:11:00	0	0	0	0	0	0	0	0	60	0	W	1
2023-08-24	01:12:00	0	0	0	0	0	0	0	0	60	0	S		2023-08-24	01:12:00	0	0	0	0	0	0	0	0	60	0	S	3
2023-08-24	01:13:00	0	0	0	0	0	0	0	0	60	0	S		2023-08-24	01:13:00	0	0	0	0	0	0	0	0	60	0	S	3
2023-08-24	01:14:00	0	0	0	0	0	0	0	0	60	0	S		2023-08-24	01:14:00	0	0	0	0	0	0	0	0	60	0	S	3
2023-08-24	01:15:00	0	0	0	0	0	0	60	0	0	0	S		2023-08-24	01:15:00	0	0	0	0	0	0	60	0	0	0	S	3
2023-08-24	01:16:00	0	0	0	0	0	0	60	0	0	0	S		2023-08-24	01:16:00	0	0	0	0	0	0	60	0	0	0	S	3
2023-08-24	01:17:00	0	0	0	0	0	0	60	0	0	0	S		2023-08-24	01:17:00	0	0	0	0	0	0	60	0	0	0	S	3
2023-08-24	01:18:00	644	708	439	1053	6	0	0	60	0	0	W		2023-08-24	01:18:00	644	708	439	1053	6	0	0	60	0	0	S	2
2023-08-24	01:19:00	179	475	94	516	4	0	1	0	1	58	S		2023-08-24	01:19:00	179	475	94	516	4	0	1	0	1	58	S	3
2023-08-24	01:20:00	0	0	0	0	0	0	0	0	0	60	S		2023-08-24	01:20:00	0	0	0	0	0	0	0	0	0	60	S	3
2023-08-24	01:21:00	0	0	0	0	0	0	0	0	0	60	S		2023-08-24	01:21:00	0	0	0	0	0	0	0	0	0	60	S	3
2023-08-24	01:22:00	0	0	0	0	0	0	0	0	0	60	S		2023-08-24	01:22:00	0	0	0	0	0	0	0	0	0	60	S	3
2023-08-24	01:23:00	0	0	0	0	0	0	60	0	0	0	S		2023-08-24	01:23:00	0	0	0	0	0	0	60	0	0	0	S	3
2023-08-24	01:24:00	0	0	0	0	0	0	60	0	0	0	S		2023-08-24	01:24:00	0	0	0	0	0	0	60	0	0	0	S	3
2023-08-24	01:25:00	0	0	0	0	0	0	60	0	0	0	S		2023-08-24	01:25:00	0	0	0	0	0	0	60	0	0	0	S	3
2023-08-24	01:26:00	0	0	0	0	0	0	60	0	0	0	S		2023-08-24	01:26:00	0	0	0	0	0	0	60	0	0	0	S	3
2023-08-24	01:27:00	0	0	0	0	0	0	60	0	0	0	S		2023-08-24	01:27:00	0	0	0	0	0	0	60	0	0	0	S	3
2023-08-24	01:28:00	0	0	0	0	0	0	60	0	0	0	S		2023-08-24	01:28:00	0	0	0	0	0	0	60	0	0	0	S	3
2023-08-24	01:29:00	0	0	0	0	0	0	60	0	0	0	S		2023-08-24	01:29:00	0	0	0	0	0	0	60	0	0	0	S	3
2023-08-24	01:30:00	0	0	0	0	0	0	60	0	0	0	S		2023-08-24	01:30:00	0	0	0	0	0	0	60	0	0	0	S	3
2023-08-24	01:31:00	0	0	0	0	0	0	60	0	0	0	S		2023-08-24	01:31:00	0	0	0	0	0	0	60	0	0	0	S	3
2023-08-24	01:32:00	0	0	0	0	0	0	60	0	0	0	S		2023-08-24	01:32:00	0	0	0	0	0	0	60	0	0	0	S	3
2023-08-24	01:33:00	0	0	0	0	0	0	60	0	0	0	S		2023-08-24	01:33:00	0	0	0	0	0	0	60	0	0	0	S	3
2023-08-24	01:34:00	0	0	0	0	0	0	60	0	0	0	S		2023-08-24	01:34:00	0	0	0	0	0	0	60	0	0	0	S	3
2023-08-24	01:35:00	0	0	0	0	0	0	60	0	0	0	S		2023-08-24	01:35:00	0	0	0	0	0	0	60	0	0	0	S	3
2023-08-24	01:36:00	0	0	0	0	0	0	60	0	0	0	S		2023-08-24	01:36:00	0	0	0	0	0	0	60	0	0	0	S	3
2023-08-24	01:37:00	0	0	0	0	0	0	60	0	0	0	S		2023-08-24	01:37:00	0	0	0	0	0	0	60	0	0	0	S	3
2023-08-24	01:38:00	0	0	0	0	0	0	60	0	0	0	S		2023-08-24	01:38:00	0	0	0	0	0	0	60	0	0	0	S	3
2023-08-24	01:39:00	0	0	0	0	0	0	60	0	0	0	S		2023-08-24	01:39:00	0	0	0	0	0	0	60	0	0	0	S	3
2023-08-24	01:40:00	0	0	0	0	0	0	60	0	0	0	S		2023-08-24	01:40:00	0	0	0	0	0	0	60	0	0	0	S	3
2023-08-24	01:41:00	0	0	0	0	0	0	0	0	0	60	S		2023-08-24	01:41:00	0	0	0	0	0	0	0	0	0	60	S	3
2023-08-24	01:42:00	464	797	308	972	4	0	0	60	0	0	W		2023-08-24	01:42:00	464	797	308	972	4	0	0	60	0	0	S	2
2023-08-24	01:43:00	0	0	0	0	0	0	0	0	0	60	S		2023-08-24	01:43:00	0	0	0	0	0	0	0	0	0	60	S	3
2023-08-24	01:44:00	0	0	0	0	0	0	0	0	0	60	S		2023-08-24	01:44:00	0	0	0	0	0	0	0	0	0	60	S	3
2023-08-24	01:45:00	0	0	0	0	0	0	0	0	0	60	S		2023-08-24	01:45:00	0	0	0	0	0	0	0	0	0	60	S	3
2023-08-24	01:46:00	522	1036	302	1199	6	0	0	60	0	0	W		2023-08-24	01:46:00	522	1036	302	1199	6	0	0	60	0	0	S	2
2023-08-24	01:47:00	0	0	0	0	0	0	0	0	0	60	S		2023-08-24	01:47:00	0	0	0	0	0	0	0	0	0	60	S	3
2023-08-24	01:48:00	0	0	0	0	0	0	0	0	0	60	S		2023-08-24	01:48:00	0	0	0	0	0	0	0	0	0	60	S	3
2023-08-24	01:49:00	0	0	0	0	0	0	0	0	0	60	S		2023-08-24	01:49:00	0	0	0	0	0	0	0	0	0	60	S	3
2023-08-24	01:50:00	0	0	0	0	0	0	60	0	0	0	S		2023-08-24	01:50:00	0	0	0	0	0	0	60	0	0	0	S	3
2023-08-24	01:51:00	0	0	0	0	0	0	60	0	0	0	S		2023-08-24	01:51:00	0	0	0	0	0	0	60	0	0	0	S	3
2023-08-24	01:52:00	0	0	0	0	0	0	60	0	0	0	S		2023-08-24	01:52:00	0	0	0	0	0	0	60	0	0	0	S	3
2023-08-24	01:53:00	0	0	0	0	0	0	0	0	0	60	S		2023-08-24	01:53:00	0	0	0	0	0	0	0	0	0	60	S	3
2023-08-24	01:54:00	0	0	0	0	0	0	0	0	0	60	S		2023-08-24	01:54:00	0	0	0	0	0	0	0	0	0	60	S	3
2023-08-24	01:55:00	0	0	0	0	0	0	0	0	0	60	S		2023-08-24	01:55:00	0	0	0	0	0	0	0	0	0	60	S	3
2023-08-24	01:56:00	0	0	0	0	0	0	0	0	0	60	S		2023-08-24	01:56:00	0	0	0	0	0	0	0	0	0	60	S	3
2023-08-24	01:57:00	0	0	0	0	0	0	60	0	0	0	S		2023-08-24	01:57:00	0	0	0	0	0	0	60	0	0	0	W	1
2023-08-24	01:58:00	0	0	0	0	0	0	60	0	0	0	S		2023-08-24	01:58:00	0	0	0	0	0	0	60	0	0	0	W	1
2023-08-24	01:59:00	0	0	0	0	0	0	60	0	0	0	S		2023-08-24	01:59:00	0	0	0	0	0	0	60	0	0	0	S	3
2023-08-24	02:00:00	0	0	0	0	0	0	60	0	0	0	S		2023-08-24	02:00:00	0	0	0	0	0	0	60	0	0	0	W	1
2023-08-24	02:01:00	0	0	0	0	0	0	60	0	0	0	S		2023-08-24	02:01:00	0	0	0	0	0	0	60	0	0	0	W	1
2023-08-24	02:02:00	0	0	0	0	0	0	60	0	0	0	S		2023-08-24	02:02:00	0	0	0	0	0	0	60	0	0	0	W	1
2023-08-24	02:03:00	0	0	0	0	0	0	60	0	0	0	S		2023-08-24	02:03:00	0	0	0	0	0	0	60	0	0	0	S	3
2023-08-24	02:04:00	0	0	0	0	0	0	60	0	0	0	S		2023-08-24	02:04:00	0	0	0	0	0	0	60	0	0	0	S	3
2023-08-24	02:05:00	0	0	0	0	0	0	60	0	0	0	S		2023-08-24	02:05:00	0	0	0	0	0	0	60	0	0	0	S	3
2023-08-24	02:06:00	0	0	0	0	0	0	60	0	0	0	S		2023-08-24	02:06:00	0	0	0	0	0	0	60	0	0	0	S	3
2023-08-24	02:07:00	0	0	0	0	0	0	60	0	0	0	S		2023-08-24	02:07:00	0	0	0	0	0	0	60	0	0	0	S	3
2023-08-24	02:08:00	103	268	297	413	2	0	0	0	0	60	S		2023-08-24	02:08:00	103	268	297	413	2	0	0	0	0	60	S	3
2023-08-24	02:09:00	0	0	0	0	0	0	0	0	0	60	S		2023-08-24	02:09:00	0	0	0	0	0	0	0	0	0	60	S	3
2023-08-24	02:10:00	0	0	0	0	0	0	0	0	0	60	S		2023-08-24	02:10:00	0	0	0	0	0	0	0	0	0	60	S	3
2023-08-24	02:11:00	43	0	35	55	0	0	0	0	0	60	S		2023-08-24	02:11:00	43	0	35	55	0	0	0	0	0	60	S	3
2023-08-24	02:12:00	0	0	0	0	0	0	0	0	0	60	S		2023-08-24	02:12:00	0	0	0	0	0	0	0	0	0	60	S	3
2023-08-24	02:13:00	16	129	217	253	1	0	0	0	0	60	S		2023-08-24	02:13:00	16	129	217	253	1	0	0	0	0	60	S	3
2023-08-24	02:14:00	0	0	0	0	0	0	0	0	0	60	S		2023-08-24	02:14:00	0	0	0	0	0	0	0	0	0	60	S	3
2023-08-24	02:15:00	11	41	37	56	1	0	0	0	0	60	S		2023-08-24	02:15:00	11	41	37	56	1	0	0	0	0	60	S	3
2023-08-24	02:16:00	0	36	41	55	0	0	0	0	0	60	S		2023-08-24	02:16:00	0	36	41	55	0	0	0	0	0	60	S	3
2023-08-24	02:17:00	0	0	0	0	0	0	0	0	0	60	S		2023-08-24	02:17:00	0	0	0	0	0	0	0	0	0	60	S	3
2023-08-24	02:18:00	0	0	0	0	0	0	0	0	0	60	S		2023-08-24	02:18:00	0	0	0	0	0	0	0	0	0	60	S	3
2023-08-24	02:19:00	24	153	104	187	1	0	0	0	0	60	S		2023-08-24	02:19:00	24	153	104	187	1	0	0	0	0	60	S	3
2023-08-24	02:20:00	343	702	278	829	4	0	32	0	0	28	S		2023-08-24	02:20:00	343	702	278	829	4	0	32	0	0	28	S	3
2023-08-24	02:21:00	0	0	0	0	0	0	60	0	0	0	S		2023-08-24	02:21:00	0	0	0	0	0	0	60	0	0	0	S	3
2023-08-24	02:22:00	75	200	58	221	2	0	5	0	0	55	S		2023-08-24	02:22:00	75	200	58	221	2	0	5	0	0	55	S	3
2023-08-24	02:23:00	31	273	61	281	1	0	1	0	0	59	S		2023-08-24	02:23:00	31	273	61	281	1	0	1	0	0	59	S	3
2023-08-24	02:24:00	0	10	22	24	0	0	0	0	0	60	S		2023-08-24	02:24:00	0	10	22	24	0	0	0	0	0	60	W	1
2023-08-24	02:25:00	0	0	0	0	0	0	0	0	0	60	S		2023-08-24	02:25:00	0	0	0	0	0	0	0	0	0	60	W	1
2023-08-24	02:26:00	0	0	0	0	0	0	0	0	0	60	S		2023-08-24	02:26:00	0	0	0	0	0	0	0	0	0	60	W	1
2023-08-24	02:27:00	0	0	0	0	0	0	0	0	0	60	S		2023-08-24	02:27:00	0	0	0	0	0	0	0	0	0	60	W	1
2023-08-24	02:28:00	0	0	0	0	0	0	60	0	0	0	S		2023-08-24	02:28:00	0	0	0	0	0	0	60	0	0	0	W	1
2023-08-24	02:29:00	0	0	0	0	0	0	60	0	0	0	S		2023-08-24	02:29:00	0	0	0	0	0	0	60	0	0	0	W	1
2023-08-24	02:30:00	0	0	0	0	0	0	60	0	0	0	S		2023-08-24	02:30:00	0	0	0	0	0	0	60	0	0	0	W	1
2023-08-24	02:31:00	0	0	0	0	0	0	60	0	0	0	S		2023-08-24	02:31:00	0	0	0	0	0	0	60	0	0	0	W	1
2023-08-24	02:32:00	0	0	0	0	0	0	60	0	0	0	S		2023-08-24	02:32:00	0	0	0	0	0	0	60	0	0	0	W	1
2023-08-24	02:33:00	0	21	13	25	0	0	0	0	0	60	S		2023-08-24	02:33:00	0	21	13	25	0	0	0	0	0	60	W	1
2023-08-24	02:34:00	0	0	0	0	0	0	0	0	0	60	S		2023-08-24	02:34:00	0	0	0	0	0	0	0	0	0	60	W	1
2023-08-24	02:35:00	227	728	595	967	4	0	0	0	0	60	S		2023-08-24	02:35:00	227	728	595	967	4	0	0	0	0	60	W	1
2023-08-24	02:36:00	0	0	0	0	0	0	0	0	0	60	S		2023-08-24	02:36:00	0	0	0	0	0	0	0	0	0	60	S	3
2023-08-24	02:37:00	0	0	0	0	0	0	0	0	0	60	S		2023-08-24	02:37:00	0	0	0	0	0	0	0	0	0	60	S	3
2023-08-24	02:38:00	0	0	0	0	0	0	0	0	0	60	S		2023-08-24	02:38:00	0	0	0	0	0	0	0	0	0	60	W	1
2023-08-24	02:39:00	0	0	0	0	0	0	0	0	0	60	S		2023-08-24	02:39:00	0	0	0	0	0	0	0	0	0	60	W	1
2023-08-24	02:40:00	0	0	0	0	0	0	60	0	0	0	S		2023-08-24	02:40:00	0	0	0	0	0	0	60	0	0	0	S	3
2023-08-24	02:41:00	337	505	331	691	2	0	3	0	2	55	S		2023-08-24	02:41:00	337	505	331	691	2	0	3	0	2	55	S	3
2023-08-24	02:42:00	19	39	0	43	0	0	60	0	0	0	S		2023-08-24	02:42:00	19	39	0	43	0	0	60	0	0	0	S	3
2023-08-24	02:43:00	0	16	0	16	0	0	60	0	0	0	S		2023-08-24	02:43:00	0	16	0	16	0	0	60	0	0	0	S	3
2023-08-24	02:44:00	0	0	0	0	0	0	60	0	0	0	S		2023-08-24	02:44:00	0	0	0	0	0	0	60	0	0	0	S	3
2023-08-24	02:45:00	0	0	0	0	0	0	60	0	0	0	S		2023-08-24	02:45:00	0	0	0	0	0	0	60	0	0	0	S	3
2023-08-24	02:46:00	0	0	0	0	0	0	60	0	0	0	S		2023-08-24	02:46:00	0	0	0	0	0	0	60	0	0	0	S	3
2023-08-24	02:47:00	0	0	0	0	0	0	60	0	0	0	S		2023-08-24	02:47:00	0	0	0	0	0	0	60	0	0	0	S	3
2023-08-24	02:48:00	0	0	0	0	0	0	60	0	0	0	S		2023-08-24	02:48:00	0	0	0	0	0	0	60	0	0	0	S	3
2023-08-24	02:49:00	0	0	0	0	0	0	60	0	0	0	S		2023-08-24	02:49:00	0	0	0	0	0	0	60	0	0	0	S	3
2023-08-24	02:50:00	0	0	0	0	0	0	60	0	0	0	S		2023-08-24	02:50:00	0	0	0	0	0	0	60	0	0	0	S	3
2023-08-24	02:51:00	0	0	0	0	0	0	60	0	0	0	S		2023-08-24	02:51:00	0	0	0	0	0	0	60	0	0	0	S	3
2023-08-24	02:52:00	0	0	0	0	0	0	60	0	0	0	S		2023-08-24	02:52:00	0	0	0	0	0	0	60	0	0	0	S	3
2023-08-24	02:53:00	0	0	0	0	0	0	60	0	0	0	S		2023-08-24	02:53:00	0	0	0	0	0	0	60	0	0	0	S	3
2023-08-24	02:54:00	0	0	0	0	0	0	60	0	0	0	S		2023-08-24	02:54:00	0	0	0	0	0	0	60	0	0	0	S	3
2023-08-24	02:55:00	0	0	0	0	0	0	60	0	0	0	S		2023-08-24	02:55:00	0	0	0	0	0	0	60	0	0	0	S	3
2023-08-24	02:56:00	0	0	0	0	0	0	60	0	0	0	S		2023-08-24	02:56:00	0	0	0	0	0	0	60	0	0	0	S	3
2023-08-24	02:57:00	0	0	0	0	0	0	60	0	0	0	S		2023-08-24	02:57:00	0	0	0	0	0	0	60	0	0	0	S	3
2023-08-24	02:58:00	255	239	559	659	2	0	59	0	0	1	W		2023-08-24	02:58:00	255	239	559	659	2	0	59	0	0	1	S	2
2023-08-24	02:59:00	912	1078	905	1677	3	0	0	60	0	0	W		2023-08-24	02:59:00	912	1078	905	1677	3	0	0	60	0	0	S	2
2023-08-24	03:00:00	0	0	0	0	0	0	0	0	0	60	S		2023-08-24	03:00:00	0	0	0	0	0	0	0	0	0	60	S	3
2023-08-24	03:01:00	0	0	0	0	0	0	0	0	0	60	S		2023-08-24	03:01:00	0	0	0	0	0	0	0	0	0	60	S	3
2023-08-24	03:02:00	0	0	0	0	0	0	0	0	0	60	S		2023-08-24	03:02:00	0	0	0	0	0	0	0	0	0	60	S	3
2023-08-24	03:03:00	0	0	0	0	0	0	60	0	0	0	S		2023-08-24	03:03:00	0	0	0	0	0	0	60	0	0	0	S	3
2023-08-24	03:04:00	0	0	0	0	0	0	60	0	0	0	S		2023-08-24	03:04:00	0	0	0	0	0	0	60	0	0	0	W	1
2023-08-24	03:05:00	0	0	0	0	0	0	60	0	0	0	S		2023-08-24	03:05:00	0	0	0	0	0	0	60	0	0	0	S	3
2023-08-24	03:06:00	0	0	0	0	0	0	60	0	0	0	S		2023-08-24	03:06:00	0	0	0	0	0	0	60	0	0	0	W	1
2023-08-24	03:07:00	0	0	0	0	0	0	60	0	0	0	S		2023-08-24	03:07:00	0	0	0	0	0	0	60	0	0	0	S	3
2023-08-24	03:08:00	0	0	0	0	0	0	60	0	0	0	S		2023-08-24	03:08:00	0	0	0	0	0	0	60	0	0	0	S	3
2023-08-24	03:09:00	0	0	0	0	0	0	60	0	0	0	S		2023-08-24	03:09:00	0	0	0	0	0	0	60	0	0	0	S	3
2023-08-24	03:10:00	0	0	0	0	0	0	60	0	0	0	S		2023-08-24	03:10:00	0	0	0	0	0	0	60	0	0	0	S	3
2023-08-24	03:11:00	0	0	0	0	0	0	60	0	0	0	S		2023-08-24	03:11:00	0	0	0	0	0	0	60	0	0	0	S	3
2023-08-24	03:12:00	0	0	0	0	0	0	60	0	0	0	S		2023-08-24	03:12:00	0	0	0	0	0	0	60	0	0	0	S	3
2023-08-24	03:13:00	0	0	0	0	0	0	60	0	0	0	S		2023-08-24	03:13:00	0	0	0	0	0	0	60	0	0	0	S	3
2023-08-24	03:14:00	0	0	0	0	0	0	60	0	0	0	S		2023-08-24	03:14:00	0	0	0	0	0	0	60	0	0	0	S	3
2023-08-24	03:15:00	0	0	0	0	0	0	60	0	0	0	S		2023-08-24	03:15:00	0	0	0	0	0	0	60	0	0	0	S	3
2023-08-24	03:16:00	0	0	0	0	0	0	60	0	0	0	S		2023-08-24	03:16:00	0	0	0	0	0	0	60	0	0	0	S	3
2023-08-24	03:17:00	26	0	65	70	1	0	0	0	0	60	S		2023-08-24	03:17:00	26	0	65	70	1	0	0	0	0	60	S	3
2023-08-24	03:18:00	0	0	0	0	0	0	0	0	0	60	S		2023-08-24	03:18:00	0	0	0	0	0	0	0	0	0	60	S	3
2023-08-24	03:19:00	0	0	0	0	0	0	0	0	0	60	S		2023-08-24	03:19:00	0	0	0	0	0	0	0	0	0	60	S	3
2023-08-24	03:20:00	0	0	0	0	0	0	0	0	0	60	S		2023-08-24	03:20:00	0	0	0	0	0	0	0	0	0	60	S	3
2023-08-24	03:21:00	0	0	0	0	0	0	60	0	0	0	S		2023-08-24	03:21:00	0	0	0	0	0	0	60	0	0	0	S	3
2023-08-24	03:22:00	0	0	0	0	0	0	60	0	0	0	S		2023-08-24	03:22:00	0	0	0	0	0	0	60	0	0	0	S	3
2023-08-24	03:23:00	0	0	0	0	0	0	60	0	0	0	S		2023-08-24	03:23:00	0	0	0	0	0	0	60	0	0	0	S	3
2023-08-24	03:24:00	0	0	0	0	0	0	60	0	0	0	S		2023-08-24	03:24:00	0	0	0	0	0	0	60	0	0	0	S	3
2023-08-24	03:25:00	0	0	0	0	0	0	60	0	0	0	S		2023-08-24	03:25:00	0	0	0	0	0	0	60	0	0	0	S	3
2023-08-24	03:26:00	0	0	0	0	0	0	60	0	0	0	S		2023-08-24	03:26:00	0	0	0	0	0	0	60	0	0	0	S	3
2023-08-24	03:27:00	0	0	0	0	0	0	60	0	0	0	S		2023-08-24	03:27:00	0	0	0	0	0	0	60	0	0	0	S	3
2023-08-24	03:28:00	0	0	0	0	0	0	60	0	0	0	S		2023-08-24	03:28:00	0	0	0	0	0	0	60	0	0	0	S	3
2023-08-24	03:29:00	0	0	0	0	0	0	60	0	0	0	S		2023-08-24	03:29:00	0	0	0	0	0	0	60	0	0	0	S	3
2023-08-24	03:30:00	0	0	0	0	0	0	60	0	0	0	S		2023-08-24	03:30:00	0	0	0	0	0	0	60	0	0	0	S	3
2023-08-24	03:31:00	0	0	0	0	0	0	60	0	0	0	S		2023-08-24	03:31:00	0	0	0	0	0	0	60	0	0	0	S	3
2023-08-24	03:32:00	0	0	0	0	0	0	60	0	0	0	S		2023-08-24	03:32:00	0	0	0	0	0	0	60	0	0	0	S	3
2023-08-24	03:33:00	0	0	0	0	0	0	60	0	0	0	S		2023-08-24	03:33:00	0	0	0	0	0	0	60	0	0	0	S	3
2023-08-24	03:34:00	0	0	0	0	0	0	60	0	0	0	S		2023-08-24	03:34:00	0	0	0	0	0	0	60	0	0	0	S	3
2023-08-24	03:35:00	0	0	0	0	0	0	60	0	0	0	S		2023-08-24	03:35:00	0	0	0	0	0	0	60	0	0	0	S	3
2023-08-24	03:36:00	0	0	0	0	0	0	60	0	0	0	S		2023-08-24	03:36:00	0	0	0	0	0	0	60	0	0	0	S	3
2023-08-24	03:37:00	0	0	0	0	0	0	60	0	0	0	S		2023-08-24	03:37:00	0	0	0	0	0	0	60	0	0	0	S	3
2023-08-24	03:38:00	0	0	0	0	0	0	60	0	0	0	S		2023-08-24	03:38:00	0	0	0	0	0	0	60	0	0	0	S	3
2023-08-24	03:39:00	0	0	0	0	0	0	60	0	0	0	S		2023-08-24	03:39:00	0	0	0	0	0	0	60	0	0	0	S	3
2023-08-24	03:40:00	0	0	0	0	0	0	60	0	0	0	S		2023-08-24	03:40:00	0	0	0	0	0	0	60	0	0	0	S	3
2023-08-24	03:41:00	427	839	497	1065	4	0	0	60	0	0	S		2023-08-24	03:41:00	427	839	497	1065	4	0	0	60	0	0	S	3
2023-08-24	03:42:00	0	0	0	0	0	0	0	0	0	60	S		2023-08-24	03:42:00	0	0	0	0	0	0	0	0	0	60	S	3
2023-08-24	03:43:00	0	0	0	0	0	0	0	0	0	60	S		2023-08-24	03:43:00	0	0	0	0	0	0	0	0	0	60	S	3
2023-08-24	03:44:00	0	0	0	0	0	0	0	0	0	60	S		2023-08-24	03:44:00	0	0	0	0	0	0	0	0	0	60	S	3
2023-08-24	03:45:00	0	0	0	0	0	0	60	0	0	0	S		2023-08-24	03:45:00	0	0	0	0	0	0	60	0	0	0	S	3
2023-08-24	03:46:00	0	0	0	0	0	0	60	0	0	0	S		2023-08-24	03:46:00	0	0	0	0	0	0	60	0	0	0	S	3
2023-08-24	03:47:00	0	0	0	0	0	0	60	0	0	0	S		2023-08-24	03:47:00	0	0	0	0	0	0	60	0	0	0	S	3
2023-08-24	03:48:00	0	0	0	0	0	0	60	0	0	0	S		2023-08-24	03:48:00	0	0	0	0	0	0	60	0	0	0	S	3
2023-08-24	03:49:00	0	0	0	0	0	0	60	0	0	0	S		2023-08-24	03:49:00	0	0	0	0	0	0	60	0	0	0	S	3
2023-08-24	03:50:00	0	0	0	0	0	0	60	0	0	0	S		2023-08-24	03:50:00	0	0	0	0	0	0	60	0	0	0	S	3
2023-08-24	03:51:00	0	0	0	0	0	0	60	0	0	0	S		2023-08-24	03:51:00	0	0	0	0	0	0	60	0	0	0	S	3
2023-08-24	03:52:00	0	0	0	0	0	0	60	0	0	0	S		2023-08-24	03:52:00	0	0	0	0	0	0	60	0	0	0	S	3
2023-08-24	03:53:00	0	0	0	0	0	0	60	0	0	0	S		2023-08-24	03:53:00	0	0	0	0	0	0	60	0	0	0	S	3
2023-08-24	03:54:00	0	0	0	0	0	0	60	0	0	0	S		2023-08-24	03:54:00	0	0	0	0	0	0	60	0	0	0	S	3
2023-08-24	03:55:00	0	0	0	0	0	0	0	0	0	60	S		2023-08-24	03:55:00	0	0	0	0	0	0	0	0	0	60	S	3
2023-08-24	03:56:00	0	0	0	0	0	0	0	0	0	60	S		2023-08-24	03:56:00	0	0	0	0	0	0	0	0	0	60	S	3
2023-08-24	03:57:00	0	0	0	0	0	0	0	0	0	60	S		2023-08-24	03:57:00	0	0	0	0	0	0	0	0	0	60	S	3
2023-08-24	03:58:00	321	915	783	1246	2	0	0	0	41	19	S		2023-08-24	03:58:00	321	915	783	1246	2	0	0	0	41	19	S	3
2023-08-24	03:59:00	0	0	0	0	0	0	0	0	60	0	S		2023-08-24	03:59:00	0	0	0	0	0	0	0	0	60	0	S	3
2023-08-24	04:00:00	0	0	0	0	0	0	0	0	60	0	S		2023-08-24	04:00:00	0	0	0	0	0	0	0	0	60	0	S	3
2023-08-24	04:01:00	0	0	0	0	0	0	0	0	60	0	S		2023-08-24	04:01:00	0	0	0	0	0	0	0	0	60	0	S	3
2023-08-24	04:02:00	0	0	0	0	0	0	60	0	0	0	S		2023-08-24	04:02:00	0	0	0	0	0	0	60	0	0	0	S	3
2023-08-24	04:03:00	0	0	0	0	0	0	60	0	0	0	S		2023-08-24	04:03:00	0	0	0	0	0	0	60	0	0	0	S	3
2023-08-24	04:04:00	253	439	909	1041	4	0	1	0	36	23	S		2023-08-24	04:04:00	253	439	909	1041	4	0	1	0	36	23	W	1
2023-08-24	04:05:00	198	214	450	536	1	0	0	0	0	60	S		2023-08-24	04:05:00	198	214	450	536	1	0	0	0	0	60	W	1
2023-08-24	04:06:00	218	294	645	742	3	0	0	0	0	60	S		2023-08-24	04:06:00	218	294	645	742	3	0	0	0	0	60	S	3
2023-08-24	04:07:00	0	0	0	0	0	0	0	0	0	60	S		2023-08-24	04:07:00	0	0	0	0	0	0	0	0	0	60	S	3
2023-08-24	04:08:00	0	0	0	0	0	0	0	0	0	60	S		2023-08-24	04:08:00	0	0	0	0	0	0	0	0	0	60	S	3
2023-08-24	04:09:00	223	433	780	920	3	0	1	0	0	59	W		2023-08-24	04:09:00	223	433	780	920	3	0	1	0	0	59	W	4
2023-08-24	04:10:00	142	328	501	615	2	0	0	0	0	60	W		2023-08-24	04:10:00	142	328	501	615	2	0	0	0	0	60	S	2
2023-08-24	04:11:00	458	411	1152	1306	7	0	0	60	0	0	W		2023-08-24	04:11:00	458	411	1152	1306	7	0	0	60	0	0	S	2
2023-08-24	04:12:00	0	51	58	77	0	0	59	0	0	1	S		2023-08-24	04:12:00	0	51	58	77	0	0	59	0	0	1	S	3
2023-08-24	04:13:00	0	0	0	0	0	0	60	0	0	0	S		2023-08-24	04:13:00	0	0	0	0	0	0	60	0	0	0	S	3
2023-08-24	04:14:00	366	472	566	823	5	0	7	0	0	53	W		2023-08-24	04:14:00	366	472	566	823	5	0	7	0	0	53	S	2
2023-08-24	04:15:00	66	15	183	195	2	0	0	0	0	60	W		2023-08-24	04:15:00	66	15	183	195	2	0	0	0	0	60	S	2
2023-08-24	04:16:00	253	207	580	666	1	0	0	0	0	60	S		2023-08-24	04:16:00	253	207	580	666	1	0	0	0	0	60	S	3
2023-08-24	04:17:00	0	0	0	0	0	0	0	0	0	60	S		2023-08-24	04:17:00	0	0	0	0	0	0	0	0	0	60	S	3
2023-08-24	04:18:00	9	350	350	495	1	0	14	0	0	46	S		2023-08-24	04:18:00	9	350	350	495	1	0	14	0	0	46	S	3
2023-08-24	04:19:00	0	0	0	0	0	0	60	0	0	0	S		2023-08-24	04:19:00	0	0	0	0	0	0	60	0	0	0	S	3
2023-08-24	04:20:00	0	0	0	0	0	0	60	0	0	0	S		2023-08-24	04:20:00	0	0	0	0	0	0	60	0	0	0	S	3
2023-08-24	04:21:00	31	340	217	405	1	0	37	0	0	23	S		2023-08-24	04:21:00	31	340	217	405	1	0	37	0	0	23	S	3
2023-08-24	04:22:00	0	0	0	0	0	0	60	0	0	0	S		2023-08-24	04:22:00	0	0	0	0	0	0	60	0	0	0	S	3
2023-08-24	04:23:00	0	0	0	0	0	0	60	0	0	0	S		2023-08-24	04:23:00	0	0	0	0	0	0	60	0	0	0	S	3
2023-08-24	04:24:00	0	0	0	0	0	0	60	0	0	0	S		2023-08-24	04:24:00	0	0	0	0	0	0	60	0	0	0	S	3
2023-08-24	04:25:00	0	0	0	0	0	0	60	0	0	0	S		2023-08-24	04:25:00	0	0	0	0	0	0	60	0	0	0	S	3
2023-08-24	04:26:00	0	0	0	0	0	0	60	0	0	0	S		2023-08-24	04:26:00	0	0	0	0	0	0	60	0	0	0	S	3
2023-08-24	04:27:00	0	0	0	0	0	0	60	0	0	0	S		2023-08-24	04:27:00	0	0	0	0	0	0	60	0	0	0	S	3
2023-08-24	04:28:00	0	0	0	0	0	0	60	0	0	0	S		2023-08-24	04:28:00	0	0	0	0	0	0	60	0	0	0	S	3
2023-08-24	04:29:00	0	0	0	0	0	0	60	0	0	0	S		2023-08-24	04:29:00	0	0	0	0	0	0	60	0	0	0	S	3
2023-08-24	04:30:00	0	0	0	0	0	0	60	0	0	0	S		2023-08-24	04:30:00	0	0	0	0	0	0	60	0	0	0	S	3
2023-08-24	04:31:00	0	0	0	0	0	0	60	0	0	0	S		2023-08-24	04:31:00	0	0	0	0	0	0	60	0	0	0	S	3
2023-08-24	04:32:00	0	0	0	0	0	0	60	0	0	0	S		2023-08-24	04:32:00	0	0	0	0	0	0	60	0	0	0	S	3
2023-08-24	04:33:00	0	0	0	0	0	0	60	0	0	0	S		2023-08-24	04:33:00	0	0	0	0	0	0	60	0	0	0	S	3
2023-08-24	04:34:00	0	0	0	0	0	0	60	0	0	0	S		2023-08-24	04:34:00	0	0	0	0	0	0	60	0	0	0	S	3
2023-08-24	04:35:00	0	0	0	0	0	0	60	0	0	0	S		2023-08-24	04:35:00	0	0	0	0	0	0	60	0	0	0	S	3
2023-08-24	04:36:00	0	0	0	0	0	0	60	0	0	0	S		2023-08-24	04:36:00	0	0	0	0	0	0	60	0	0	0	S	3
2023-08-24	04:37:00	0	0	0	0	0	0	60	0	0	0	S		2023-08-24	04:37:00	0	0	0	0	0	0	60	0	0	0	S	3
2023-08-24	04:38:00	0	0	0	0	0	0	60	0	0	0	S		2023-08-24	04:38:00	0	0	0	0	0	0	60	0	0	0	S	3
2023-08-24	04:39:00	0	0	0	0	0	0	60	0	0	0	S		2023-08-24	04:39:00	0	0	0	0	0	0	60	0	0	0	S	3
2023-08-24	04:40:00	0	0	0	0	0	0	60	0	0	0	S		2023-08-24	04:40:00	0	0	0	0	0	0	60	0	0	0	S	3
2023-08-24	04:41:00	0	0	0	0	0	0	60	0	0	0	S		2023-08-24	04:41:00	0	0	0	0	0	0	60	0	0	0	S	3
2023-08-24	04:42:00	0	0	0	0	0	0	60	0	0	0	S		2023-08-24	04:42:00	0	0	0	0	0	0	60	0	0	0	S	3
2023-08-24	04:43:00	0	0	0	0	0	0	60	0	0	0	S		2023-08-24	04:43:00	0	0	0	0	0	0	60	0	0	0	S	3
2023-08-24	04:44:00	0	0	0	0	0	0	60	0	0	0	S		2023-08-24	04:44:00	0	0	0	0	0	0	60	0	0	0	S	3
2023-08-24	04:45:00	0	0	0	0	0	0	60	0	0	0	S		2023-08-24	04:45:00	0	0	0	0	0	0	60	0	0	0	S	3
2023-08-24	04:46:00	0	0	0	0	0	0	60	0	0	0	S		2023-08-24	04:46:00	0	0	0	0	0	0	60	0	0	0	S	3
2023-08-24	04:47:00	0	0	0	0	0	0	60	0	0	0	S		2023-08-24	04:47:00	0	0	0	0	0	0	60	0	0	0	S	3
2023-08-24	04:48:00	0	0	0	0	0	0	60	0	0	0	S		2023-08-24	04:48:00	0	0	0	0	0	0	60	0	0	0	S	3
2023-08-24	04:49:00	0	0	0	0	0	0	60	0	0	0	S		2023-08-24	04:49:00	0	0	0	0	0	0	60	0	0	0	S	3
2023-08-24	04:50:00	0	0	0	0	0	0	60	0	0	0	S		2023-08-24	04:50:00	0	0	0	0	0	0	60	0	0	0	S	3
2023-08-24	04:51:00	0	0	0	0	0	0	60	0	0	0	W		2023-08-24	04:51:00	0	0	0	0	0	0	60	0	0	0	S	2
2023-08-24	04:52:00	0	0	0	0	0	0	60	0	0	0	W		2023-08-24	04:52:00	0	0	0	0	0	0	60	0	0	0	W	4
2023-08-24	04:53:00	1861	2212	1463	3240	15	0	0	60	0	0	W		2023-08-24	04:53:00	1861	2212	1463	3240	15	0	0	60	0	0	S	2
2023-08-24	04:54:00	577	967	873	1425	8	0	0	60	0	0	W		2023-08-24	04:54:00	577	967	873	1425	8	0	0	60	0	0	S	2
2023-08-24	04:55:00	0	0	0	0	0	0	0	0	0	60	W		2023-08-24	04:55:00	0	0	0	0	0	0	0	0	0	60	S	2
2023-08-24	04:56:00	0	0	0	0	0	0	0	0	0	60	W		2023-08-24	04:56:00	0	0	0	0	0	0	0	0	0	60	S	2
2023-08-24	04:57:00	0	0	0	0	0	0	0	0	0	60	W		2023-08-24	04:57:00	0	0	0	0	0	0	0	0	0	60	S	2
2023-08-24	04:58:00	0	0	0	0	0	0	60	0	0	0	S		2023-08-24	04:58:00	0	0	0	0	0	0	60	0	0	0	S	3
2023-08-24	04:59:00	0	0	0	0	0	0	60	0	0	0	S		2023-08-24	04:59:00	0	0	0	0	0	0	60	0	0	0	S	3
2023-08-24	05:00:00	0	0	0	0	0	0	60	0	0	0	S		2023-08-24	05:00:00	0	0	0	0	0	0	60	0	0	0	S	3
2023-08-24	05:01:00	0	0	0	0	0	0	60	0	0	0	S		2023-08-24	05:01:00	0	0	0	0	0	0	60	0	0	0	S	3
2023-08-24	05:02:00	0	0	0	0	0	0	60	0	0	0	S		2023-08-24	05:02:00	0	0	0	0	0	0	60	0	0	0	S	3
2023-08-24	05:03:00	583	632	830	1195	6	0	0	60	0	0	W		2023-08-24	05:03:00	583	632	830	1195	6	0	0	60	0	0	S	2
2023-08-24	05:04:00	0	0	0	0	0	0	0	0	60	0	S		2023-08-24	05:04:00	0	0	0	0	0	0	0	0	60	0	S	3
2023-08-24	05:05:00	0	0	0	0	0	0	0	0	60	0	S		2023-08-24	05:05:00	0	0	0	0	0	0	0	0	60	0	S	3
2023-08-24	05:06:00	0	0	0	0	0	0	0	0	60	0	S		2023-08-24	05:06:00	0	0	0	0	0	0	0	0	60	0	S	3
2023-08-24	05:07:00	0	0	0	0	0	0	60	0	0	0	S		2023-08-24	05:07:00	0	0	0	0	0	0	60	0	0	0	S	3
2023-08-24	05:08:00	0	0	0	0	0	0	60	0	0	0	S		2023-08-24	05:08:00	0	0	0	0	0	0	60	0	0	0	S	3
2023-08-24	05:09:00	0	0	0	0	0	0	60	0	0	0	S		2023-08-24	05:09:00	0	0	0	0	0	0	60	0	0	0	S	3
2023-08-24	05:10:00	0	0	0	0	0	0	60	0	0	0	S		2023-08-24	05:10:00	0	0	0	0	0	0	60	0	0	0	S	3
2023-08-24	05:11:00	0	0	0	0	0	0	60	0	0	0	S		2023-08-24	05:11:00	0	0	0	0	0	0	60	0	0	0	S	3
2023-08-24	05:12:00	0	0	0	0	0	0	60	0	0	0	S		2023-08-24	05:12:00	0	0	0	0	0	0	60	0	0	0	S	3
2023-08-24	05:13:00	0	0	0	0	0	0	60	0	0	0	S		2023-08-24	05:13:00	0	0	0	0	0	0	60	0	0	0	S	3
2023-08-24	05:14:00	0	0	0	0	0	0	60	0	0	0	S		2023-08-24	05:14:00	0	0	0	0	0	0	60	0	0	0	S	3
2023-08-24	05:15:00	0	0	0	0	0	0	60	0	0	0	S		2023-08-24	05:15:00	0	0	0	0	0	0	60	0	0	0	S	3
2023-08-24	05:16:00	0	0	0	0	0	0	60	0	0	0	S		2023-08-24	05:16:00	0	0	0	0	0	0	60	0	0	0	S	3
2023-08-24	05:17:00	0	0	0	0	0	0	60	0	0	0	S		2023-08-24	05:17:00	0	0	0	0	0	0	60	0	0	0	S	3
2023-08-24	05:18:00	0	0	0	0	0	0	60	0	0	0	S		2023-08-24	05:18:00	0	0	0	0	0	0	60	0	0	0	S	3
2023-08-24	05:19:00	0	0	0	0	0	0	60	0	0	0	S		2023-08-24	05:19:00	0	0	0	0	0	0	60	0	0	0	S	3
2023-08-24	05:20:00	0	0	0	0	0	0	60	0	0	0	S		2023-08-24	05:20:00	0	0	0	0	0	0	60	0	0	0	S	3
2023-08-24	05:21:00	0	0	0	0	0	0	60	0	0	0	S		2023-08-24	05:21:00	0	0	0	0	0	0	60	0	0	0	S	3
2023-08-24	05:22:00	0	0	0	0	0	0	60	0	0	0	S		2023-08-24	05:22:00	0	0	0	0	0	0	60	0	0	0	S	3
2023-08-24	05:23:00	0	0	0	0	0	0	60	0	0	0	S		2023-08-24	05:23:00	0	0	0	0	0	0	60	0	0	0	S	3
2023-08-24	05:24:00	93	69	41	123	2	0	0	0	60	0	S		2023-08-24	05:24:00	93	69	41	123	2	0	0	0	60	0	W	1
2023-08-24	05:25:00	0	0	0	0	0	0	0	0	60	0	S		2023-08-24	05:25:00	0	0	0	0	0	0	0	0	60	0	W	1
2023-08-24	05:26:00	0	0	0	0	0	0	0	0	60	0	S		2023-08-24	05:26:00	0	0	0	0	0	0	0	0	60	0	W	1
2023-08-24	05:27:00	0	0	0	0	0	0	0	0	60	0	S		2023-08-24	05:27:00	0	0	0	0	0	0	0	0	60	0	W	1
2023-08-24	05:28:00	0	0	0	0	0	0	60	0	0	0	S		2023-08-24	05:28:00	0	0	0	0	0	0	60	0	0	0	W	1
2023-08-24	05:29:00	0	0	0	0	0	0	60	0	0	0	S		2023-08-24	05:29:00	0	0	0	0	0	0	60	0	0	0	W	1
2023-08-24	05:30:00	0	0	0	0	0	0	0	0	60	0	S		2023-08-24	05:30:00	0	0	0	0	0	0	0	0	60	0	S	3
2023-08-24	05:31:00	0	0	0	0	0	0	0	0	60	0	S		2023-08-24	05:31:00	0	0	0	0	0	0	0	0	60	0	S	3
2023-08-24	05:32:00	0	0	0	0	0	0	0	0	60	0	S		2023-08-24	05:32:00	0	0	0	0	0	0	0	0	60	0	S	3
2023-08-24	05:33:00	0	0	0	0	0	0	0	0	60	0	S		2023-08-24	05:33:00	0	0	0	0	0	0	0	0	60	0	S	3
2023-08-24	05:34:00	0	0	0	0	0	0	0	0	60	0	S		2023-08-24	05:34:00	0	0	0	0	0	0	0	0	60	0	S	3
2023-08-24	05:35:00	0	0	0	0	0	0	0	0	60	0	S		2023-08-24	05:35:00	0	0	0	0	0	0	0	0	60	0	S	3
2023-08-24	05:36:00	212	167	150	309	1	0	0	0	60	0	S		2023-08-24	05:36:00	212	167	150	309	1	0	0	0	60	0	W	1
2023-08-24	05:37:00	0	0	0	0	0	0	0	0	60	0	S		2023-08-24	05:37:00	0	0	0	0	0	0	0	0	60	0	S	3
2023-08-24	05:38:00	0	0	0	0	0	0	0	0	60	0	S		2023-08-24	05:38:00	0	0	0	0	0	0	0	0	60	0	S	3
2023-08-24	05:39:00	0	0	0	0	0	0	0	0	60	0	S		2023-08-24	05:39:00	0	0	0	0	0	0	0	0	60	0	S	3
2023-08-24	05:40:00	0	0	0	0	0	0	0	0	60	0	S		2023-08-24	05:40:00	0	0	0	0	0	0	0	0	60	0	S	3
2023-08-24	05:41:00	0	0	0	0	0	0	60	0	0	0	S		2023-08-24	05:41:00	0	0	0	0	0	0	60	0	0	0	S	3
2023-08-24	05:42:00	0	0	0	0	0	0	60	0	0	0	S		2023-08-24	05:42:00	0	0	0	0	0	0	60	0	0	0	S	3
2023-08-24	05:43:00	253	593	316	718	2	0	0	0	59	1	S		2023-08-24	05:43:00	253	593	316	718	2	0	0	0	59	1	S	3
2023-08-24	05:44:00	0	0	0	0	0	0	0	0	60	0	S		2023-08-24	05:44:00	0	0	0	0	0	0	0	0	60	0	S	3
2023-08-24	05:45:00	2	6	17	18	0	0	0	0	60	0	S		2023-08-24	05:45:00	2	6	17	18	0	0	0	0	60	0	S	3
2023-08-24	05:46:00	0	0	10	10	0	0	0	0	60	0	S		2023-08-24	05:46:00	0	0	10	10	0	0	0	0	60	0	S	3
2023-08-24	05:47:00	783	1631	679	1932	8	0	0	60	0	0	W		2023-08-24	05:47:00	783	1631	679	1932	8	0	0	60	0	0	S	2
2023-08-24	05:48:00	53	115	215	250	2	0	0	0	0	60	S		2023-08-24	05:48:00	53	115	215	250	2	0	0	0	0	60	S	3
2023-08-24	05:49:00	0	0	0	0	0	0	0	0	0	60	S		2023-08-24	05:49:00	0	0	0	0	0	0	0	0	0	60	S	3
2023-08-24	05:50:00	0	0	0	0	0	0	0	0	0	60	S		2023-08-24	05:50:00	0	0	0	0	0	0	0	0	0	60	S	3
2023-08-24	05:51:00	233	344	251	485	4	0	0	0	0	60	W		2023-08-24	05:51:00	233	344	251	485	4	0	0	0	0	60	S	2
2023-08-24	05:52:00	0	0	0	0	0	0	0	0	0	60	S		2023-08-24	05:52:00	0	0	0	0	0	0	0	0	0	60	S	3
2023-08-24	05:53:00	0	0	0	0	0	0	0	0	0	60	S		2023-08-24	05:53:00	0	0	0	0	0	0	0	0	0	60	S	3
2023-08-24	05:54:00	0	0	0	0	0	0	0	0	0	60	S		2023-08-24	05:54:00	0	0	0	0	0	0	0	0	0	60	S	3
2023-08-24	05:55:00	0	0	0	0	0	0	0	0	0	60	S		2023-08-24	05:55:00	0	0	0	0	0	0	0	0	0	60	S	3
2023-08-24	05:56:00	0	0	0	0	0	0	0	0	0	60	S		2023-08-24	05:56:00	0	0	0	0	0	0	0	0	0	60	S	3
2023-08-24	05:57:00	0	0	0	0	0	0	0	0	0	60	S		2023-08-24	05:57:00	0	0	0	0	0	0	0	0	0	60	S	3
2023-08-24	05:58:00	0	0	0	0	0	0	0	0	0	60	S		2023-08-24	05:58:00	0	0	0	0	0	0	0	0	0	60	W	1
2023-08-24	05:59:00	0	0	23	23	0	0	0	0	0	60	S		2023-08-24	05:59:00	0	0	23	23	0	0	0	0	0	60	W	1
2023-08-24	06:00:00	0	0	0	0	0	0	0	0	0	60	S		2023-08-24	06:00:00	0	0	0	0	0	0	0	0	0	60	S	3
2023-08-24	06:01:00	0	0	0	0	0	0	0	0	0	60	S		2023-08-24	06:01:00	0	0	0	0	0	0	0	0	0	60	S	3
2023-08-24	06:02:00	0	0	0	0	0	0	0	0	0	60	S		2023-08-24	06:02:00	0	0	0	0	0	0	0	0	0	60	W	1
2023-08-24	06:03:00	0	0	0	0	0	0	60	0	0	0	S		2023-08-24	06:03:00	0	0	0	0	0	0	60	0	0	0	W	1
2023-08-24	06:04:00	0	0	0	0	0	0	60	0	0	0	S		2023-08-24	06:04:00	0	0	0	0	0	0	60	0	0	0	S	3
2023-08-24	06:05:00	0	0	0	0	0	0	60	0	0	0	S		2023-08-24	06:05:00	0	0	0	0	0	0	60	0	0	0	S	3
2023-08-24	06:06:00	0	0	0	0	0	0	60	0	0	0	S		2023-08-24	06:06:00	0	0	0	0	0	0	60	0	0	0	S	3
2023-08-24	06:07:00	0	0	0	0	0	0	60	0	0	0	S		2023-08-24	06:07:00	0	0	0	0	0	0	60	0	0	0	W	1
2023-08-24	06:08:00	0	0	0	0	0	0	60	0	0	0	S		2023-08-24	06:08:00	0	0	0	0	0	0	60	0	0	0	W	1
2023-08-24	06:09:00	0	0	0	0	0	0	60	0	0	0	S		2023-08-24	06:09:00	0	0	0	0	0	0	60	0	0	0	S	3
2023-08-24	06:10:00	0	0	0	0	0	0	60	0	0	0	S		2023-08-24	06:10:00	0	0	0	0	0	0	60	0	0	0	S	3
2023-08-24	06:11:00	0	0	0	0	0	0	60	0	0	0	S		2023-08-24	06:11:00	0	0	0	0	0	0	60	0	0	0	S	3
2023-08-24	06:12:00	0	0	0	0	0	0	60	0	0	0	S		2023-08-24	06:12:00	0	0	0	0	0	0	60	0	0	0	S	3
2023-08-24	06:13:00	0	0	0	0	0	0	60	0	0	0	S		2023-08-24	06:13:00	0	0	0	0	0	0	60	0	0	0	S	3
2023-08-24	06:14:00	0	0	0	0	0	0	60	0	0	0	S		2023-08-24	06:14:00	0	0	0	0	0	0	60	0	0	0	S	3
2023-08-24	06:15:00	0	0	0	0	0	0	60	0	0	0	S		2023-08-24	06:15:00	0	0	0	0	0	0	60	0	0	0	W	1
2023-08-24	06:16:00	0	0	0	0	0	0	60	0	0	0	S		2023-08-24	06:16:00	0	0	0	0	0	0	60	0	0	0	S	3
2023-08-24	06:17:00	0	0	0	0	0	0	60	0	0	0	S		2023-08-24	06:17:00	0	0	0	0	0	0	60	0	0	0	S	3
2023-08-24	06:18:00	0	0	0	0	0	0	60	0	0	0	S		2023-08-24	06:18:00	0	0	0	0	0	0	60	0	0	0	S	3
2023-08-24	06:19:00	0	0	0	0	0	0	60	0	0	0	S		2023-08-24	06:19:00	0	0	0	0	0	0	60	0	0	0	S	3
2023-08-24	06:20:00	0	0	0	0	0	0	60	0	0	0	S		2023-08-24	06:20:00	0	0	0	0	0	0	60	0	0	0	S	3
2023-08-24	06:21:00	0	0	0	0	0	0	60	0	0	0	S		2023-08-24	06:21:00	0	0	0	0	0	0	60	0	0	0	S	3
2023-08-24	06:22:00	0	0	0	0	0	0	60	0	0	0	S		2023-08-24	06:22:00	0	0	0	0	0	0	60	0	0	0	S	3
2023-08-24	06:23:00	0	0	0	0	0	0	60	0	0	0	S		2023-08-24	06:23:00	0	0	0	0	0	0	60	0	0	0	S	3
2023-08-24	06:24:00	0	0	0	0	0	0	60	0	0	0	S		2023-08-24	06:24:00	0	0	0	0	0	0	60	0	0	0	S	3
2023-08-24	06:25:00	0	0	0	0	0	0	60	0	0	0	S		2023-08-24	06:25:00	0	0	0	0	0	0	60	0	0	0	S	3
2023-08-24	06:26:00	0	0	0	0	0	0	0	0	0	60	S		2023-08-24	06:26:00	0	0	0	0	0	0	0	0	0	60	S	3
2023-08-24	06:27:00	0	0	0	0	0	0	0	0	0	60	S		2023-08-24	06:27:00	0	0	0	0	0	0	0	0	0	60	S	3
2023-08-24	06:28:00	0	0	0	0	0	0	0	0	0	60	S		2023-08-24	06:28:00	0	0	0	0	0	0	0	0	0	60	S	3
2023-08-24	06:29:00	0	0	0	0	0	0	0	0	0	60	S		2023-08-24	06:29:00	0	0	0	0	0	0	0	0	0	60	S	3
2023-08-24	06:30:00	0	0	0	0	0	0	60	0	0	0	S		2023-08-24	06:30:00	0	0	0	0	0	0	60	0	0	0	S	3
2023-08-24	06:31:00	0	0	0	0	0	0	60	0	0	0	S		2023-08-24	06:31:00	0	0	0	0	0	0	60	0	0	0	S	3
2023-08-24	06:32:00	0	0	0	0	0	0	60	0	0	0	S		2023-08-24	06:32:00	0	0	0	0	0	0	60	0	0	0	S	3
2023-08-24	06:33:00	0	0	0	0	0	0	60	0	0	0	S		2023-08-24	06:33:00	0	0	0	0	0	0	60	0	0	0	S	3
2023-08-24	06:34:00	0	0	0	0	0	0	60	0	0	0	S		2023-08-24	06:34:00	0	0	0	0	0	0	60	0	0	0	S	3
2023-08-24	06:35:00	0	0	0	0	0	0	60	0	0	0	S		2023-08-24	06:35:00	0	0	0	0	0	0	60	0	0	0	S	3
2023-08-24	06:36:00	0	0	0	0	0	0	60	0	0	0	S		2023-08-24	06:36:00	0	0	0	0	0	0	60	0	0	0	S	3
2023-08-24	06:37:00	0	0	0	0	0	0	60	0	0	0	S		2023-08-24	06:37:00	0	0	0	0	0	0	60	0	0	0	S	3
2023-08-24	06:38:00	0	0	0	0	0	0	60	0	0	0	S		2023-08-24	06:38:00	0	0	0	0	0	0	60	0	0	0	S	3
2023-08-24	06:39:00	0	0	0	0	0	0	60	0	0	0	S		2023-08-24	06:39:00	0	0	0	0	0	0	60	0	0	0	S	3
2023-08-24	06:40:00	0	0	0	0	0	0	60	0	0	0	S		2023-08-24	06:40:00	0	0	0	0	0	0	60	0	0	0	S	3
2023-08-24	06:41:00	0	0	0	0	0	0	60	0	0	0	S		2023-08-24	06:41:00	0	0	0	0	0	0	60	0	0	0	S	3
2023-08-24	06:42:00	0	0	0	0	0	0	60	0	0	0	S		2023-08-24	06:42:00	0	0	0	0	0	0	60	0	0	0	S	3
2023-08-24	06:43:00	0	0	0	0	0	0	60	0	0	0	S		2023-08-24	06:43:00	0	0	0	0	0	0	60	0	0	0	S	3
2023-08-24	06:44:00	0	0	0	0	0	0	60	0	0	0	S		2023-08-24	06:44:00	0	0	0	0	0	0	60	0	0	0	S	3
2023-08-24	06:45:00	0	0	0	0	0	0	60	0	0	0	S		2023-08-24	06:45:00	0	0	0	0	0	0	60	0	0	0	S	3
2023-08-24	06:46:00	0	0	0	0	0	0	60	0	0	0	S		2023-08-24	06:46:00	0	0	0	0	0	0	60	0	0	0	S	3
2023-08-24	06:47:00	0	0	0	0	0	0	60	0	0	0	S		2023-08-24	06:47:00	0	0	0	0	0	0	60	0	0	0	S	3
2023-08-24	06:48:00	0	0	0	0	0	0	60	0	0	0	S		2023-08-24	06:48:00	0	0	0	0	0	0	60	0	0	0	S	3
2023-08-24	06:49:00	0	0	0	0	0	0	60	0	0	0	S		2023-08-24	06:49:00	0	0	0	0	0	0	60	0	0	0	S	3
2023-08-24	06:50:00	0	0	0	0	0	0	60	0	0	0	S		2023-08-24	06:50:00	0	0	0	0	0	0	60	0	0	0	S	3
2023-08-24	06:51:00	0	0	0	0	0	0	60	0	0	0	S		2023-08-24	06:51:00	0	0	0	0	0	0	60	0	0	0	S	3
2023-08-24	06:52:00	244	853	1140	1445	5	0	0	0	0	60	S		2023-08-24	06:52:00	244	853	1140	1445	5	0	0	0	0	60	S	3
2023-08-24	06:53:00	0	0	0	0	0	0	0	0	0	60	S		2023-08-24	06:53:00	0	0	0	0	0	0	0	0	0	60	S	3
2023-08-24	06:54:00	0	0	0	0	0	0	0	0	0	60	S		2023-08-24	06:54:00	0	0	0	0	0	0	0	0	0	60	S	3
2023-08-24	06:55:00	0	0	0	0	0	0	0	0	0	60	S		2023-08-24	06:55:00	0	0	0	0	0	0	0	0	0	60	S	3
2023-08-24	06:56:00	0	0	0	0	0	0	0	0	0	60	S		2023-08-24	06:56:00	0	0	0	0	0	0	0	0	0	60	S	3
2023-08-24	06:57:00	0	0	0	0	0	0	60	0	0	0	S		2023-08-24	06:57:00	0	0	0	0	0	0	60	0	0	0	S	3
2023-08-24	06:58:00	0	0	0	0	0	0	60	0	0	0	S		2023-08-24	06:58:00	0	0	0	0	0	0	60	0	0	0	S	3
2023-08-24	06:59:00	0	0	58	58	0	0	0	0	0	60	S		2023-08-24	06:59:00	0	0	58	58	0	0	0	0	0	60	W	1
2023-08-24	07:00:00	0	0	0	0	0	0	0	0	0	60	S		2023-08-24	07:00:00	0	0	0	0	0	0	0	0	0	60	W	1
2023-08-24	07:01:00	0	0	0	0	0	0	0	0	0	60	S		2023-08-24	07:01:00	0	0	0	0	0	0	0	0	0	60	W	1
2023-08-24	07:02:00	0	0	0	0	0	0	0	0	0	60	S		2023-08-24	07:02:00	0	0	0	0	0	0	0	0	0	60	W	1
2023-08-24	07:03:00	0	0	0	0	0	0	60	0	0	0	S		2023-08-24	07:03:00	0	0	0	0	0	0	60	0	0	0	W	1
2023-08-24	07:04:00	36	63	136	154	0	0	0	0	0	60	S		2023-08-24	07:04:00	36	63	136	154	0	0	0	0	0	60	W	1
2023-08-24	07:05:00	0	0	67	67	0	0	0	0	0	60	S		2023-08-24	07:05:00	0	0	67	67	0	0	0	0	0	60	W	1
2023-08-24	07:06:00	463	1104	574	1328	7	0	0	60	0	0	W		2023-08-24	07:06:00	463	1104	574	1328	7	0	0	60	0	0	S	2
2023-08-24	07:07:00	92	97	194	236	2	0	0	0	0	60	S		2023-08-24	07:07:00	92	97	194	236	2	0	0	0	0	60	W	1
2023-08-24	07:08:00	0	0	0	0	0	0	0	0	0	60	S		2023-08-24	07:08:00	0	0	0	0	0	0	0	0	0	60	S	3
2023-08-24	07:09:00	178	251	371	482	2	0	0	0	0	60	S		2023-08-24	07:09:00	178	251	371	482	2	0	0	0	0	60	S	3
2023-08-24	07:10:00	76	231	344	421	2	0	0	0	0	60	S		2023-08-24	07:10:00	76	231	344	421	2	0	0	0	0	60	S	3
2023-08-24	07:11:00	0	0	0	0	0	0	0	0	0	60	S		2023-08-24	07:11:00	0	0	0	0	0	0	0	0	0	60	S	3
2023-08-24	07:12:00	0	0	0	0	0	0	0	0	0	60	S		2023-08-24	07:12:00	0	0	0	0	0	0	0	0	0	60	W	1
2023-08-24	07:13:00	0	0	0	0	0	0	0	0	0	60	S		2023-08-24	07:13:00	0	0	0	0	0	0	0	0	0	60	S	3
Sleep Period	08/23/2019 23:37:00 - 08/24/2019 07:42:00
Date	Time	Axis1	Axis2	Axis3	VM	Steps	Lux	Inclinometer Off	Inclinometer Standing	Inclinometer Sitting	Inclinometer Lying	Sleep or Awake?
2023-08-24	23:37:00	0	0	0	0	0	0	0	0	60	0	S		2023-08-24	23:37:00	0	0	0	0	0	0	0	0	60	0	W	1
2023-08-24	23:38:00	0	0	0	0	0	0	0	0	60	0	S		2023-08-24	23:38:00	0	0	0	0	0	0	0	0	60	0	W	1
2023-08-24	23:39:00	0	0	0	0	0	0	60	0	0	0	W		2023-08-24	23:39:00	0	0	0	0	0	0	60	0	0	0	W	4
2023-08-24	23:40:00	0	0	0	0	0	0	60	0	0	0	S		2023-08-24	23:40:00	0	0	0	0	0	0	60	0	0	0	W	1
2023-08-24	23:41:00	0	0	0	0	0	0	60	0	0	0	S		2023-08-24	23:41:00	0	0	0	0	0	0	60	0	0	0	W	1
2023-08-24	23:42:00	0	0	0	0	0	0	60	0	0	0	S		2023-08-24	23:42:00	0	0	0	0	0	0	60	0	0	0	W	1
2023-08-24	23:43:00	0	0	0	0	0	0	60	0	0	0	S		2023-08-24	23:43:00	0	0	0	0	0	0	60	0	0	0	W	1
2023-08-24	23:44:00	0	0	0	0	0	0	60	0	0	0	S		2023-08-24	23:44:00	0	0	0	0	0	0	60	0	0	0	W	1
2023-08-24	23:45:00	0	0	0	0	0	0	60	0	0	0	S		2023-08-24	23:45:00	0	0	0	0	0	0	60	0	0	0	W	1
2023-08-24	23:46:00	0	0	0	0	0	0	60	0	0	0	S		2023-08-24	23:46:00	0	0	0	0	0	0	60	0	0	0	W	1
2023-08-24	23:47:00	0	0	0	0	0	0	60	0	0	0	S		2023-08-24	23:47:00	0	0	0	0	0	0	60	0	0	0	W	1
2023-08-24	23:48:00	0	0	0	0	0	0	60	0	0	0	S		2023-08-24	23:48:00	0	0	0	0	0	0	60	0	0	0	W	1
2023-08-24	23:49:00	0	0	0	0	0	0	0	0	60	0	S		2023-08-24	23:49:00	0	0	0	0	0	0	0	0	60	0	W	1
2023-08-24	23:50:00	0	0	0	0	0	0	0	0	60	0	S		2023-08-24	23:50:00	0	0	0	0	0	0	0	0	60	0	W	1
2023-08-24	23:51:00	0	0	0	0	0	0	0	0	60	0	S		2023-08-24	23:51:00	0	0	0	0	0	0	0	0	60	0	W	1
2023-08-24	23:52:00	0	0	0	0	0	0	0	0	60	0	S		2023-08-24	23:52:00	0	0	0	0	0	0	0	0	60	0	W	1
2023-08-24	23:53:00	0	0	0	0	0	0	0	0	60	0	S		2023-08-24	23:53:00	0	0	0	0	0	0	0	0	60	0	S	3
2023-08-24	23:54:00	0	0	0	0	0	0	0	0	60	0	S		2023-08-24	23:54:00	0	0	0	0	0	0	0	0	60	0	S	3
2023-08-24	23:55:00	0	0	0	0	0	0	0	0	60	0	S		2023-08-24	23:55:00	0	0	0	0	0	0	0	0	60	0	S	3
2023-08-24	23:56:00	0	0	0	0	0	0	0	0	60	0	S		2023-08-24	23:56:00	0	0	0	0	0	0	0	0	60	0	S	3
2023-08-24	23:57:00	0	0	0	0	0	0	0	0	60	0	S		2023-08-24	23:57:00	0	0	0	0	0	0	0	0	60	0	S	3
2023-08-24	23:58:00	0	0	0	0	0	0	0	0	60	0	S		2023-08-24	23:58:00	0	0	0	0	0	0	0	0	60	0	S	3
2023-08-24	23:59:00	0	0	0	0	0	0	60	0	0	0	S		2023-08-24	23:59:00	0	0	0	0	0	0	60	0	0	0	S	3
2023-08-25	00:00:00	0	0	0	0	0	0	60	0	0	0	S		2023-08-25	00:00:00	0	0	0	0	0	0	60	0	0	0	S	3
2023-08-25	00:01:00	0	0	0	0	0	0	60	0	0	0	S		2023-08-25	00:01:00	0	0	0	0	0	0	60	0	0	0	S	3
2023-08-25	00:02:00	0	0	0	0	0	0	60	0	0	0	S		2023-08-25	00:02:00	0	0	0	0	0	0	60	0	0	0	S	3
2023-08-25	00:03:00	0	0	0	0	0	0	60	0	0	0	S		2023-08-25	00:03:00	0	0	0	0	0	0	60	0	0	0	S	3
2023-08-25	00:04:00	0	0	0	0	0	0	60	0	0	0	S		2023-08-25	00:04:00	0	0	0	0	0	0	60	0	0	0	S	3
2023-08-25	00:05:00	0	0	0	0	0	0	60	0	0	0	S		2023-08-25	00:05:00	0	0	0	0	0	0	60	0	0	0	S	3
2023-08-25	00:06:00	0	0	0	0	0	0	60	0	0	0	S		2023-08-25	00:06:00	0	0	0	0	0	0	60	0	0	0	S	3
2023-08-25	00:07:00	0	0	0	0	0	0	60	0	0	0	S		2023-08-25	00:07:00	0	0	0	0	0	0	60	0	0	0	S	3
2023-08-25	00:08:00	0	0	0	0	0	0	60	0	0	0	S		2023-08-25	00:08:00	0	0	0	0	0	0	60	0	0	0	S	3
2023-08-25	00:09:00	0	0	0	0	0	0	60	0	0	0	S		2023-08-25	00:09:00	0	0	0	0	0	0	60	0	0	0	S	3
2023-08-25	00:10:00	0	0	0	0	0	0	60	0	0	0	S		2023-08-25	00:10:00	0	0	0	0	0	0	60	0	0	0	S	3
2023-08-25	00:11:00	0	0	0	0	0	0	60	0	0	0	S		2023-08-25	00:11:00	0	0	0	0	0	0	60	0	0	0	S	3
2023-08-25	00:12:00	0	0	0	0	0	0	60	0	0	0	S		2023-08-25	00:12:00	0	0	0	0	0	0	60	0	0	0	S	3
2023-08-25	00:13:00	0	0	0	0	0	0	60	0	0	0	S		2023-08-25	00:13:00	0	0	0	0	0	0	60	0	0	0	S	3
2023-08-25	00:14:00	0	0	0	0	0	0	60	0	0	0	S		2023-08-25	00:14:00	0	0	0	0	0	0	60	0	0	0	S	3
2023-08-25	00:15:00	0	0	0	0	0	0	0	0	60	0	S		2023-08-25	00:15:00	0	0	0	0	0	0	0	0	60	0	S	3
2023-08-25	00:16:00	947	1476	2198	2812	7	0	0	60	0	0	W		2023-08-25	00:16:00	947	1476	2198	2812	7	0	0	60	0	0	S	2
2023-08-25	00:17:00	0	0	0	0	0	0	0	0	0	60	S		2023-08-25	00:17:00	0	0	0	0	0	0	0	0	0	60	S	3
2023-08-25	00:18:00	0	0	0	0	0	0	0	0	0	60	S		2023-08-25	00:18:00	0	0	0	0	0	0	0	0	0	60	S	3
2023-08-25	00:19:00	0	0	0	0	0	0	0	0	0	60	S		2023-08-25	00:19:00	0	0	0	0	0	0	0	0	0	60	S	3
2023-08-25	00:20:00	0	0	0	0	0	0	0	0	0	60	W		2023-08-25	00:20:00	0	0	0	0	0	0	0	0	0	60	S	2
2023-08-25	00:21:00	0	0	0	0	0	0	0	0	0	60	S		2023-08-25	00:21:00	0	0	0	0	0	0	0	0	0	60	S	3
2023-08-25	00:22:00	0	0	0	0	0	0	0	0	0	60	S		2023-08-25	00:22:00	0	0	0	0	0	0	0	0	0	60	S	3
2023-08-25	00:23:00	0	0	0	0	0	0	60	0	0	0	S		2023-08-25	00:23:00	0	0	0	0	0	0	60	0	0	0	S	3
2023-08-25	00:24:00	0	0	0	0	0	0	60	0	0	0	S		2023-08-25	00:24:00	0	0	0	0	0	0	60	0	0	0	S	3
2023-08-25	00:25:00	0	0	0	0	0	0	60	0	0	0	S		2023-08-25	00:25:00	0	0	0	0	0	0	60	0	0	0	S	3
2023-08-25	00:26:00	0	0	0	0	0	0	60	0	0	0	S		2023-08-25	00:26:00	0	0	0	0	0	0	60	0	0	0	S	3
2023-08-25	00:27:00	0	0	0	0	0	0	60	0	0	0	S		2023-08-25	00:27:00	0	0	0	0	0	0	60	0	0	0	S	3
2023-08-25	00:28:00	0	0	0	0	0	0	60	0	0	0	S		2023-08-25	00:28:00	0	0	0	0	0	0	60	0	0	0	S	3
2023-08-25	00:29:00	0	0	0	0	0	0	60	0	0	0	S		2023-08-25	00:29:00	0	0	0	0	0	0	60	0	0	0	S	3
2023-08-25	00:30:00	0	0	0	0	0	0	60	0	0	0	S		2023-08-25	00:30:00	0	0	0	0	0	0	60	0	0	0	S	3
2023-08-25	00:31:00	0	0	0	0	0	0	60	0	0	0	S		2023-08-25	00:31:00	0	0	0	0	0	0	60	0	0	0	S	3
2023-08-25	00:32:00	0	0	0	0	0	0	0	0	0	60	S		2023-08-25	00:32:00	0	0	0	0	0	0	0	0	0	60	W	1
2023-08-25	00:33:00	974	1941	625	2260	11	0	0	60	0	0	W		2023-08-25	00:33:00	974	1941	625	2260	11	0	0	60	0	0	W	4
2023-08-25	00:34:00	0	0	0	0	0	0	0	0	0	60	S		2023-08-25	00:34:00	0	0	0	0	0	0	0	0	0	60	S	3
2023-08-25	00:35:00	0	0	0	0	0	0	0	0	0	60	S		2023-08-25	00:35:00	0	0	0	0	0	0	0	0	0	60	S	3
2023-08-25	00:36:00	0	0	0	0	0	0	0	0	0	60	S		2023-08-25	00:36:00	0	0	0	0	0	0	0	0	0	60	S	3
2023-08-25	00:37:00	0	0	0	0	0	0	0	0	0	60	W		2023-08-25	00:37:00	0	0	0	0	0	0	0	0	0	60	S	2
2023-08-25	00:38:00	0	0	0	0	0	0	0	0	0	60	S		2023-08-25	00:38:00	0	0	0	0	0	0	0	0	0	60	S	3
2023-08-25	00:39:00	0	0	0	0	0	0	0	0	0	60	S		2023-08-25	00:39:00	0	0	0	0	0	0	0	0	0	60	S	3
2023-08-25	00:40:00	8	56	34	66	0	0	0	0	0	60	S		2023-08-25	00:40:00	8	56	34	66	0	0	0	0	0	60	S	3
2023-08-25	00:41:00	0	0	0	0	0	0	0	0	0	60	S		2023-08-25	00:41:00	0	0	0	0	0	0	0	0	0	60	S	3
2023-08-25	00:42:00	0	0	0	0	0	0	0	0	0	60	S		2023-08-25	00:42:00	0	0	0	0	0	0	0	0	0	60	S	3
2023-08-25	00:43:00	0	0	0	0	0	0	0	0	0	60	S		2023-08-25	00:43:00	0	0	0	0	0	0	0	0	0	60	S	3
2023-08-25	00:44:00	0	0	0	0	0	0	0	0	0	60	S		2023-08-25	00:44:00	0	0	0	0	0	0	0	0	0	60	S	3
2023-08-25	00:45:00	0	0	0	0	0	0	0	0	0	60	S		2023-08-25	00:45:00	0	0	0	0	0	0	0	0	0	60	S	3
2023-08-25	00:46:00	0	0	0	0	0	0	0	0	0	60	S		2023-08-25	00:46:00	0	0	0	0	0	0	0	0	0	60	S	3
2023-08-25	00:47:00	0	0	0	0	0	0	60	0	0	0	S		2023-08-25	00:47:00	0	0	0	0	0	0	60	0	0	0	S	3
2023-08-25	00:48:00	0	0	0	0	0	0	60	0	0	0	S		2023-08-25	00:48:00	0	0	0	0	0	0	60	0	0	0	S	3
2023-08-25	00:49:00	1	42	23	48	1	0	0	0	0	60	S		2023-08-25	00:49:00	1	42	23	48	1	0	0	0	0	60	S	3
2023-08-25	00:50:00	0	0	0	0	0	0	0	0	0	60	S		2023-08-25	00:50:00	0	0	0	0	0	0	0	0	0	60	S	3
2023-08-25	00:51:00	172	331	86	383	2	0	10	0	0	50	S		2023-08-25	00:51:00	172	331	86	383	2	0	10	0	0	50	S	3
2023-08-25	00:52:00	0	0	0	0	0	0	48	0	0	12	S		2023-08-25	00:52:00	0	0	0	0	0	0	48	0	0	12	S	3
2023-08-25	00:53:00	69	220	23	232	1	0	43	0	0	17	S		2023-08-25	00:53:00	69	220	23	232	1	0	43	0	0	17	S	3
2023-08-25	00:54:00	0	0	0	0	0	0	0	0	0	60	S		2023-08-25	00:54:00	0	0	0	0	0	0	0	0	0	60	S	3
2023-08-25	00:55:00	79	333	138	369	3	0	0	0	0	60	S		2023-08-25	00:55:00	79	333	138	369	3	0	0	0	0	60	S	3
2023-08-25	00:56:00	0	0	0	0	0	0	0	0	0	60	S		2023-08-25	00:56:00	0	0	0	0	0	0	0	0	0	60	S	3
2023-08-25	00:57:00	0	0	0	0	0	0	0	0	0	60	S		2023-08-25	00:57:00	0	0	0	0	0	0	0	0	0	60	S	3
2023-08-25	00:58:00	0	0	0	0	0	0	0	0	0	60	S		2023-08-25	00:58:00	0	0	0	0	0	0	0	0	0	60	S	3
2023-08-25	00:59:00	0	0	0	0	0	0	60	0	0	0	S		2023-08-25	00:59:00	0	0	0	0	0	0	60	0	0	0	S	3
2023-08-25	01:00:00	40	209	105	237	1	0	17	0	0	43	S		2023-08-25	01:00:00	40	209	105	237	1	0	17	0	0	43	S	3
2023-08-25	01:01:00	0	0	0	0	0	0	60	0	0	0	S		2023-08-25	01:01:00	0	0	0	0	0	0	60	0	0	0	S	3
2023-08-25	01:02:00	0	20	3	20	0	0	60	0	0	0	S		2023-08-25	01:02:00	0	20	3	20	0	0	60	0	0	0	S	3
2023-08-25	01:03:00	0	0	0	0	0	0	60	0	0	0	S		2023-08-25	01:03:00	0	0	0	0	0	0	60	0	0	0	S	3
2023-08-25	01:04:00	429	942	300	1078	5	0	0	60	0	0	W		2023-08-25	01:04:00	429	942	300	1078	5	0	0	60	0	0	S	2
2023-08-25	01:05:00	95	320	24	335	2	0	3	0	0	57	S		2023-08-25	01:05:00	95	320	24	335	2	0	3	0	0	57	S	3
2023-08-25	01:06:00	0	0	0	0	0	0	0	0	0	60	S		2023-08-25	01:06:00	0	0	0	0	0	0	0	0	0	60	W	1
2023-08-25	01:07:00	0	0	0	0	0	0	0	0	0	60	S		2023-08-25	01:07:00	0	0	0	0	0	0	0	0	0	60	W	1
2023-08-25	01:08:00	0	0	0	0	0	0	0	0	0	60	S		2023-08-25	01:08:00	0	0	0	0	0	0	0	0	0	60	W	1
2023-08-25	01:09:00	0	0	0	0	0	0	60	0	0	0	S		2023-08-25	01:09:00	0	0	0	0	0	0	60	0	0	0	W	1
2023-08-25	01:10:00	0	0	0	0	0	0	0	0	0	60	S		2023-08-25	01:10:00	0	0	0	0	0	0	0	0	0	60	W	1
2023-08-25	01:11:00	0	0	0	0	0	0	0	0	0	60	S		2023-08-25	01:11:00	0	0	0	0	0	0	0	0	0	60	W	1
2023-08-25	01:12:00	0	0	0	0	0	0	0	0	0	60	S		2023-08-25	01:12:00	0	0	0	0	0	0	0	0	0	60	W	1
2023-08-25	01:13:00	150	468	59	495	1	0	2	0	0	58	S		2023-08-25	01:13:00	150	468	59	495	1	0	2	0	0	58	S	3
2023-08-25	01:14:00	0	0	0	0	0	0	0	0	0	60	S		2023-08-25	01:14:00	0	0	0	0	0	0	0	0	0	60	S	3
2023-08-25	01:15:00	0	0	0	0	0	0	0	0	0	60	S		2023-08-25	01:15:00	0	0	0	0	0	0	0	0	0	60	S	3
2023-08-25	01:16:00	41	333	68	342	0	0	1	0	0	59	S		2023-08-25	01:16:00	41	333	68	342	0	0	1	0	0	59	S	3
2023-08-25	01:17:00	26	121	0	124	0	0	4	0	0	56	S		2023-08-25	01:17:00	26	121	0	124	0	0	4	0	0	56	S	3
2023-08-25	01:18:00	0	0	0	0	0	0	38	0	0	22	S		2023-08-25	01:18:00	0	0	0	0	0	0	38	0	0	22	S	3
2023-08-25	01:19:00	0	0	0	0	0	0	48	0	0	12	S		2023-08-25	01:19:00	0	0	0	0	0	0	48	0	0	12	S	3
2023-08-25	01:20:00	0	0	0	0	0	0	48	0	0	12	S		2023-08-25	01:20:00	0	0	0	0	0	0	48	0	0	12	S	3
2023-08-25	01:21:00	6	7	0	9	0	0	22	0	0	38	S		2023-08-25	01:21:00	6	7	0	9	0	0	22	0	0	38	S	3
2023-08-25	01:22:00	0	0	0	0	0	0	0	0	0	60	S		2023-08-25	01:22:00	0	0	0	0	0	0	0	0	0	60	S	3
2023-08-25	01:23:00	0	0	0	0	0	0	0	0	0	60	S		2023-08-25	01:23:00	0	0	0	0	0	0	0	0	0	60	S	3
2023-08-25	01:24:00	0	0	0	0	0	0	0	0	0	60	S		2023-08-25	01:24:00	0	0	0	0	0	0	0	0	0	60	S	3
2023-08-25	01:25:00	0	0	0	0	0	0	60	0	0	0	S		2023-08-25	01:25:00	0	0	0	0	0	0	60	0	0	0	S	3
2023-08-25	01:26:00	0	0	0	0	0	0	60	0	0	0	S		2023-08-25	01:26:00	0	0	0	0	0	0	60	0	0	0	S	3
2023-08-25	01:27:00	0	0	0	0	0	0	60	0	0	0	S		2023-08-25	01:27:00	0	0	0	0	0	0	60	0	0	0	S	3
2023-08-25	01:28:00	0	0	0	0	0	0	60	0	0	0	S		2023-08-25	01:28:00	0	0	0	0	0	0	60	0	0	0	S	3
2023-08-25	01:29:00	0	0	0	0	0	0	60	0	0	0	S		2023-08-25	01:29:00	0	0	0	0	0	0	60	0	0	0	S	3
2023-08-25	01:30:00	0	0	0	0	0	0	60	0	0	0	S		2023-08-25	01:30:00	0	0	0	0	0	0	60	0	0	0	S	3
2023-08-25	01:31:00	0	0	0	0	0	0	60	0	0	0	S		2023-08-25	01:31:00	0	0	0	0	0	0	60	0	0	0	S	3
2023-08-25	01:32:00	0	0	0	0	0	0	60	0	0	0	S		2023-08-25	01:32:00	0	0	0	0	0	0	60	0	0	0	S	3
2023-08-25	01:33:00	0	0	0	0	0	0	60	0	0	0	S		2023-08-25	01:33:00	0	0	0	0	0	0	60	0	0	0	S	3
2023-08-25	01:34:00	0	0	0	0	0	0	60	0	0	0	S		2023-08-25	01:34:00	0	0	0	0	0	0	60	0	0	0	S	3
2023-08-25	01:35:00	0	0	0	0	0	0	60	0	0	0	S		2023-08-25	01:35:00	0	0	0	0	0	0	60	0	0	0	S	3
2023-08-25	01:36:00	0	0	0	0	0	0	60	0	0	0	S		2023-08-25	01:36:00	0	0	0	0	0	0	60	0	0	0	S	3
2023-08-25	01:37:00	0	0	0	0	0	0	60	0	0	0	S		2023-08-25	01:37:00	0	0	0	0	0	0	60	0	0	0	S	3
2023-08-25	01:38:00	0	0	0	0	0	0	60	0	0	0	S		2023-08-25	01:38:00	0	0	0	0	0	0	60	0	0	0	S	3
2023-08-25	01:39:00	0	0	0	0	0	0	60	0	0	0	S		2023-08-25	01:39:00	0	0	0	0	0	0	60	0	0	0	S	3
2023-08-25	01:40:00	0	0	0	0	0	0	60	0	0	0	S		2023-08-25	01:40:00	0	0	0	0	0	0	60	0	0	0	S	3
2023-08-25	01:41:00	0	0	0	0	0	0	60	0	0	0	S		2023-08-25	01:41:00	0	0	0	0	0	0	60	0	0	0	S	3
2023-08-25	01:42:00	0	0	0	0	0	0	60	0	0	0	S		2023-08-25	01:42:00	0	0	0	0	0	0	60	0	0	0	S	3
2023-08-25	01:43:00	0	0	0	0	0	0	60	0	0	0	S		2023-08-25	01:43:00	0	0	0	0	0	0	60	0	0	0	S	3
2023-08-25	01:44:00	0	0	0	0	0	0	60	0	0	0	S		2023-08-25	01:44:00	0	0	0	0	0	0	60	0	0	0	S	3
2023-08-25	01:45:00	0	0	0	0	0	0	60	0	0	0	S		2023-08-25	01:45:00	0	0	0	0	0	0	60	0	0	0	S	3
2023-08-25	01:46:00	164	900	57	917	4	0	3	0	0	57	W		2023-08-25	01:46:00	164	900	57	917	4	0	3	0	0	57	W	4
2023-08-25	01:47:00	464	1085	148	1189	5	0	0	60	0	0	W		2023-08-25	01:47:00	464	1085	148	1189	5	0	0	60	0	0	W	4
2023-08-25	01:48:00	427	751	536	1017	3	0	0	60	0	0	W		2023-08-25	01:48:00	427	751	536	1017	3	0	0	60	0	0	W	4
2023-08-25	01:49:00	0	78	23	81	0	0	0	0	0	60	S		2023-08-25	01:49:00	0	78	23	81	0	0	0	0	0	60	S	3
2023-08-25	01:50:00	0	0	0	0	0	0	0	0	0	60	S		2023-08-25	01:50:00	0	0	0	0	0	0	0	0	0	60	S	3
2023-08-25	01:51:00	0	0	0	0	0	0	0	0	0	60	S		2023-08-25	01:51:00	0	0	0	0	0	0	0	0	0	60	W	1
2023-08-25	01:52:00	0	0	0	0	0	0	0	0	0	60	S		2023-08-25	01:52:00	0	0	0	0	0	0	0	0	0	60	S	3
2023-08-25	01:53:00	0	0	0	0	0	0	60	0	0	0	S		2023-08-25	01:53:00	0	0	0	0	0	0	60	0	0	0	S	3
2023-08-25	01:54:00	0	0	0	0	0	0	60	0	0	0	S		2023-08-25	01:54:00	0	0	0	0	0	0	60	0	0	0	S	3
2023-08-25	01:55:00	0	0	0	0	0	0	60	0	0	0	S		2023-08-25	01:55:00	0	0	0	0	0	0	60	0	0	0	S	3
2023-08-25	01:56:00	0	0	0	0	0	0	60	0	0	0	S		2023-08-25	01:56:00	0	0	0	0	0	0	60	0	0	0	S	3
2023-08-25	01:57:00	0	0	0	0	0	0	60	0	0	0	S		2023-08-25	01:57:00	0	0	0	0	0	0	60	0	0	0	S	3
2023-08-25	01:58:00	0	0	0	0	0	0	60	0	0	0	S		2023-08-25	01:58:00	0	0	0	0	0	0	60	0	0	0	S	3
2023-08-25	01:59:00	0	0	0	0	0	0	60	0	0	0	S		2023-08-25	01:59:00	0	0	0	0	0	0	60	0	0	0	S	3
2023-08-25	02:00:00	428	747	479	985	5	0	0	60	0	0	S		2023-08-25	02:00:00	428	747	479	985	5	0	0	60	0	0	S	3
2023-08-25	02:01:00	0	0	0	0	0	0	0	0	0	60	S		2023-08-25	02:01:00	0	0	0	0	0	0	0	0	0	60	S	3
2023-08-25	02:02:00	0	0	0	0	0	0	0	0	0	60	S		2023-08-25	02:02:00	0	0	0	0	0	0	0	0	0	60	S	3
2023-08-25	02:03:00	0	0	0	0	0	0	0	0	0	60	S		2023-08-25	02:03:00	0	0	0	0	0	0	0	0	0	60	S	3
2023-08-25	02:04:00	0	0	0	0	0	0	60	0	0	0	S		2023-08-25	02:04:00	0	0	0	0	0	0	60	0	0	0	S	3
2023-08-25	02:05:00	540	904	911	1392	3	0	0	60	0	0	W		2023-08-25	02:05:00	540	904	911	1392	3	0	0	60	0	0	S	2
2023-08-25	02:06:00	0	0	0	0	0	0	0	0	0	60	S		2023-08-25	02:06:00	0	0	0	0	0	0	0	0	0	60	S	3
2023-08-25	02:07:00	0	0	0	0	0	0	0	0	0	60	S		2023-08-25	02:07:00	0	0	0	0	0	0	0	0	0	60	S	3
2023-08-25	02:08:00	0	0	0	0	0	0	0	0	0	60	S		2023-08-25	02:08:00	0	0	0	0	0	0	0	0	0	60	S	3
2023-08-25	02:09:00	0	0	0	0	0	0	60	0	0	0	S		2023-08-25	02:09:00	0	0	0	0	0	0	60	0	0	0	S	3
2023-08-25	02:10:00	0	0	0	0	0	0	60	0	0	0	S		2023-08-25	02:10:00	0	0	0	0	0	0	60	0	0	0	S	3
2023-08-25	02:11:00	0	0	0	0	0	0	60	0	0	0	S		2023-08-25	02:11:00	0	0	0	0	0	0	60	0	0	0	S	3
2023-08-25	02:12:00	0	0	0	0	0	0	60	0	0	0	S		2023-08-25	02:12:00	0	0	0	0	0	0	60	0	0	0	S	3
2023-08-25	02:13:00	0	0	0	0	0	0	60	0	0	0	S		2023-08-25	02:13:00	0	0	0	0	0	0	60	0	0	0	S	3
2023-08-25	02:14:00	0	0	0	0	0	0	60	0	0	0	S		2023-08-25	02:14:00	0	0	0	0	0	0	60	0	0	0	S	3
2023-08-25	02:15:00	0	0	0	0	0	0	60	0	0	0	S		2023-08-25	02:15:00	0	0	0	0	0	0	60	0	0	0	S	3
2023-08-25	02:16:00	0	0	0	0	0	0	60	0	0	0	S		2023-08-25	02:16:00	0	0	0	0	0	0	60	0	0	0	S	3
2023-08-25	02:17:00	0	0	0	0	0	0	60	0	0	0	S		2023-08-25	02:17:00	0	0	0	0	0	0	60	0	0	0	S	3
2023-08-25	02:18:00	0	0	0	0	0	0	60	0	0	0	S		2023-08-25	02:18:00	0	0	0	0	0	0	60	0	0	0	S	3
2023-08-25	02:19:00	0	0	0	0	0	0	60	0	0	0	S		2023-08-25	02:19:00	0	0	0	0	0	0	60	0	0	0	S	3
2023-08-25	02:20:00	0	0	0	0	0	0	60	0	0	0	S		2023-08-25	02:20:00	0	0	0	0	0	0	60	0	0	0	W	1
2023-08-25	02:21:00	0	0	0	0	0	0	0	0	0	60	S		2023-08-25	02:21:00	0	0	0	0	0	0	0	0	0	60	W	1
2023-08-25	02:22:00	0	0	0	0	0	0	0	0	0	60	S		2023-08-25	02:22:00	0	0	0	0	0	0	0	0	0	60	W	1
2023-08-25	02:23:00	0	0	0	0	0	0	0	0	0	60	S		2023-08-25	02:23:00	0	0	0	0	0	0	0	0	0	60	W	1
2023-08-25	02:24:00	0	0	0	0	0	0	0	0	0	60	S		2023-08-25	02:24:00	0	0	0	0	0	0	0	0	0	60	W	1
2023-08-25	02:25:00	0	0	0	0	0	0	60	0	0	0	S		2023-08-25	02:25:00	0	0	0	0	0	0	60	0	0	0	W	1
2023-08-25	02:26:00	0	0	0	0	0	0	60	0	0	0	S		2023-08-25	02:26:00	0	0	0	0	0	0	60	0	0	0	W	1
2023-08-25	02:27:00	0	0	0	0	0	0	60	0	0	0	S		2023-08-25	02:27:00	0	0	0	0	0	0	60	0	0	0	S	3
2023-08-25	02:28:00	0	0	0	0	0	0	60	0	0	0	S		2023-08-25	02:28:00	0	0	0	0	0	0	60	0	0	0	S	3
2023-08-25	02:29:00	0	0	0	0	0	0	60	0	0	0	S		2023-08-25	02:29:00	0	0	0	0	0	0	60	0	0	0	S	3
2023-08-25	02:30:00	0	0	0	0	0	0	60	0	0	0	S		2023-08-25	02:30:00	0	0	0	0	0	0	60	0	0	0	S	3
2023-08-25	02:31:00	0	0	0	0	0	0	60	0	0	0	S		2023-08-25	02:31:00	0	0	0	0	0	0	60	0	0	0	S	3
2023-08-25	02:32:00	0	0	0	0	0	0	60	0	0	0	S		2023-08-25	02:32:00	0	0	0	0	0	0	60	0	0	0	S	3
2023-08-25	02:33:00	0	0	0	0	0	0	60	0	0	0	S		2023-08-25	02:33:00	0	0	0	0	0	0	60	0	0	0	S	3
2023-08-25	02:34:00	0	0	0	0	0	0	0	0	0	60	S		2023-08-25	02:34:00	0	0	0	0	0	0	0	0	0	60	S	3
2023-08-25	02:35:00	61	131	205	251	1	0	0	0	0	60	W		2023-08-25	02:35:00	61	131	205	251	1	0	0	0	0	60	S	2
2023-08-25	02:36:00	1191	1708	1242	2425	6	0	0	60	0	0	W		2023-08-25	02:36:00	1191	1708	1242	2425	6	0	0	60	0	0	S	2
2023-08-25	02:37:00	0	0	0	0	0	0	0	0	0	60	S		2023-08-25	02:37:00	0	0	0	0	0	0	0	0	0	60	S	3
2023-08-25	02:38:00	0	0	0	0	0	0	0	0	0	60	S		2023-08-25	02:38:00	0	0	0	0	0	0	0	0	0	60	S	3
2023-08-25	02:39:00	0	0	0	0	0	0	0	0	0	60	S		2023-08-25	02:39:00	0	0	0	0	0	0	0	0	0	60	S	3
2023-08-25	02:40:00	0	0	0	0	0	0	60	0	0	0	W		2023-08-25	02:40:00	0	0	0	0	0	0	60	0	0	0	S	2
2023-08-25	02:41:00	0	0	6	6	0	0	0	0	0	60	S		2023-08-25	02:41:00	0	0	6	6	0	0	0	0	0	60	S	3
2023-08-25	02:42:00	0	8	7	11	0	0	0	0	0	60	S		2023-08-25	02:42:00	0	8	7	11	0	0	0	0	0	60	S	3
2023-08-25	02:43:00	67	496	444	669	2	0	1	0	58	1	S		2023-08-25	02:43:00	67	496	444	669	2	0	1	0	58	1	S	3
2023-08-25	02:44:00	0	0	0	0	0	0	0	0	60	0	S		2023-08-25	02:44:00	0	0	0	0	0	0	0	0	60	0	S	3
2023-08-25	02:45:00	184	334	402	554	3	0	0	0	60	0	S		2023-08-25	02:45:00	184	334	402	554	3	0	0	0	60	0	S	3
2023-08-25	02:46:00	83	560	264	625	3	0	0	0	59	1	S		2023-08-25	02:46:00	83	560	264	625	3	0	0	0	59	1	S	3
2023-08-25	02:47:00	0	0	0	0	0	0	0	0	60	0	S		2023-08-25	02:47:00	0	0	0	0	0	0	0	0	60	0	S	3
2023-08-25	02:48:00	0	0	0	0	0	0	0	0	60	0	S		2023-08-25	02:48:00	0	0	0	0	0	0	0	0	60	0	S	3
2023-08-25	02:49:00	0	0	0	0	0	0	0	0	60	0	S		2023-08-25	02:49:00	0	0	0	0	0	0	0	0	60	0	S	3
2023-08-25	02:50:00	0	0	0	0	0	0	0	0	60	0	S		2023-08-25	02:50:00	0	0	0	0	0	0	0	0	60	0	S	3
2023-08-25	02:51:00	0	0	0	0	0	0	0	0	60	0	S		2023-08-25	02:51:00	0	0	0	0	0	0	0	0	60	0	S	3
2023-08-25	02:52:00	0	0	0	0	0	0	0	0	60	0	S		2023-08-25	02:52:00	0	0	0	0	0	0	0	0	60	0	S	3
2023-08-25	02:53:00	0	0	0	0	0	0	0	0	60	0	S		2023-08-25	02:53:00	0	0	0	0	0	0	0	0	60	0	S	3
2023-08-25	02:54:00	0	0	0	0	0	0	60	0	0	0	S		2023-08-25	02:54:00	0	0	0	0	0	0	60	0	0	0	S	3
2023-08-25	02:55:00	152	75	217	275	1	0	0	0	41	19	S		2023-08-25	02:55:00	152	75	217	275	1	0	0	0	41	19	S	3
2023-08-25	02:56:00	256	899	1138	1473	4	0	0	0	5	55	S		2023-08-25	02:56:00	256	899	1138	1473	4	0	0	0	5	55	S	3
2023-08-25	02:57:00	0	0	0	0	0	0	0	0	0	60	S		2023-08-25	02:57:00	0	0	0	0	0	0	0	0	0	60	S	3
2023-08-25	02:58:00	0	0	0	0	0	0	0	0	0	60	S		2023-08-25	02:58:00	0	0	0	0	0	0	0	0	0	60	S	3
2023-08-25	02:59:00	0	0	0	0	0	0	0	0	0	60	S		2023-08-25	02:59:00	0	0	0	0	0	0	0	0	0	60	S	3
2023-08-25	03:00:00	0	0	0	0	0	0	0	0	0	60	S		2023-08-25	03:00:00	0	0	0	0	0	0	0	0	0	60	S	3
2023-08-25	03:01:00	0	0	0	0	0	0	0	0	0	60	S		2023-08-25	03:01:00	0	0	0	0	0	0	0	0	0	60	S	3
2023-08-25	03:02:00	0	0	0	0	0	0	0	0	0	60	S		2023-08-25	03:02:00	0	0	0	0	0	0	0	0	0	60	S	3
2023-08-25	03:03:00	0	0	0	0	0	0	60	0	0	0	S		2023-08-25	03:03:00	0	0	0	0	0	0	60	0	0	0	S	3
2023-08-25	03:04:00	0	0	0	0	0	0	60	0	0	0	S		2023-08-25	03:04:00	0	0	0	0	0	0	60	0	0	0	S	3
2023-08-25	03:05:00	0	0	0	0	0	0	60	0	0	0	S		2023-08-25	03:05:00	0	0	0	0	0	0	60	0	0	0	S	3
2023-08-25	03:06:00	100	461	618	777	4	0	0	0	2	58	S		2023-08-25	03:06:00	100	461	618	777	4	0	0	0	2	58	S	3
2023-08-25	03:07:00	0	0	0	0	0	0	0	0	0	60	S		2023-08-25	03:07:00	0	0	0	0	0	0	0	0	0	60	S	3
2023-08-25	03:08:00	0	0	0	0	0	0	0	0	0	60	S		2023-08-25	03:08:00	0	0	0	0	0	0	0	0	0	60	S	3
2023-08-25	03:09:00	0	0	0	0	0	0	0	0	0	60	S		2023-08-25	03:09:00	0	0	0	0	0	0	0	0	0	60	S	3
2023-08-25	03:10:00	0	0	0	0	0	0	60	0	0	0	S		2023-08-25	03:10:00	0	0	0	0	0	0	60	0	0	0	S	3
2023-08-25	03:11:00	0	0	0	0	0	0	0	0	0	60	S		2023-08-25	03:11:00	0	0	0	0	0	0	0	0	0	60	S	3
2023-08-25	03:12:00	0	0	0	0	0	0	0	0	0	60	S		2023-08-25	03:12:00	0	0	0	0	0	0	0	0	0	60	S	3
2023-08-25	03:13:00	0	0	0	0	0	0	0	0	0	60	S		2023-08-25	03:13:00	0	0	0	0	0	0	0	0	0	60	S	3
2023-08-25	03:14:00	0	0	0	0	0	0	0	0	0	60	S		2023-08-25	03:14:00	0	0	0	0	0	0	0	0	0	60	S	3
2023-08-25	03:15:00	0	0	0	0	0	0	0	0	0	60	S		2023-08-25	03:15:00	0	0	0	0	0	0	0	0	0	60	S	3
2023-08-25	03:16:00	0	0	0	0	0	0	0	0	0	60	S		2023-08-25	03:16:00	0	0	0	0	0	0	0	0	0	60	S	3
2023-08-25	03:17:00	0	0	0	0	0	0	0	0	0	60	S		2023-08-25	03:17:00	0	0	0	0	0	0	0	0	0	60	S	3
2023-08-25	03:18:00	0	0	0	0	0	0	0	0	0	60	S		2023-08-25	03:18:00	0	0	0	0	0	0	0	0	0	60	S	3
2023-08-25	03:19:00	0	0	0	0	0	0	60	0	0	0	S		2023-08-25	03:19:00	0	0	0	0	0	0	60	0	0	0	S	3
2023-08-25	03:20:00	0	0	0	0	0	0	60	0	0	0	S		2023-08-25	03:20:00	0	0	0	0	0	0	60	0	0	0	S	3
2023-08-25	03:21:00	0	0	0	0	0	0	60	0	0	0	S		2023-08-25	03:21:00	0	0	0	0	0	0	60	0	0	0	S	3
2023-08-25	03:22:00	0	0	0	0	0	0	60	0	0	0	S		2023-08-25	03:22:00	0	0	0	0	0	0	60	0	0	0	S	3
2023-08-25	03:23:00	0	0	0	0	0	0	60	0	0	0	S		2023-08-25	03:23:00	0	0	0	0	0	0	60	0	0	0	S	3
2023-08-25	03:24:00	0	0	3	3	0	0	0	0	0	60	S		2023-08-25	03:24:00	0	0	3	3	0	0	0	0	0	60	S	3
2023-08-25	03:25:00	0	0	0	0	0	0	0	0	0	60	S		2023-08-25	03:25:00	0	0	0	0	0	0	0	0	0	60	W	1
2023-08-25	03:26:00	0	0	0	0	0	0	0	0	0	60	S		2023-08-25	03:26:00	0	0	0	0	0	0	0	0	0	60	W	1
2023-08-25	03:27:00	0	0	0	0	0	0	0	0	0	60	S		2023-08-25	03:27:00	0	0	0	0	0	0	0	0	0	60	W	1
2023-08-25	03:28:00	0	0	0	0	0	0	0	0	0	60	S		2023-08-25	03:28:00	0	0	0	0	0	0	0	0	0	60	W	1
2023-08-25	03:29:00	0	0	0	0	0	0	0	0	0	60	S		2023-08-25	03:29:00	0	0	0	0	0	0	0	0	0	60	W	1
2023-08-25	03:30:00	0	0	0	0	0	0	0	0	0	60	S		2023-08-25	03:30:00	0	0	0	0	0	0	0	0	0	60	W	1
2023-08-25	03:31:00	0	0	0	0	0	0	60	0	0	0	S		2023-08-25	03:31:00	0	0	0	0	0	0	60	0	0	0	S	3
2023-08-25	03:32:00	0	0	0	0	0	0	60	0	0	0	S		2023-08-25	03:32:00	0	0	0	0	0	0	60	0	0	0	S	3
2023-08-25	03:33:00	0	0	0	0	0	0	60	0	0	0	S		2023-08-25	03:33:00	0	0	0	0	0	0	60	0	0	0	S	3
2023-08-25	03:34:00	0	0	0	0	0	0	60	0	0	0	S		2023-08-25	03:34:00	0	0	0	0	0	0	60	0	0	0	S	3
2023-08-25	03:35:00	0	0	0	0	0	0	60	0	0	0	S		2023-08-25	03:35:00	0	0	0	0	0	0	60	0	0	0	S	3
2023-08-25	03:36:00	0	0	0	0	0	0	60	0	0	0	S		2023-08-25	03:36:00	0	0	0	0	0	0	60	0	0	0	S	3
2023-08-25	03:37:00	0	0	0	0	0	0	60	0	0	0	S		2023-08-25	03:37:00	0	0	0	0	0	0	60	0	0	0	S	3
2023-08-25	03:38:00	0	0	0	0	0	0	0	0	0	60	S		2023-08-25	03:38:00	0	0	0	0	0	0	0	0	0	60	S	3
2023-08-25	03:39:00	0	0	0	0	0	0	0	0	0	60	S		2023-08-25	03:39:00	0	0	0	0	0	0	0	0	0	60	S	3
2023-08-25	03:40:00	0	0	0	0	0	0	0	0	0	60	S		2023-08-25	03:40:00	0	0	0	0	0	0	0	0	0	60	S	3
2023-08-25	03:41:00	0	0	0	0	0	0	0	0	0	60	S		2023-08-25	03:41:00	0	0	0	0	0	0	0	0	0	60	S	3
2023-08-25	03:42:00	0	0	0	0	0	0	60	0	0	0	S		2023-08-25	03:42:00	0	0	0	0	0	0	60	0	0	0	S	3
2023-08-25	03:43:00	0	0	0	0	0	0	60	0	0	0	S		2023-08-25	03:43:00	0	0	0	0	0	0	60	0	0	0	S	3
2023-08-25	03:44:00	0	0	0	0	0	0	60	0	0	0	S		2023-08-25	03:44:00	0	0	0	0	0	0	60	0	0	0	S	3
2023-08-25	03:45:00	0	0	0	0	0	0	60	0	0	0	S		2023-08-25	03:45:00	0	0	0	0	0	0	60	0	0	0	S	3
2023-08-25	03:46:00	0	0	0	0	0	0	60	0	0	0	S		2023-08-25	03:46:00	0	0	0	0	0	0	60	0	0	0	S	3
2023-08-25	03:47:00	0	0	0	0	0	0	60	0	0	0	S		2023-08-25	03:47:00	0	0	0	0	0	0	60	0	0	0	S	3
2023-08-25	03:48:00	0	0	0	0	0	0	60	0	0	0	S		2023-08-25	03:48:00	0	0	0	0	0	0	60	0	0	0	S	3
2023-08-25	03:49:00	0	0	0	0	0	0	60	0	0	0	S		2023-08-25	03:49:00	0	0	0	0	0	0	60	0	0	0	S	3
2023-08-25	03:50:00	0	0	0	0	0	0	60	0	0	0	S		2023-08-25	03:50:00	0	0	0	0	0	0	60	0	0	0	S	3
2023-08-25	03:51:00	0	0	0	0	0	0	60	0	0	0	S		2023-08-25	03:51:00	0	0	0	0	0	0	60	0	0	0	S	3
2023-08-25	03:52:00	0	0	0	0	0	0	60	0	0	0	S		2023-08-25	03:52:00	0	0	0	0	0	0	60	0	0	0	S	3
2023-08-25	03:53:00	0	0	0	0	0	0	60	0	0	0	S		2023-08-25	03:53:00	0	0	0	0	0	0	60	0	0	0	S	3
2023-08-25	03:54:00	0	0	0	0	0	0	60	0	0	0	S		2023-08-25	03:54:00	0	0	0	0	0	0	60	0	0	0	S	3
2023-08-25	03:55:00	0	0	0	0	0	0	60	0	0	0	S		2023-08-25	03:55:00	0	0	0	0	0	0	60	0	0	0	S	3
2023-08-25	03:56:00	0	0	0	0	0	0	60	0	0	0	S		2023-08-25	03:56:00	0	0	0	0	0	0	60	0	0	0	S	3
2023-08-25	03:57:00	0	0	0	0	0	0	60	0	0	0	S		2023-08-25	03:57:00	0	0	0	0	0	0	60	0	0	0	S	3
2023-08-25	03:58:00	257	731	786	1104	3	0	7	0	1	52	S		2023-08-25	03:58:00	257	731	786	1104	3	0	7	0	1	52	W	1
2023-08-25	03:59:00	300	531	799	1005	4	0	1	0	2	57	S		2023-08-25	03:59:00	300	531	799	1005	4	0	1	0	2	57	W	1
2023-08-25	04:00:00	0	0	0	0	0	0	0	0	0	60	S		2023-08-25	04:00:00	0	0	0	0	0	0	0	0	0	60	S	3
2023-08-25	04:01:00	90	553	624	839	1	0	38	0	0	22	S		2023-08-25	04:01:00	90	553	624	839	1	0	38	0	0	22	S	3
2023-08-25	04:02:00	0	0	0	0	0	0	60	0	0	0	S		2023-08-25	04:02:00	0	0	0	0	0	0	60	0	0	0	W	1
2023-08-25	04:03:00	0	0	0	0	0	0	60	0	0	0	S		2023-08-25	04:03:00	0	0	0	0	0	0	60	0	0	0	S	3
2023-08-25	04:04:00	0	0	0	0	0	0	60	0	0	0	S		2023-08-25	04:04:00	0	0	0	0	0	0	60	0	0	0	S	3
2023-08-25	04:05:00	0	0	0	0	0	0	60	0	0	0	S		2023-08-25	04:05:00	0	0	0	0	0	0	60	0	0	0	S	3
2023-08-25	04:06:00	331	429	584	797	5	0	26	0	5	29	S		2023-08-25	04:06:00	331	429	584	797	5	0	26	0	5	29	S	3
2023-08-25	04:07:00	0	0	0	0	0	0	0	0	0	60	S		2023-08-25	04:07:00	0	0	0	0	0	0	0	0	0	60	S	3
2023-08-25	04:08:00	0	0	0	0	0	0	0	0	0	60	S		2023-08-25	04:08:00	0	0	0	0	0	0	0	0	0	60	S	3
2023-08-25	04:09:00	0	0	0	0	0	0	0	0	0	60	S		2023-08-25	04:09:00	0	0	0	0	0	0	0	0	0	60	S	3
2023-08-25	04:10:00	230	696	778	1069	3	0	1	0	30	29	S		2023-08-25	04:10:00	230	696	778	1069	3	0	1	0	30	29	S	3
2023-08-25	04:11:00	0	0	0	0	0	0	0	0	60	0	S		2023-08-25	04:11:00	0	0	0	0	0	0	0	0	60	0	S	3
2023-08-25	04:12:00	0	0	0	0	0	0	0	0	60	0	S		2023-08-25	04:12:00	0	0	0	0	0	0	0	0	60	0	S	3
2023-08-25	04:13:00	0	0	0	0	0	0	0	0	60	0	S		2023-08-25	04:13:00	0	0	0	0	0	0	0	0	60	0	S	3
2023-08-25	04:14:00	0	0	0	0	0	0	60	0	0	0	S		2023-08-25	04:14:00	0	0	0	0	0	0	60	0	0	0	S	3
2023-08-25	04:15:00	0	0	0	0	0	0	60	0	0	0	S		2023-08-25	04:15:00	0	0	0	0	0	0	60	0	0	0	S	3
2023-08-25	04:16:00	0	0	0	0	0	0	60	0	0	0	S		2023-08-25	04:16:00	0	0	0	0	0	0	60	0	0	0	S	3
2023-08-25	04:17:00	0	0	0	0	0	0	60	0	0	0	S		2023-08-25	04:17:00	0	0	0	0	0	0	60	0	0	0	S	3
2023-08-25	04:18:00	0	0	0	0	0	0	60	0	0	0	S		2023-08-25	04:18:00	0	0	0	0	0	0	60	0	0	0	S	3
2023-08-25	04:19:00	0	0	0	0	0	0	60	0	0	0	S		2023-08-25	04:19:00	0	0	0	0	0	0	60	0	0	0	S	3
2023-08-25	04:20:00	0	0	0	0	0	0	60	0	0	0	S		2023-08-25	04:20:00	0	0	0	0	0	0	60	0	0	0	S	3
2023-08-25	04:21:00	0	0	0	0	0	0	60	0	0	0	S		2023-08-25	04:21:00	0	0	0	0	0	0	60	0	0	0	S	3
2023-08-25	04:22:00	0	0	0	0	0	0	60	0	0	0	S		2023-08-25	04:22:00	0	0	0	0	0	0	60	0	0	0	S	3
2023-08-25	04:23:00	351	418	749	927	4	0	22	0	32	6	W		2023-08-25	04:23:00	351	418	749	927	4	0	22	0	32	6	S	2
2023-08-25	04:24:00	0	0	0	0	0	0	60	0	0	0	W		2023-08-25	04:24:00	0	0	0	0	0	0	60	0	0	0	W	4
2023-08-25	04:25:00	2121	2838	3174	4757	12	0	0	60	0	0	W		2023-08-25	04:25:00	2121	2838	3174	4757	12	0	0	60	0	0	W	4
2023-08-25	04:26:00	0	0	0	0	0	0	0	0	60	0	W		2023-08-25	04:26:00	0	0	0	0	0	0	0	0	60	0	W	4
2023-08-25	04:27:00	0	0	0	0	0	0	0	0	60	0	W		2023-08-25	04:27:00	0	0	0	0	0	0	0	0	60	0	W	4
2023-08-25	04:28:00	0	0	0	0	0	0	0	0	60	0	W		2023-08-25	04:28:00	0	0	0	0	0	0	0	0	60	0	W	4
2023-08-25	04:29:00	0	0	0	0	0	0	0	0	60	0	W		2023-08-25	04:29:00	0	0	0	0	0	0	0	0	60	0	W	4
2023-08-25	04:30:00	0	0	0	0	0	0	60	0	0	0	S		2023-08-25	04:30:00	0	0	0	0	0	0	60	0	0	0	W	1
2023-08-25	04:31:00	0	0	0	0	0	0	60	0	0	0	S		2023-08-25	04:31:00	0	0	0	0	0	0	60	0	0	0	W	1
2023-08-25	04:32:00	0	0	0	0	0	0	0	0	60	0	W		2023-08-25	04:32:00	0	0	0	0	0	0	0	0	60	0	W	4
2023-08-25	04:33:00	1385	1691	1521	2663	11	0	0	60	0	0	W		2023-08-25	04:33:00	1385	1691	1521	2663	11	0	0	60	0	0	W	4
2023-08-25	04:34:00	0	53	6	53	0	0	0	0	60	0	W		2023-08-25	04:34:00	0	53	6	53	0	0	0	0	60	0	W	4
2023-08-25	04:35:00	0	0	0	0	0	0	0	0	60	0	S		2023-08-25	04:35:00	0	0	0	0	0	0	0	0	60	0	W	1
2023-08-25	04:36:00	0	0	0	0	0	0	0	0	60	0	S		2023-08-25	04:36:00	0	0	0	0	0	0	0	0	60	0	W	1
2023-08-25	04:37:00	0	22	11	25	0	0	0	0	60	0	W		2023-08-25	04:37:00	0	22	11	25	0	0	0	0	60	0	W	4
2023-08-25	04:38:00	0	0	0	0	0	0	0	0	60	0	S		2023-08-25	04:38:00	0	0	0	0	0	0	0	0	60	0	W	1
2023-08-25	04:39:00	0	0	0	0	0	0	0	0	60	0	S		2023-08-25	04:39:00	0	0	0	0	0	0	0	0	60	0	W	1
2023-08-25	04:40:00	0	0	0	0	0	0	0	0	60	0	S		2023-08-25	04:40:00	0	0	0	0	0	0	0	0	60	0	W	1
2023-08-25	04:41:00	0	0	0	0	0	0	0	0	60	0	S		2023-08-25	04:41:00	0	0	0	0	0	0	0	0	60	0	W	1
2023-08-25	04:42:00	0	0	0	0	0	0	0	0	60	0	S		2023-08-25	04:42:00	0	0	0	0	0	0	0	0	60	0	W	1
2023-08-25	04:43:00	0	0	0	0	0	0	0	0	60	0	S		2023-08-25	04:43:00	0	0	0	0	0	0	0	0	60	0	W	1
2023-08-25	04:44:00	0	0	0	0	0	0	0	0	60	0	S		2023-08-25	04:44:00	0	0	0	0	0	0	0	0	60	0	W	1
2023-08-25	04:45:00	0	0	0	0	0	0	60	0	0	0	S		2023-08-25	04:45:00	0	0	0	0	0	0	60	0	0	0	W	1
2023-08-25	04:46:00	0	0	0	0	0	0	60	0	0	0	S		2023-08-25	04:46:00	0	0	0	0	0	0	60	0	0	0	W	1
2023-08-25	04:47:00	0	0	0	0	0	0	60	0	0	0	S		2023-08-25	04:47:00	0	0	0	0	0	0	60	0	0	0	W	1
2023-08-25	04:48:00	0	0	0	0	0	0	60	0	0	0	S		2023-08-25	04:48:00	0	0	0	0	0	0	60	0	0	0	W	1
2023-08-25	04:49:00	0	0	0	0	0	0	60	0	0	0	S		2023-08-25	04:49:00	0	0	0	0	0	0	60	0	0	0	S	3
2023-08-25	04:50:00	0	0	0	0	0	0	60	0	0	0	S		2023-08-25	04:50:00	0	0	0	0	0	0	60	0	0	0	S	3
2023-08-25	04:51:00	0	0	0	0	0	0	60	0	0	0	S		2023-08-25	04:51:00	0	0	0	0	0	0	60	0	0	0	S	3
2023-08-25	04:52:00	0	0	0	0	0	0	60	0	0	0	S		2023-08-25	04:52:00	0	0	0	0	0	0	60	0	0	0	S	3
2023-08-25	04:53:00	0	0	0	0	0	0	60	0	0	0	S		2023-08-25	04:53:00	0	0	0	0	0	0	60	0	0	0	S	3
2023-08-25	04:54:00	0	0	0	0	0	0	60	0	0	0	S		2023-08-25	04:54:00	0	0	0	0	0	0	60	0	0	0	S	3
2023-08-25	04:55:00	0	0	0	0	0	0	60	0	0	0	S		2023-08-25	04:55:00	0	0	0	0	0	0	60	0	0	0	S	3
2023-08-25	04:56:00	0	0	0	0	0	0	60	0	0	0	S		2023-08-25	04:56:00	0	0	0	0	0	0	60	0	0	0	W	1
2023-08-25	04:57:00	0	0	0	0	0	0	60	0	0	0	S		2023-08-25	04:57:00	0	0	0	0	0	0	60	0	0	0	W	1
2023-08-25	04:58:00	0	0	0	0	0	0	60	0	0	0	S		2023-08-25	04:58:00	0	0	0	0	0	0	60	0	0	0	S	3
2023-08-25	04:59:00	0	0	0	0	0	0	60	0	0	0	S		2023-08-25	04:59:00	0	0	0	0	0	0	60	0	0	0	S	3
2023-08-25	05:00:00	0	0	0	0	0	0	60	0	0	0	S		2023-08-25	05:00:00	0	0	0	0	0	0	60	0	0	0	W	1
2023-08-25	05:01:00	0	0	0	0	0	0	60	0	0	0	S		2023-08-25	05:01:00	0	0	0	0	0	0	60	0	0	0	W	1
2023-08-25	05:02:00	0	0	0	0	0	0	60	0	0	0	S		2023-08-25	05:02:00	0	0	0	0	0	0	60	0	0	0	W	1
2023-08-25	05:03:00	0	0	0	0	0	0	60	0	0	0	S		2023-08-25	05:03:00	0	0	0	0	0	0	60	0	0	0	W	1
2023-08-25	05:04:00	0	0	0	0	0	0	60	0	0	0	S		2023-08-25	05:04:00	0	0	0	0	0	0	60	0	0	0	W	1
2023-08-25	05:05:00	0	0	0	0	0	0	60	0	0	0	S		2023-08-25	05:05:00	0	0	0	0	0	0	60	0	0	0	S	3
2023-08-25	05:06:00	0	0	0	0	0	0	60	0	0	0	S		2023-08-25	05:06:00	0	0	0	0	0	0	60	0	0	0	S	3
2023-08-25	05:07:00	226	258	119	363	1	0	0	0	60	0	S		2023-08-25	05:07:00	226	258	119	363	1	0	0	0	60	0	S	3
2023-08-25	05:08:00	0	6	4	7	0	0	0	0	60	0	S		2023-08-25	05:08:00	0	6	4	7	0	0	0	0	60	0	S	3
2023-08-25	05:09:00	0	0	0	0	0	0	0	0	60	0	S		2023-08-25	05:09:00	0	0	0	0	0	0	0	0	60	0	S	3
2023-08-25	05:10:00	0	0	0	0	0	0	0	0	60	0	S		2023-08-25	05:10:00	0	0	0	0	0	0	0	0	60	0	S	3
2023-08-25	05:11:00	0	0	0	0	0	0	0	0	60	0	S		2023-08-25	05:11:00	0	0	0	0	0	0	0	0	60	0	S	3
2023-08-25	05:12:00	0	0	0	0	0	0	0	0	60	0	S		2023-08-25	05:12:00	0	0	0	0	0	0	0	0	60	0	S	3
2023-08-25	05:13:00	0	0	0	0	0	0	0	0	60	0	S		2023-08-25	05:13:00	0	0	0	0	0	0	0	0	60	0	S	3
2023-08-25	05:14:00	0	0	0	0	0	0	0	0	60	0	S		2023-08-25	05:14:00	0	0	0	0	0	0	0	0	60	0	S	3
2023-08-25	05:15:00	0	0	0	0	0	0	0	0	60	0	S		2023-08-25	05:15:00	0	0	0	0	0	0	0	0	60	0	S	3
2023-08-25	05:16:00	0	0	0	0	0	0	0	0	60	0	S		2023-08-25	05:16:00	0	0	0	0	0	0	0	0	60	0	S	3
2023-08-25	05:17:00	0	0	0	0	0	0	0	0	60	0	S		2023-08-25	05:17:00	0	0	0	0	0	0	0	0	60	0	S	3
2023-08-25	05:18:00	0	0	0	0	0	0	0	0	60	0	S		2023-08-25	05:18:00	0	0	0	0	0	0	0	0	60	0	S	3
2023-08-25	05:19:00	0	0	0	0	0	0	60	0	0	0	S		2023-08-25	05:19:00	0	0	0	0	0	0	60	0	0	0	S	3
2023-08-25	05:20:00	0	0	0	0	0	0	60	0	0	0	S		2023-08-25	05:20:00	0	0	0	0	0	0	60	0	0	0	S	3
2023-08-25	05:21:00	0	0	0	0	0	0	60	0	0	0	S		2023-08-25	05:21:00	0	0	0	0	0	0	60	0	0	0	S	3
2023-08-25	05:22:00	0	0	0	0	0	0	0	0	60	0	S		2023-08-25	05:22:00	0	0	0	0	0	0	0	0	60	0	S	3
2023-08-25	05:23:00	0	0	0	0	0	0	0	0	60	0	S		2023-08-25	05:23:00	0	0	0	0	0	0	0	0	60	0	S	3
2023-08-25	05:24:00	0	0	0	0	0	0	0	0	60	0	S		2023-08-25	05:24:00	0	0	0	0	0	0	0	0	60	0	S	3
2023-08-25	05:25:00	0	0	0	0	0	0	0	0	60	0	S		2023-08-25	05:25:00	0	0	0	0	0	0	0	0	60	0	S	3
2023-08-25	05:26:00	0	0	0	0	0	0	0	0	60	0	S		2023-08-25	05:26:00	0	0	0	0	0	0	0	0	60	0	S	3
2023-08-25	05:27:00	0	0	0	0	0	0	0	0	60	0	S		2023-08-25	05:27:00	0	0	0	0	0	0	0	0	60	0	S	3
2023-08-25	05:28:00	0	0	0	0	0	0	0	0	60	0	S		2023-08-25	05:28:00	0	0	0	0	0	0	0	0	60	0	S	3
2023-08-25	05:29:00	0	0	0	0	0	0	0	0	60	0	W		2023-08-25	05:29:00	0	0	0	0	0	0	0	0	60	0	S	2
2023-08-25	05:30:00	5	0	0	5	0	0	0	0	60	0	W		2023-08-25	05:30:00	5	0	0	5	0	0	0	0	60	0	S	2
2023-08-25	05:31:00	1807	2542	1136	3319	16	0	0	60	0	0	W		2023-08-25	05:31:00	1807	2542	1136	3319	16	0	0	60	0	0	S	2
2023-08-25	05:32:00	15	23	0	27	0	0	0	0	13	47	W		2023-08-25	05:32:00	15	23	0	27	0	0	0	0	13	47	S	2
2023-08-25	05:33:00	0	0	0	0	0	0	0	0	0	60	W		2023-08-25	05:33:00	0	0	0	0	0	0	0	0	0	60	S	2
2023-08-25	05:34:00	0	0	0	0	0	0	0	0	0	60	S		2023-08-25	05:34:00	0	0	0	0	0	0	0	0	0	60	S	3
2023-08-25	05:35:00	0	0	0	0	0	0	0	0	0	60	W		2023-08-25	05:35:00	0	0	0	0	0	0	0	0	0	60	S	2
2023-08-25	05:36:00	0	0	0	0	0	0	0	0	0	60	S		2023-08-25	05:36:00	0	0	0	0	0	0	0	0	0	60	S	3
2023-08-25	05:37:00	0	0	0	0	0	0	0	0	0	60	S		2023-08-25	05:37:00	0	0	0	0	0	0	0	0	0	60	S	3
2023-08-25	05:38:00	0	0	0	0	0	0	0	0	0	60	S		2023-08-25	05:38:00	0	0	0	0	0	0	0	0	0	60	S	3
2023-08-25	05:39:00	250	519	234	622	3	0	3	0	0	57	S		2023-08-25	05:39:00	250	519	234	622	3	0	3	0	0	57	S	3
2023-08-25	05:40:00	0	0	0	0	0	0	0	0	0	60	S		2023-08-25	05:40:00	0	0	0	0	0	0	0	0	0	60	S	3
2023-08-25	05:41:00	0	0	0	0	0	0	0	0	0	60	S		2023-08-25	05:41:00	0	0	0	0	0	0	0	0	0	60	S	3
2023-08-25	05:42:00	0	0	0	0	0	0	0	0	0	60	S		2023-08-25	05:42:00	0	0	0	0	0	0	0	0	0	60	S	3
2023-08-25	05:43:00	0	0	0	0	0	0	60	0	0	0	S		2023-08-25	05:43:00	0	0	0	0	0	0	60	0	0	0	S	3
2023-08-25	05:44:00	0	0	0	0	0	0	60	0	0	0	S		2023-08-25	05:44:00	0	0	0	0	0	0	60	0	0	0	S	3
2023-08-25	05:45:00	0	0	0	0	0	0	60	0	0	0	S		2023-08-25	05:45:00	0	0	0	0	0	0	60	0	0	0	S	3
2023-08-25	05:46:00	0	0	0	0	0	0	60	0	0	0	S		2023-08-25	05:46:00	0	0	0	0	0	0	60	0	0	0	S	3
2023-08-25	05:47:00	0	0	0	0	0	0	60	0	0	0	S		2023-08-25	05:47:00	0	0	0	0	0	0	60	0	0	0	S	3
2023-08-25	05:48:00	0	0	0	0	0	0	0	0	0	60	S		2023-08-25	05:48:00	0	0	0	0	0	0	0	0	0	60	S	3
2023-08-25	05:49:00	0	0	0	0	0	0	0	0	0	60	S		2023-08-25	05:49:00	0	0	0	0	0	0	0	0	0	60	S	3
2023-08-25	05:50:00	0	0	0	0	0	0	0	0	0	60	S		2023-08-25	05:50:00	0	0	0	0	0	0	0	0	0	60	S	3
2023-08-25	05:51:00	0	0	0	0	0	0	0	0	0	60	S		2023-08-25	05:51:00	0	0	0	0	0	0	0	0	0	60	S	3
2023-08-25	05:52:00	0	0	0	0	0	0	0	0	0	60	S		2023-08-25	05:52:00	0	0	0	0	0	0	0	0	0	60	S	3
2023-08-25	05:53:00	0	0	0	0	0	0	0	0	0	60	S		2023-08-25	05:53:00	0	0	0	0	0	0	0	0	0	60	S	3
2023-08-25	05:54:00	0	0	0	0	0	0	60	0	0	0	S		2023-08-25	05:54:00	0	0	0	0	0	0	60	0	0	0	S	3
2023-08-25	05:55:00	0	0	0	0	0	0	60	0	0	0	S		2023-08-25	05:55:00	0	0	0	0	0	0	60	0	0	0	S	3
2023-08-25	05:56:00	0	0	0	0	0	0	60	0	0	0	S		2023-08-25	05:56:00	0	0	0	0	0	0	60	0	0	0	S	3
2023-08-25	05:57:00	0	0	0	0	0	0	60	0	0	0	S		2023-08-25	05:57:00	0	0	0	0	0	0	60	0	0	0	S	3
2023-08-25	05:58:00	0	0	0	0	0	0	60	0	0	0	S		2023-08-25	05:58:00	0	0	0	0	0	0	60	0	0	0	S	3
2023-08-25	05:59:00	0	0	0	0	0	0	60	0	0	0	S		2023-08-25	05:59:00	0	0	0	0	0	0	60	0	0	0	S	3
2023-08-25	06:00:00	0	0	0	0	0	0	60	0	0	0	S		2023-08-25	06:00:00	0	0	0	0	0	0	60	0	0	0	S	3
2023-08-25	06:01:00	0	0	0	0	0	0	60	0	0	0	S		2023-08-25	06:01:00	0	0	0	0	0	0	60	0	0	0	S	3
2023-08-25	06:02:00	0	0	0	0	0	0	60	0	0	0	S		2023-08-25	06:02:00	0	0	0	0	0	0	60	0	0	0	W	1
2023-08-25	06:03:00	140	591	147	625	3	0	0	0	17	43	S		2023-08-25	06:03:00	140	591	147	625	3	0	0	0	17	43	W	1
2023-08-25	06:04:00	0	0	0	0	0	0	0	0	60	0	S		2023-08-25	06:04:00	0	0	0	0	0	0	0	0	60	0	W	1
2023-08-25	06:05:00	0	0	0	0	0	0	0	0	60	0	S		2023-08-25	06:05:00	0	0	0	0	0	0	0	0	60	0	W	1
2023-08-25	06:06:00	0	0	0	0	0	0	0	0	60	0	S		2023-08-25	06:06:00	0	0	0	0	0	0	0	0	60	0	W	1
2023-08-25	06:07:00	0	0	0	0	0	0	60	0	0	0	S		2023-08-25	06:07:00	0	0	0	0	0	0	60	0	0	0	W	1
2023-08-25	06:08:00	0	0	0	0	0	0	0	0	60	0	S		2023-08-25	06:08:00	0	0	0	0	0	0	0	0	60	0	S	3
2023-08-25	06:09:00	0	0	0	0	0	0	0	0	60	0	S		2023-08-25	06:09:00	0	0	0	0	0	0	0	0	60	0	S	3
2023-08-25	06:10:00	0	0	0	0	0	0	0	0	60	0	S		2023-08-25	06:10:00	0	0	0	0	0	0	0	0	60	0	S	3
2023-08-25	06:11:00	0	0	0	0	0	0	0	0	60	0	S		2023-08-25	06:11:00	0	0	0	0	0	0	0	0	60	0	S	3
2023-08-25	06:12:00	0	0	0	0	0	0	60	0	0	0	S		2023-08-25	06:12:00	0	0	0	0	0	0	60	0	0	0	S	3
2023-08-25	06:13:00	0	0	0	0	0	0	60	0	0	0	S		2023-08-25	06:13:00	0	0	0	0	0	0	60	0	0	0	S	3
2023-08-25	06:14:00	0	0	0	0	0	0	60	0	0	0	S		2023-08-25	06:14:00	0	0	0	0	0	0	60	0	0	0	S	3
2023-08-25	06:15:00	0	0	0	0	0	0	60	0	0	0	S		2023-08-25	06:15:00	0	0	0	0	0	0	60	0	0	0	S	3
2023-08-25	06:16:00	56	261	3	267	2	0	1	0	58	1	S		2023-08-25	06:16:00	56	261	3	267	2	0	1	0	58	1	S	3
2023-08-25	06:17:00	698	975	314	1240	6	0	0	60	0	0	W		2023-08-25	06:17:00	698	975	314	1240	6	0	0	60	0	0	S	2
2023-08-25	06:18:00	16	88	0	89	0	0	19	0	41	0	S		2023-08-25	06:18:00	16	88	0	89	0	0	19	0	41	0	S	3
2023-08-25	06:19:00	0	0	0	0	0	0	60	0	0	0	S		2023-08-25	06:19:00	0	0	0	0	0	0	60	0	0	0	S	3
2023-08-25	06:20:00	0	0	0	0	0	0	60	0	0	0	S		2023-08-25	06:20:00	0	0	0	0	0	0	60	0	0	0	S	3
2023-08-25	06:21:00	196	419	87	471	2	0	53	0	3	4	W		2023-08-25	06:21:00	196	419	87	471	2	0	53	0	3	4	S	2
2023-08-25	06:22:00	0	0	0	0	0	0	56	0	0	4	S		2023-08-25	06:22:00	0	0	0	0	0	0	56	0	0	4	S	3
2023-08-25	06:23:00	0	0	0	0	0	0	47	0	0	13	S		2023-08-25	06:23:00	0	0	0	0	0	0	47	0	0	13	S	3
2023-08-25	06:24:00	0	17	0	17	0	0	4	0	0	56	S		2023-08-25	06:24:00	0	17	0	17	0	0	4	0	0	56	S	3
2023-08-25	06:25:00	0	0	0	0	0	0	0	0	0	60	S		2023-08-25	06:25:00	0	0	0	0	0	0	0	0	0	60	S	3
2023-08-25	06:26:00	0	0	0	0	0	0	0	0	0	60	W		2023-08-25	06:26:00	0	0	0	0	0	0	0	0	0	60	S	2
2023-08-25	06:27:00	904	1037	1184	1815	6	0	0	60	0	0	W		2023-08-25	06:27:00	904	1037	1184	1815	6	0	0	60	0	0	S	2
2023-08-25	06:28:00	936	1214	873	1764	6	0	0	60	0	0	W		2023-08-25	06:28:00	936	1214	873	1764	6	0	0	60	0	0	S	2
2023-08-25	06:29:00	0	12	0	12	0	0	0	0	0	60	W		2023-08-25	06:29:00	0	12	0	12	0	0	0	0	0	60	S	2
2023-08-25	06:30:00	0	0	0	0	0	0	0	0	0	60	W		2023-08-25	06:30:00	0	0	0	0	0	0	0	0	0	60	S	2
2023-08-25	06:31:00	0	0	0	0	0	0	0	0	0	60	W		2023-08-25	06:31:00	0	0	0	0	0	0	0	0	0	60	S	2
2023-08-25	06:32:00	0	0	0	0	0	0	0	0	0	60	S		2023-08-25	06:32:00	0	0	0	0	0	0	0	0	0	60	S	3
2023-08-25	06:33:00	0	0	0	0	0	0	0	0	0	60	S		2023-08-25	06:33:00	0	0	0	0	0	0	0	0	0	60	S	3
2023-08-25	06:34:00	0	0	0	0	0	0	0	0	0	60	S		2023-08-25	06:34:00	0	0	0	0	0	0	0	0	0	60	S	3
2023-08-25	06:35:00	0	0	0	0	0	0	0	0	0	60	S		2023-08-25	06:35:00	0	0	0	0	0	0	0	0	0	60	S	3
2023-08-25	06:36:00	0	0	0	0	0	0	60	0	0	0	S		2023-08-25	06:36:00	0	0	0	0	0	0	60	0	0	0	S	3
2023-08-25	06:37:00	0	0	0	0	0	0	60	0	0	0	S		2023-08-25	06:37:00	0	0	0	0	0	0	60	0	0	0	S	3
2023-08-25	06:38:00	235	566	164	634	1	0	23	0	0	37	S		2023-08-25	06:38:00	235	566	164	634	1	0	23	0	0	37	S	3
2023-08-25	06:39:00	0	0	0	0	0	0	60	0	0	0	S		2023-08-25	06:39:00	0	0	0	0	0	0	60	0	0	0	S	3
2023-08-25	06:40:00	0	0	0	0	0	0	60	0	0	0	S		2023-08-25	06:40:00	0	0	0	0	0	0	60	0	0	0	S	3
2023-08-25	06:41:00	0	0	0	0	0	0	60	0	0	0	S		2023-08-25	06:41:00	0	0	0	0	0	0	60	0	0	0	S	3
2023-08-25	06:42:00	0	0	0	0	0	0	60	0	0	0	S		2023-08-25	06:42:00	0	0	0	0	0	0	60	0	0	0	W	1
2023-08-25	06:43:00	0	0	0	0	0	0	60	0	0	0	S		2023-08-25	06:43:00	0	0	0	0	0	0	60	0	0	0	W	1
2023-08-25	06:44:00	0	61	0	61	0	0	60	0	0	0	S		2023-08-25	06:44:00	0	61	0	61	0	0	60	0	0	0	W	1
2023-08-25	06:45:00	51	352	113	373	2	0	60	0	0	0	S		2023-08-25	06:45:00	51	352	113	373	2	0	60	0	0	0	W	1
2023-08-25	06:46:00	0	0	0	0	0	0	60	0	0	0	S		2023-08-25	06:46:00	0	0	0	0	0	0	60	0	0	0	W	1
2023-08-25	06:47:00	0	0	0	0	0	0	60	0	0	0	S		2023-08-25	06:47:00	0	0	0	0	0	0	60	0	0	0	W	1
2023-08-25	06:48:00	0	0	0	0	0	0	60	0	0	0	S		2023-08-25	06:48:00	0	0	0	0	0	0	60	0	0	0	W	1
2023-08-25	06:49:00	9	113	41	121	0	0	35	0	0	25	S		2023-08-25	06:49:00	9	113	41	121	0	0	35	0	0	25	S	3
2023-08-25	06:50:00	13	126	75	147	0	0	59	0	0	1	S		2023-08-25	06:50:00	13	126	75	147	0	0	59	0	0	1	S	3
2023-08-25	06:51:00	6	115	55	128	0	0	19	0	0	41	S		2023-08-25	06:51:00	6	115	55	128	0	0	19	0	0	41	S	3
2023-08-25	06:52:00	456	1172	639	1411	2	0	0	60	0	0	W		2023-08-25	06:52:00	456	1172	639	1411	2	0	0	60	0	0	S	2
2023-08-25	06:53:00	521	606	689	1055	4	0	0	60	0	0	W		2023-08-25	06:53:00	521	606	689	1055	4	0	0	60	0	0	S	2
2023-08-25	06:54:00	0	0	0	0	0	0	0	0	0	60	S		2023-08-25	06:54:00	0	0	0	0	0	0	0	0	0	60	S	3
2023-08-25	06:55:00	25	59	65	91	1	0	0	0	0	60	S		2023-08-25	06:55:00	25	59	65	91	1	0	0	0	0	60	S	3
2023-08-25	06:56:00	0	0	0	0	0	0	0	0	0	60	S		2023-08-25	06:56:00	0	0	0	0	0	0	0	0	0	60	S	3
2023-08-25	06:57:00	0	0	0	0	0	0	0	0	0	60	S		2023-08-25	06:57:00	0	0	0	0	0	0	0	0	0	60	S	3
2023-08-25	06:58:00	0	0	0	0	0	0	0	0	0	60	S		2023-08-25	06:58:00	0	0	0	0	0	0	0	0	0	60	S	3
2023-08-25	06:59:00	0	0	0	0	0	0	60	0	0	0	S		2023-08-25	06:59:00	0	0	0	0	0	0	60	0	0	0	S	3
2023-08-25	07:00:00	0	0	0	0	0	0	60	0	0	0	S		2023-08-25	07:00:00	0	0	0	0	0	0	60	0	0	0	S	3
2023-08-25	07:01:00	661	692	864	1289	6	0	0	60	0	0	W		2023-08-25	07:01:00	661	692	864	1289	6	0	0	60	0	0	W	4
2023-08-25	07:02:00	0	0	0	0	0	0	0	0	0	60	S		2023-08-25	07:02:00	0	0	0	0	0	0	0	0	0	60	W	1
2023-08-25	07:03:00	133	208	264	361	2	0	0	0	0	60	S		2023-08-25	07:03:00	133	208	264	361	2	0	0	0	0	60	W	1
2023-08-25	07:04:00	0	0	0	0	0	0	0	0	0	60	S		2023-08-25	07:04:00	0	0	0	0	0	0	0	0	0	60	W	1
2023-08-25	07:05:00	0	0	0	0	0	0	0	0	0	60	S		2023-08-25	07:05:00	0	0	0	0	0	0	0	0	0	60	S	3
2023-08-25	07:06:00	0	0	0	0	0	0	0	0	0	60	S		2023-08-25	07:06:00	0	0	0	0	0	0	0	0	0	60	S	3
2023-08-25	07:07:00	0	0	0	0	0	0	0	0	0	60	S		2023-08-25	07:07:00	0	0	0	0	0	0	0	0	0	60	S	3
2023-08-25	07:08:00	0	0	0	0	0	0	0	0	0	60	S		2023-08-25	07:08:00	0	0	0	0	0	0	0	0	0	60	S	3
2023-08-25	07:09:00	0	0	0	0	0	0	60	0	0	0	W		2023-08-25	07:09:00	0	0	0	0	0	0	60	0	0	0	S	2
2023-08-25	07:10:00	1161	1707	1379	2483	5	0	0	60	0	0	W		2023-08-25	07:10:00	1161	1707	1379	2483	5	0	0	60	0	0	S	2
2023-08-25	07:11:00	1433	1535	1102	2372	9	0	0	60	0	0	W		2023-08-25	07:11:00	1433	1535	1102	2372	9	0	0	60	0	0	S	2
2023-08-25	07:12:00	0	0	0	0	0	0	0	0	60	0	W		2023-08-25	07:12:00	0	0	0	0	0	0	0	0	60	0	S	2
2023-08-25	07:13:00	0	0	0	0	0	0	0	0	60	0	W		2023-08-25	07:13:00	0	0	0	0	0	0	0	0	60	0	S	2
2023-08-25	07:14:00	0	0	0	0	0	0	0	0	60	0	W		2023-08-25	07:14:00	0	0	0	0	0	0	0	0	60	0	S	2
2023-08-25	07:15:00	0	0	0	0	0	0	0	0	60	0	W		2023-08-25	07:15:00	0	0	0	0	0	0	0	0	60	0	S	2
2023-08-25	07:16:00	0	0	0	0	0	0	60	0	0	0	S		2023-08-25	07:16:00	0	0	0	0	0	0	60	0	0	0	S	3
2023-08-25	07:17:00	0	0	0	0	0	0	60	0	0	0	S		2023-08-25	07:17:00	0	0	0	0	0	0	60	0	0	0	S	3
2023-08-25	07:18:00	0	0	0	0	0	0	60	0	0	0	S		2023-08-25	07:18:00	0	0	0	0	0	0	60	0	0	0	S	3
2023-08-25	07:19:00	707	710	505	1122	5	0	0	60	0	0	W		2023-08-25	07:19:00	707	710	505	1122	5	0	0	60	0	0	S	2
2023-08-25	07:20:00	496	717	659	1093	6	0	0	60	0	0	W		2023-08-25	07:20:00	496	717	659	1093	6	0	0	60	0	0	S	2
2023-08-25	07:21:00	0	0	0	0	0	0	0	0	0	60	S		2023-08-25	07:21:00	0	0	0	0	0	0	0	0	0	60	S	3
2023-08-25	07:22:00	0	0	0	0	0	0	0	0	0	60	S		2023-08-25	07:22:00	0	0	0	0	0	0	0	0	0	60	S	3
2023-08-25	07:23:00	38	11	24	46	1	0	0	0	0	60	W		2023-08-25	07:23:00	38	11	24	46	1	0	0	0	0	60	S	2
2023-08-25	07:24:00	363	515	199	661	6	0	0	0	2	58	W		2023-08-25	07:24:00	363	515	199	661	6	0	0	0	2	58	S	2
2023-08-25	07:25:00	0	0	0	0	0	0	0	0	0	60	S		2023-08-25	07:25:00	0	0	0	0	0	0	0	0	0	60	S	3
2023-08-25	07:26:00	0	0	0	0	0	0	0	0	0	60	S		2023-08-25	07:26:00	0	0	0	0	0	0	0	0	0	60	S	3
2023-08-25	07:27:00	122	323	263	434	4	0	0	0	4	56	S		2023-08-25	07:27:00	122	323	263	434	4	0	0	0	4	56	S	3
2023-08-25	07:28:00	35	133	22	139	1	0	0	0	60	0	S		2023-08-25	07:28:00	35	133	22	139	1	0	0	0	60	0	S	3
2023-08-25	07:29:00	68	290	71	306	2	0	0	0	40	20	S		2023-08-25	07:29:00	68	290	71	306	2	0	0	0	40	20	S	3
2023-08-25	07:30:00	0	0	0	0	0	0	0	0	0	60	S		2023-08-25	07:30:00	0	0	0	0	0	0	0	0	0	60	S	3
2023-08-25	07:31:00	0	0	0	0	0	0	0	0	0	60	S		2023-08-25	07:31:00	0	0	0	0	0	0	0	0	0	60	S	3
2023-08-25	07:32:00	0	0	0	0	0	0	0	0	0	60	S		2023-08-25	07:32:00	0	0	0	0	0	0	0	0	0	60	S	3
2023-08-25	07:33:00	0	0	0	0	0	0	60	0	0	0	S		2023-08-25	07:33:00	0	0	0	0	0	0	60	0	0	0	S	3
2023-08-25	07:34:00	342	1164	242	1237	5	0	40	0	0	20	S		2023-08-25	07:34:00	342	1164	242	1237	5	0	40	0	0	20	S	3
2023-08-25	07:35:00	0	0	0	0	0	0	0	0	0	60	S		2023-08-25	07:35:00	0	0	0	0	0	0	0	0	0	60	S	3
2023-08-25	07:36:00	0	0	0	0	0	0	0	0	0	60	S		2023-08-25	07:36:00	0	0	0	0	0	0	0	0	0	60	S	3
2023-08-25	07:37:00	0	0	0	0	0	0	0	0	0	60	S		2023-08-25	07:37:00	0	0	0	0	0	0	0	0	0	60	S	3
2023-08-25	07:38:00	0	0	0	0	0	0	0	0	0	60	S		2023-08-25	07:38:00	0	0	0	0	0	0	0	0	0	60	S	3
2023-08-25	07:39:00	0	0	0	0	0	0	0	0	0	60	S		2023-08-25	07:39:00	0	0	0	0	0	0	0	0	0	60	S	3
2023-08-25	07:40:00	0	0	0	0	0	0	0	0	0	60	S		2023-08-25	07:40:00	0	0	0	0	0	0	0	0	0	60	S	3
2023-08-25	07:41:00	469	888	385	1076	7	0	0	60	0	0	W		2023-08-25	07:41:00	469	888	385	1076	7	0	0	60	0	0	W	4
Sleep Period	08/24/2019 23:47:00 - 08/25/2019 07:17:00
Date	Time	Axis1	Axis2	Axis3	VM	Steps	Lux	Inclinometer Off	Inclinometer Standing	Inclinometer Sitting	Inclinometer Lying	Sleep or Awake?
2023-08-25	23:47:00	611	1493	689	1754	6	0	0	60	0	0	W		2023-08-25	23:47:00	611	1493	689	1754	6	0	0	60	0	0	S	2
2023-08-25	23:48:00	0	0	0	0	0	0	0	0	0	60	W		2023-08-25	23:48:00	0	0	0	0	0	0	0	0	0	60	S	2
2023-08-25	23:49:00	0	0	0	0	0	0	0	0	0	60	W		2023-08-25	23:49:00	0	0	0	0	0	0	0	0	0	60	S	2
2023-08-25	23:50:00	0	0	0	0	0	0	0	0	0	60	S		2023-08-25	23:50:00	0	0	0	0	0	0	0	0	0	60	S	3
2023-08-25	23:51:00	0	0	0	0	0	0	60	0	0	0	S		2023-08-25	23:51:00	0	0	0	0	0	0	60	0	0	0	S	3
2023-08-25	23:52:00	0	0	0	0	0	0	60	0	0	0	S		2023-08-25	23:52:00	0	0	0	0	0	0	60	0	0	0	S	3
2023-08-25	23:53:00	0	0	0	0	0	0	60	0	0	0	S		2023-08-25	23:53:00	0	0	0	0	0	0	60	0	0	0	S	3
2023-08-25	23:54:00	0	0	0	0	0	0	60	0	0	0	S		2023-08-25	23:54:00	0	0	0	0	0	0	60	0	0	0	S	3
2023-08-25	23:55:00	0	0	0	0	0	0	60	0	0	0	S		2023-08-25	23:55:00	0	0	0	0	0	0	60	0	0	0	S	3
2023-08-25	23:56:00	0	0	0	0	0	0	60	0	0	0	S		2023-08-25	23:56:00	0	0	0	0	0	0	60	0	0	0	S	3
2023-08-25	23:57:00	0	0	0	0	0	0	60	0	0	0	S		2023-08-25	23:57:00	0	0	0	0	0	0	60	0	0	0	S	3
2023-08-25	23:58:00	0	0	0	0	0	0	60	0	0	0	S		2023-08-25	23:58:00	0	0	0	0	0	0	60	0	0	0	S	3
2023-08-25	23:59:00	0	0	0	0	0	0	60	0	0	0	S		2023-08-25	23:59:00	0	0	0	0	0	0	60	0	0	0	S	3
2023-08-26	00:00:00	0	0	0	0	0	0	60	0	0	0	S		2023-08-26	00:00:00	0	0	0	0	0	0	60	0	0	0	S	3
2023-08-26	00:01:00	0	0	0	0	0	0	60	0	0	0	S		2023-08-26	00:01:00	0	0	0	0	0	0	60	0	0	0	S	3
2023-08-26	00:02:00	0	0	0	0	0	0	60	0	0	0	S		2023-08-26	00:02:00	0	0	0	0	0	0	60	0	0	0	W	1
2023-08-26	00:03:00	0	150	93	176	0	0	0	0	0	60	S		2023-08-26	00:03:00	0	150	93	176	0	0	0	0	0	60	W	1
2023-08-26	00:04:00	0	0	0	0	0	0	0	0	0	60	S		2023-08-26	00:04:00	0	0	0	0	0	0	0	0	0	60	W	1
2023-08-26	00:05:00	0	12	7	14	0	0	0	0	0	60	S		2023-08-26	00:05:00	0	12	7	14	0	0	0	0	0	60	W	1
2023-08-26	00:06:00	0	0	0	0	0	0	0	0	0	60	S		2023-08-26	00:06:00	0	0	0	0	0	0	0	0	0	60	W	1
2023-08-26	00:07:00	0	0	0	0	0	0	0	0	0	60	S		2023-08-26	00:07:00	0	0	0	0	0	0	0	0	0	60	W	1
2023-08-26	00:08:00	0	0	0	0	0	0	0	0	0	60	S		2023-08-26	00:08:00	0	0	0	0	0	0	0	0	0	60	W	1
2023-08-26	00:09:00	0	0	0	0	0	0	60	0	0	0	S		2023-08-26	00:09:00	0	0	0	0	0	0	60	0	0	0	W	1
2023-08-26	00:10:00	0	0	0	0	0	0	0	0	0	60	S		2023-08-26	00:10:00	0	0	0	0	0	0	0	0	0	60	W	1
2023-08-26	00:11:00	0	0	0	0	0	0	0	0	0	60	S		2023-08-26	00:11:00	0	0	0	0	0	0	0	0	0	60	S	3
2023-08-26	00:12:00	0	0	0	0	0	0	0	0	0	60	W		2023-08-26	00:12:00	0	0	0	0	0	0	0	0	0	60	S	2
2023-08-26	00:13:00	640	1075	1286	1794	6	0	0	60	0	0	W		2023-08-26	00:13:00	640	1075	1286	1794	6	0	0	60	0	0	W	4
2023-08-26	00:14:00	4632	4947	3711	7727	30	0	0	60	0	0	W		2023-08-26	00:14:00	4632	4947	3711	7727	30	0	0	60	0	0	W	4
2023-08-26	00:15:00	447	509	1048	1248	4	0	0	60	0	0	W		2023-08-26	00:15:00	447	509	1048	1248	4	0	0	60	0	0	W	4
2023-08-26	00:16:00	35	14	23	44	1	0	0	0	5	55	W		2023-08-26	00:16:00	35	14	23	44	1	0	0	0	5	55	W	4
2023-08-26	00:17:00	0	0	0	0	0	0	0	0	0	60	W		2023-08-26	00:17:00	0	0	0	0	0	0	0	0	0	60	W	4
2023-08-26	00:18:00	0	0	0	0	0	0	0	0	0	60	W		2023-08-26	00:18:00	0	0	0	0	0	0	0	0	0	60	W	4
2023-08-26	00:19:00	0	0	0	0	0	0	0	0	0	60	S		2023-08-26	00:19:00	0	0	0	0	0	0	0	0	0	60	S	3
2023-08-26	00:20:00	0	0	0	0	0	0	60	0	0	0	S		2023-08-26	00:20:00	0	0	0	0	0	0	60	0	0	0	S	3
2023-08-26	00:21:00	0	0	0	0	0	0	60	0	0	0	S		2023-08-26	00:21:00	0	0	0	0	0	0	60	0	0	0	S	3
2023-08-26	00:22:00	0	0	0	0	0	0	60	0	0	0	S		2023-08-26	00:22:00	0	0	0	0	0	0	60	0	0	0	S	3
2023-08-26	00:23:00	0	0	0	0	0	0	60	0	0	0	S		2023-08-26	00:23:00	0	0	0	0	0	0	60	0	0	0	S	3
2023-08-26	00:24:00	0	0	0	0	0	0	60	0	0	0	S		2023-08-26	00:24:00	0	0	0	0	0	0	60	0	0	0	S	3
2023-08-26	00:25:00	0	0	0	0	0	0	60	0	0	0	S		2023-08-26	00:25:00	0	0	0	0	0	0	60	0	0	0	S	3
2023-08-26	00:26:00	0	0	0	0	0	0	60	0	0	0	S		2023-08-26	00:26:00	0	0	0	0	0	0	60	0	0	0	S	3
2023-08-26	00:27:00	0	0	0	0	0	0	60	0	0	0	S		2023-08-26	00:27:00	0	0	0	0	0	0	60	0	0	0	S	3
2023-08-26	00:28:00	0	0	0	0	0	0	60	0	0	0	S		2023-08-26	00:28:00	0	0	0	0	0	0	60	0	0	0	S	3
2023-08-26	00:29:00	0	0	0	0	0	0	60	0	0	0	S		2023-08-26	00:29:00	0	0	0	0	0	0	60	0	0	0	S	3
2023-08-26	00:30:00	0	0	0	0	0	0	60	0	0	0	S		2023-08-26	00:30:00	0	0	0	0	0	0	60	0	0	0	S	3
2023-08-26	00:31:00	0	0	0	0	0	0	60	0	0	0	S		2023-08-26	00:31:00	0	0	0	0	0	0	60	0	0	0	S	3
2023-08-26	00:32:00	0	0	0	0	0	0	60	0	0	0	S		2023-08-26	00:32:00	0	0	0	0	0	0	60	0	0	0	S	3
2023-08-26	00:33:00	0	0	0	0	0	0	60	0	0	0	S		2023-08-26	00:33:00	0	0	0	0	0	0	60	0	0	0	S	3
2023-08-26	00:34:00	0	0	0	0	0	0	60	0	0	0	S		2023-08-26	00:34:00	0	0	0	0	0	0	60	0	0	0	S	3
2023-08-26	00:35:00	0	0	0	0	0	0	60	0	0	0	S		2023-08-26	00:35:00	0	0	0	0	0	0	60	0	0	0	S	3
2023-08-26	00:36:00	0	0	0	0	0	0	60	0	0	0	S		2023-08-26	00:36:00	0	0	0	0	0	0	60	0	0	0	S	3
2023-08-26	00:37:00	0	0	0	0	0	0	60	0	0	0	S		2023-08-26	00:37:00	0	0	0	0	0	0	60	0	0	0	S	3
2023-08-26	00:38:00	0	0	0	0	0	0	60	0	0	0	S		2023-08-26	00:38:00	0	0	0	0	0	0	60	0	0	0	S	3
2023-08-26	00:39:00	0	0	0	0	0	0	60	0	0	0	S		2023-08-26	00:39:00	0	0	0	0	0	0	60	0	0	0	S	3
2023-08-26	00:40:00	0	0	0	0	0	0	60	0	0	0	S		2023-08-26	00:40:00	0	0	0	0	0	0	60	0	0	0	S	3
2023-08-26	00:41:00	0	0	0	0	0	0	60	0	0	0	S		2023-08-26	00:41:00	0	0	0	0	0	0	60	0	0	0	S	3
2023-08-26	00:42:00	0	0	0	0	0	0	60	0	0	0	S		2023-08-26	00:42:00	0	0	0	0	0	0	60	0	0	0	S	3
2023-08-26	00:43:00	0	0	0	0	0	0	60	0	0	0	S		2023-08-26	00:43:00	0	0	0	0	0	0	60	0	0	0	S	3
2023-08-26	00:44:00	0	0	0	0	0	0	60	0	0	0	S		2023-08-26	00:44:00	0	0	0	0	0	0	60	0	0	0	S	3
2023-08-26	00:45:00	450	533	434	822	4	0	0	60	0	0	W		2023-08-26	00:45:00	450	533	434	822	4	0	0	60	0	0	S	2
2023-08-26	00:46:00	717	723	394	1092	5	0	0	60	0	0	W		2023-08-26	00:46:00	717	723	394	1092	5	0	0	60	0	0	S	2
2023-08-26	00:47:00	445	564	376	811	6	0	0	60	0	0	W		2023-08-26	00:47:00	445	564	376	811	6	0	0	60	0	0	S	2
2023-08-26	00:48:00	0	0	0	0	0	0	0	0	60	0	S		2023-08-26	00:48:00	0	0	0	0	0	0	0	0	60	0	S	3
2023-08-26	00:49:00	0	0	0	0	0	0	0	0	60	0	W		2023-08-26	00:49:00	0	0	0	0	0	0	0	0	60	0	S	2
2023-08-26	00:50:00	0	0	0	0	0	0	0	0	60	0	W		2023-08-26	00:50:00	0	0	0	0	0	0	0	0	60	0	S	2
2023-08-26	00:51:00	0	0	0	0	0	0	60	0	0	0	S		2023-08-26	00:51:00	0	0	0	0	0	0	60	0	0	0	S	3
2023-08-26	00:52:00	0	0	0	0	0	0	60	0	0	0	S		2023-08-26	00:52:00	0	0	0	0	0	0	60	0	0	0	S	3
2023-08-26	00:53:00	0	0	0	0	0	0	0	0	60	0	S		2023-08-26	00:53:00	0	0	0	0	0	0	0	0	60	0	S	3
2023-08-26	00:54:00	0	0	0	0	0	0	0	0	60	0	S		2023-08-26	00:54:00	0	0	0	0	0	0	0	0	60	0	S	3
2023-08-26	00:55:00	0	0	0	0	0	0	0	0	60	0	S		2023-08-26	00:55:00	0	0	0	0	0	0	0	0	60	0	S	3
2023-08-26	00:56:00	0	0	0	0	0	0	0	0	60	0	S		2023-08-26	00:56:00	0	0	0	0	0	0	0	0	60	0	S	3
2023-08-26	00:57:00	0	0	0	0	0	0	60	0	0	0	S		2023-08-26	00:57:00	0	0	0	0	0	0	60	0	0	0	S	3
2023-08-26	00:58:00	0	0	0	0	0	0	60	0	0	0	S		2023-08-26	00:58:00	0	0	0	0	0	0	60	0	0	0	S	3
2023-08-26	00:59:00	0	0	0	0	0	0	60	0	0	0	S		2023-08-26	00:59:00	0	0	0	0	0	0	60	0	0	0	S	3
2023-08-26	01:00:00	182	271	105	343	2	0	0	0	59	1	S		2023-08-26	01:00:00	182	271	105	343	2	0	0	0	59	1	S	3
2023-08-26	01:01:00	0	0	0	0	0	0	0	0	60	0	S		2023-08-26	01:01:00	0	0	0	0	0	0	0	0	60	0	S	3
2023-08-26	01:02:00	81	540	66	550	3	0	0	0	60	0	S		2023-08-26	01:02:00	81	540	66	550	3	0	0	0	60	0	S	3
2023-08-26	01:03:00	0	0	0	0	0	0	0	0	60	0	S		2023-08-26	01:03:00	0	0	0	0	0	0	0	0	60	0	S	3
2023-08-26	01:04:00	0	0	0	0	0	0	0	0	60	0	S		2023-08-26	01:04:00	0	0	0	0	0	0	0	0	60	0	S	3
2023-08-26	01:05:00	0	0	0	0	0	0	0	0	60	0	S		2023-08-26	01:05:00	0	0	0	0	0	0	0	0	60	0	S	3
2023-08-26	01:06:00	0	0	0	0	0	0	0	0	60	0	S		2023-08-26	01:06:00	0	0	0	0	0	0	0	0	60	0	S	3
2023-08-26	01:07:00	0	17	5	18	0	0	0	0	60	0	S		2023-08-26	01:07:00	0	17	5	18	0	0	0	0	60	0	S	3
2023-08-26	01:08:00	127	88	33	158	3	0	0	0	43	17	S		2023-08-26	01:08:00	127	88	33	158	3	0	0	0	43	17	S	3
2023-08-26	01:09:00	0	0	0	0	0	0	0	0	0	60	S		2023-08-26	01:09:00	0	0	0	0	0	0	0	0	0	60	S	3
2023-08-26	01:10:00	0	36	9	37	0	0	0	0	0	60	S		2023-08-26	01:10:00	0	36	9	37	0	0	0	0	0	60	S	3
2023-08-26	01:11:00	0	0	0	0	0	0	0	0	0	60	S		2023-08-26	01:11:00	0	0	0	0	0	0	0	0	0	60	S	3
2023-08-26	01:12:00	0	0	0	0	0	0	0	0	0	60	S		2023-08-26	01:12:00	0	0	0	0	0	0	0	0	0	60	S	3
2023-08-26	01:13:00	0	0	0	0	0	0	0	0	0	60	S		2023-08-26	01:13:00	0	0	0	0	0	0	0	0	0	60	S	3
2023-08-26	01:14:00	0	0	0	0	0	0	0	0	0	60	S		2023-08-26	01:14:00	0	0	0	0	0	0	0	0	0	60	S	3
2023-08-26	01:15:00	0	0	0	0	0	0	60	0	0	0	S		2023-08-26	01:15:00	0	0	0	0	0	0	60	0	0	0	S	3
2023-08-26	01:16:00	0	0	0	0	0	0	60	0	0	0	S		2023-08-26	01:16:00	0	0	0	0	0	0	60	0	0	0	S	3
2023-08-26	01:17:00	0	0	0	0	0	0	60	0	0	0	S		2023-08-26	01:17:00	0	0	0	0	0	0	60	0	0	0	W	1
2023-08-26	01:18:00	0	0	0	0	0	0	60	0	0	0	S		2023-08-26	01:18:00	0	0	0	0	0	0	60	0	0	0	W	1
2023-08-26	01:19:00	0	0	0	0	0	0	60	0	0	0	S		2023-08-26	01:19:00	0	0	0	0	0	0	60	0	0	0	W	1
2023-08-26	01:20:00	98	52	23	113	1	0	0	0	0	60	S		2023-08-26	01:20:00	98	52	23	113	1	0	0	0	0	60	S	3
2023-08-26	01:21:00	0	0	0	0	0	0	0	0	0	60	S		2023-08-26	01:21:00	0	0	0	0	0	0	0	0	0	60	S	3
2023-08-26	01:22:00	0	0	0	0	0	0	0	0	0	60	S		2023-08-26	01:22:00	0	0	0	0	0	0	0	0	0	60	S	3
2023-08-26	01:23:00	291	595	199	692	6	0	0	0	5	55	S		2023-08-26	01:23:00	291	595	199	692	6	0	0	0	5	55	S	3
2023-08-26	01:24:00	0	0	0	0	0	0	0	0	0	60	S		2023-08-26	01:24:00	0	0	0	0	0	0	0	0	0	60	S	3
2023-08-26	01:25:00	0	0	0	0	0	0	0	0	0	60	S		2023-08-26	01:25:00	0	0	0	0	0	0	0	0	0	60	S	3
2023-08-26	01:26:00	0	0	0	0	0	0	0	0	0	60	S		2023-08-26	01:26:00	0	0	0	0	0	0	0	0	0	60	S	3
2023-08-26	01:27:00	172	371	75	416	2	0	0	0	0	60	S		2023-08-26	01:27:00	172	371	75	416	2	0	0	0	0	60	S	3
2023-08-26	01:28:00	0	0	0	0	0	0	0	0	0	60	S		2023-08-26	01:28:00	0	0	0	0	0	0	0	0	0	60	S	3
2023-08-26	01:29:00	0	0	0	0	0	0	0	0	0	60	S		2023-08-26	01:29:00	0	0	0	0	0	0	0	0	0	60	S	3
2023-08-26	01:30:00	0	0	0	0	0	0	0	0	0	60	S		2023-08-26	01:30:00	0	0	0	0	0	0	0	0	0	60	S	3
2023-08-26	01:31:00	0	0	0	0	0	0	0	0	0	60	S		2023-08-26	01:31:00	0	0	0	0	0	0	0	0	0	60	S	3
2023-08-26	01:32:00	0	0	0	0	0	0	0	0	0	60	S		2023-08-26	01:32:00	0	0	0	0	0	0	0	0	0	60	S	3
2023-08-26	01:33:00	0	0	0	0	0	0	60	0	0	0	S		2023-08-26	01:33:00	0	0	0	0	0	0	60	0	0	0	S	3
2023-08-26	01:34:00	0	0	0	0	0	0	60	0	0	0	S		2023-08-26	01:34:00	0	0	0	0	0	0	60	0	0	0	S	3
2023-08-26	01:35:00	0	0	0	0	0	0	60	0	0	0	S		2023-08-26	01:35:00	0	0	0	0	0	0	60	0	0	0	S	3
2023-08-26	01:36:00	0	0	0	0	0	0	60	0	0	0	S		2023-08-26	01:36:00	0	0	0	0	0	0	60	0	0	0	S	3
2023-08-26	01:37:00	0	0	0	0	0	0	60	0	0	0	S		2023-08-26	01:37:00	0	0	0	0	0	0	60	0	0	0	S	3
2023-08-26	01:38:00	0	0	0	0	0	0	0	0	0	60	S		2023-08-26	01:38:00	0	0	0	0	0	0	0	0	0	60	W	1
2023-08-26	01:39:00	0	0	0	0	0	0	0	0	0	60	S		2023-08-26	01:39:00	0	0	0	0	0	0	0	0	0	60	W	1
2023-08-26	01:40:00	0	0	0	0	0	0	0	0	0	60	S		2023-08-26	01:40:00	0	0	0	0	0	0	0	0	0	60	S	3
2023-08-26	01:41:00	0	0	0	0	0	0	0	0	0	60	S		2023-08-26	01:41:00	0	0	0	0	0	0	0	0	0	60	S	3
2023-08-26	01:42:00	0	0	0	0	0	0	0	0	0	60	S		2023-08-26	01:42:00	0	0	0	0	0	0	0	0	0	60	S	3
2023-08-26	01:43:00	0	0	0	0	0	0	60	0	0	0	S		2023-08-26	01:43:00	0	0	0	0	0	0	60	0	0	0	S	3
2023-08-26	01:44:00	0	0	0	0	0	0	60	0	0	0	S		2023-08-26	01:44:00	0	0	0	0	0	0	60	0	0	0	S	3
2023-08-26	01:45:00	0	0	0	0	0	0	60	0	0	0	S		2023-08-26	01:45:00	0	0	0	0	0	0	60	0	0	0	S	3
2023-08-26	01:46:00	0	0	0	0	0	0	60	0	0	0	S		2023-08-26	01:46:00	0	0	0	0	0	0	60	0	0	0	S	3
2023-08-26	01:47:00	0	0	0	0	0	0	60	0	0	0	S		2023-08-26	01:47:00	0	0	0	0	0	0	60	0	0	0	S	3
2023-08-26	01:48:00	0	0	0	0	0	0	60	0	0	0	S		2023-08-26	01:48:00	0	0	0	0	0	0	60	0	0	0	S	3
2023-08-26	01:49:00	0	0	0	0	0	0	60	0	0	0	S		2023-08-26	01:49:00	0	0	0	0	0	0	60	0	0	0	S	3
2023-08-26	01:50:00	0	0	0	0	0	0	60	0	0	0	S		2023-08-26	01:50:00	0	0	0	0	0	0	60	0	0	0	S	3
2023-08-26	01:51:00	0	0	0	0	0	0	60	0	0	0	S		2023-08-26	01:51:00	0	0	0	0	0	0	60	0	0	0	S	3
2023-08-26	01:52:00	0	0	0	0	0	0	60	0	0	0	S		2023-08-26	01:52:00	0	0	0	0	0	0	60	0	0	0	S	3
2023-08-26	01:53:00	0	0	0	0	0	0	60	0	0	0	S		2023-08-26	01:53:00	0	0	0	0	0	0	60	0	0	0	S	3
2023-08-26	01:54:00	0	0	0	0	0	0	60	0	0	0	S		2023-08-26	01:54:00	0	0	0	0	0	0	60	0	0	0	S	3
2023-08-26	01:55:00	0	0	0	0	0	0	60	0	0	0	S		2023-08-26	01:55:00	0	0	0	0	0	0	60	0	0	0	S	3
2023-08-26	01:56:00	0	0	0	0	0	0	60	0	0	0	S		2023-08-26	01:56:00	0	0	0	0	0	0	60	0	0	0	S	3
2023-08-26	01:57:00	0	0	0	0	0	0	60	0	0	0	S		2023-08-26	01:57:00	0	0	0	0	0	0	60	0	0	0	S	3
2023-08-26	01:58:00	0	0	0	0	0	0	0	0	0	60	S		2023-08-26	01:58:00	0	0	0	0	0	0	0	0	0	60	S	3
2023-08-26	01:59:00	0	0	0	0	0	0	0	0	0	60	S		2023-08-26	01:59:00	0	0	0	0	0	0	0	0	0	60	S	3
2023-08-26	02:00:00	0	0	0	0	0	0	0	0	0	60	S		2023-08-26	02:00:00	0	0	0	0	0	0	0	0	0	60	S	3
2023-08-26	02:01:00	0	0	0	0	0	0	0	0	0	60	S		2023-08-26	02:01:00	0	0	0	0	0	0	0	0	0	60	S	3
2023-08-26	02:02:00	0	0	0	0	0	0	60	0	0	0	S		2023-08-26	02:02:00	0	0	0	0	0	0	60	0	0	0	S	3
2023-08-26	02:03:00	0	0	0	0	0	0	60	0	0	0	S		2023-08-26	02:03:00	0	0	0	0	0	0	60	0	0	0	S	3
2023-08-26	02:04:00	0	0	0	0	0	0	60	0	0	0	S		2023-08-26	02:04:00	0	0	0	0	0	0	60	0	0	0	S	3
2023-08-26	02:05:00	0	0	0	0	0	0	60	0	0	0	S		2023-08-26	02:05:00	0	0	0	0	0	0	60	0	0	0	S	3
2023-08-26	02:06:00	0	0	0	0	0	0	60	0	0	0	S		2023-08-26	02:06:00	0	0	0	0	0	0	60	0	0	0	S	3
2023-08-26	02:07:00	0	0	0	0	0	0	60	0	0	0	S		2023-08-26	02:07:00	0	0	0	0	0	0	60	0	0	0	S	3
2023-08-26	02:08:00	0	0	0	0	0	0	60	0	0	0	S		2023-08-26	02:08:00	0	0	0	0	0	0	60	0	0	0	S	3
2023-08-26	02:09:00	80	100	66	144	1	0	0	0	0	60	S		2023-08-26	02:09:00	80	100	66	144	1	0	0	0	0	60	S	3
2023-08-26	02:10:00	360	485	283	667	2	0	52	0	0	8	S		2023-08-26	02:10:00	360	485	283	667	2	0	52	0	0	8	S	3
2023-08-26	02:11:00	0	0	0	0	0	0	60	0	0	0	S		2023-08-26	02:11:00	0	0	0	0	0	0	60	0	0	0	S	3
2023-08-26	02:12:00	0	0	0	0	0	0	60	0	0	0	S		2023-08-26	02:12:00	0	0	0	0	0	0	60	0	0	0	S	3
2023-08-26	02:13:00	0	0	0	0	0	0	60	0	0	0	S		2023-08-26	02:13:00	0	0	0	0	0	0	60	0	0	0	S	3
2023-08-26	02:14:00	0	0	0	0	0	0	60	0	0	0	S		2023-08-26	02:14:00	0	0	0	0	0	0	60	0	0	0	S	3
2023-08-26	02:15:00	0	0	0	0	0	0	60	0	0	0	S		2023-08-26	02:15:00	0	0	0	0	0	0	60	0	0	0	S	3
2023-08-26	02:16:00	8	3	0	9	0	0	60	0	0	0	S		2023-08-26	02:16:00	8	3	0	9	0	0	60	0	0	0	W	1
2023-08-26	02:17:00	0	0	0	0	0	0	60	0	0	0	S		2023-08-26	02:17:00	0	0	0	0	0	0	60	0	0	0	W	1
2023-08-26	02:18:00	479	901	401	1096	6	0	0	60	0	0	W		2023-08-26	02:18:00	479	901	401	1096	6	0	0	60	0	0	W	4
2023-08-26	02:19:00	0	0	0	0	0	0	0	0	0	60	S		2023-08-26	02:19:00	0	0	0	0	0	0	0	0	0	60	W	1
2023-08-26	02:20:00	0	0	0	0	0	0	0	0	0	60	S		2023-08-26	02:20:00	0	0	0	0	0	0	0	0	0	60	W	1
2023-08-26	02:21:00	0	0	0	0	0	0	0	0	0	60	S		2023-08-26	02:21:00	0	0	0	0	0	0	0	0	0	60	W	1
2023-08-26	02:22:00	0	0	0	0	0	0	60	0	0	0	S		2023-08-26	02:22:00	0	0	0	0	0	0	60	0	0	0	S	3
2023-08-26	02:23:00	0	0	0	0	0	0	60	0	0	0	S		2023-08-26	02:23:00	0	0	0	0	0	0	60	0	0	0	S	3
2023-08-26	02:24:00	0	0	0	0	0	0	60	0	0	0	S		2023-08-26	02:24:00	0	0	0	0	0	0	60	0	0	0	S	3
2023-08-26	02:25:00	0	0	0	0	0	0	60	0	0	0	S		2023-08-26	02:25:00	0	0	0	0	0	0	60	0	0	0	S	3
2023-08-26	02:26:00	0	0	0	0	0	0	60	0	0	0	S		2023-08-26	02:26:00	0	0	0	0	0	0	60	0	0	0	S	3
2023-08-26	02:27:00	0	0	0	0	0	0	60	0	0	0	S		2023-08-26	02:27:00	0	0	0	0	0	0	60	0	0	0	S	3
2023-08-26	02:28:00	0	0	0	0	0	0	60	0	0	0	S		2023-08-26	02:28:00	0	0	0	0	0	0	60	0	0	0	S	3
2023-08-26	02:29:00	20	332	33	334	0	0	0	0	2	58	S		2023-08-26	02:29:00	20	332	33	334	0	0	0	0	2	58	W	1
2023-08-26	02:30:00	0	0	0	0	0	0	0	0	0	60	S		2023-08-26	02:30:00	0	0	0	0	0	0	0	0	0	60	S	3
2023-08-26	02:31:00	0	0	0	0	0	0	0	0	0	60	S		2023-08-26	02:31:00	0	0	0	0	0	0	0	0	0	60	S	3
2023-08-26	02:32:00	0	0	0	0	0	0	0	0	0	60	S		2023-08-26	02:32:00	0	0	0	0	0	0	0	0	0	60	S	3
2023-08-26	02:33:00	0	0	0	0	0	0	60	0	0	0	S		2023-08-26	02:33:00	0	0	0	0	0	0	60	0	0	0	S	3
2023-08-26	02:34:00	273	431	345	616	2	0	10	0	0	50	S		2023-08-26	02:34:00	273	431	345	616	2	0	10	0	0	50	S	3
2023-08-26	02:35:00	0	0	0	0	0	0	60	0	0	0	S		2023-08-26	02:35:00	0	0	0	0	0	0	60	0	0	0	S	3
2023-08-26	02:36:00	28	266	177	321	2	0	20	0	0	40	S		2023-08-26	02:36:00	28	266	177	321	2	0	20	0	0	40	S	3
2023-08-26	02:37:00	0	0	0	0	0	0	0	0	0	60	S		2023-08-26	02:37:00	0	0	0	0	0	0	0	0	0	60	S	3
2023-08-26	02:38:00	116	278	233	381	1	0	0	0	0	60	S		2023-08-26	02:38:00	116	278	233	381	1	0	0	0	0	60	S	3
2023-08-26	02:39:00	44	223	403	463	0	0	0	0	0	60	S		2023-08-26	02:39:00	44	223	403	463	0	0	0	0	0	60	S	3
2023-08-26	02:40:00	0	0	0	0	0	0	0	0	0	60	S		2023-08-26	02:40:00	0	0	0	0	0	0	0	0	0	60	S	3
2023-08-26	02:41:00	0	0	0	0	0	0	0	0	0	60	S		2023-08-26	02:41:00	0	0	0	0	0	0	0	0	0	60	S	3
2023-08-26	02:42:00	143	308	479	587	1	0	56	0	0	4	S		2023-08-26	02:42:00	143	308	479	587	1	0	56	0	0	4	S	3
2023-08-26	02:43:00	184	240	388	492	2	0	21	0	1	38	S		2023-08-26	02:43:00	184	240	388	492	2	0	21	0	1	38	S	3
2023-08-26	02:44:00	0	0	16	16	0	0	0	0	0	60	S		2023-08-26	02:44:00	0	0	16	16	0	0	0	0	0	60	S	3
2023-08-26	02:45:00	0	0	0	0	0	0	0	0	0	60	S		2023-08-26	02:45:00	0	0	0	0	0	0	0	0	0	60	S	3
2023-08-26	02:46:00	0	0	0	0	0	0	0	0	0	60	S		2023-08-26	02:46:00	0	0	0	0	0	0	0	0	0	60	S	3
2023-08-26	02:47:00	0	0	0	0	0	0	0	0	0	60	S		2023-08-26	02:47:00	0	0	0	0	0	0	0	0	0	60	S	3
2023-08-26	02:48:00	0	0	0	0	0	0	0	0	0	60	S		2023-08-26	02:48:00	0	0	0	0	0	0	0	0	0	60	S	3
2023-08-26	02:49:00	47	154	296	337	1	0	0	0	0	60	S		2023-08-26	02:49:00	47	154	296	337	1	0	0	0	0	60	S	3
2023-08-26	02:50:00	0	0	0	0	0	0	0	0	0	60	S		2023-08-26	02:50:00	0	0	0	0	0	0	0	0	0	60	S	3
2023-08-26	02:51:00	89	345	394	531	1	0	1	0	0	59	S		2023-08-26	02:51:00	89	345	394	531	1	0	1	0	0	59	S	3
2023-08-26	02:52:00	0	0	0	0	0	0	0	0	0	60	S		2023-08-26	02:52:00	0	0	0	0	0	0	0	0	0	60	S	3
2023-08-26	02:53:00	0	0	0	0	0	0	0	0	0	60	S		2023-08-26	02:53:00	0	0	0	0	0	0	0	0	0	60	W	1
2023-08-26	02:54:00	0	0	0	0	0	0	0	0	0	60	S		2023-08-26	02:54:00	0	0	0	0	0	0	0	0	0	60	W	1
2023-08-26	02:55:00	0	0	125	125	0	0	0	0	0	60	S		2023-08-26	02:55:00	0	0	125	125	0	0	0	0	0	60	W	1
2023-08-26	02:56:00	4	1	154	154	0	0	0	0	0	60	S		2023-08-26	02:56:00	4	1	154	154	0	0	0	0	0	60	W	1
2023-08-26	02:57:00	0	0	0	0	0	0	0	0	0	60	S		2023-08-26	02:57:00	0	0	0	0	0	0	0	0	0	60	W	1
2023-08-26	02:58:00	0	0	0	0	0	0	0	0	0	60	S		2023-08-26	02:58:00	0	0	0	0	0	0	0	0	0	60	W	1
2023-08-26	02:59:00	5	0	187	187	1	0	0	0	0	60	S		2023-08-26	02:59:00	5	0	187	187	1	0	0	0	0	60	W	1
2023-08-26	03:00:00	0	0	0	0	0	0	0	0	0	60	S		2023-08-26	03:00:00	0	0	0	0	0	0	0	0	0	60	W	1
2023-08-26	03:01:00	0	0	0	0	0	0	0	0	0	60	S		2023-08-26	03:01:00	0	0	0	0	0	0	0	0	0	60	S	3
2023-08-26	03:02:00	0	0	0	0	0	0	0	0	0	60	S		2023-08-26	03:02:00	0	0	0	0	0	0	0	0	0	60	S	3
2023-08-26	03:03:00	0	3	116	116	0	0	0	0	0	60	S		2023-08-26	03:03:00	0	3	116	116	0	0	0	0	0	60	S	3
2023-08-26	03:04:00	0	0	0	0	0	0	0	0	0	60	S		2023-08-26	03:04:00	0	0	0	0	0	0	0	0	0	60	S	3
2023-08-26	03:05:00	0	0	0	0	0	0	0	0	0	60	S		2023-08-26	03:05:00	0	0	0	0	0	0	0	0	0	60	S	3
2023-08-26	03:06:00	0	0	6	6	0	0	0	0	0	60	S		2023-08-26	03:06:00	0	0	6	6	0	0	0	0	0	60	S	3
2023-08-26	03:07:00	0	0	28	28	0	0	0	0	0	60	S		2023-08-26	03:07:00	0	0	28	28	0	0	0	0	0	60	S	3
2023-08-26	03:08:00	0	0	0	0	0	0	0	0	0	60	S		2023-08-26	03:08:00	0	0	0	0	0	0	0	0	0	60	S	3
2023-08-26	03:09:00	0	0	17	17	0	0	0	0	0	60	S		2023-08-26	03:09:00	0	0	17	17	0	0	0	0	0	60	S	3
2023-08-26	03:10:00	0	0	53	53	0	0	0	0	0	60	S		2023-08-26	03:10:00	0	0	53	53	0	0	0	0	0	60	S	3
2023-08-26	03:11:00	103	264	343	445	2	0	0	0	0	60	S		2023-08-26	03:11:00	103	264	343	445	2	0	0	0	0	60	S	3
2023-08-26	03:12:00	0	0	0	0	0	0	0	0	0	60	S		2023-08-26	03:12:00	0	0	0	0	0	0	0	0	0	60	S	3
2023-08-26	03:13:00	0	0	0	0	0	0	0	0	0	60	S		2023-08-26	03:13:00	0	0	0	0	0	0	0	0	0	60	S	3
2023-08-26	03:14:00	90	70	128	171	2	0	0	0	0	60	S		2023-08-26	03:14:00	90	70	128	171	2	0	0	0	0	60	S	3
2023-08-26	03:15:00	0	0	0	0	0	0	0	0	0	60	S		2023-08-26	03:15:00	0	0	0	0	0	0	0	0	0	60	S	3
2023-08-26	03:16:00	0	0	0	0	0	0	0	0	0	60	S		2023-08-26	03:16:00	0	0	0	0	0	0	0	0	0	60	S	3
2023-08-26	03:17:00	0	0	0	0	0	0	0	0	0	60	S		2023-08-26	03:17:00	0	0	0	0	0	0	0	0	0	60	S	3
2023-08-26	03:18:00	0	0	0	0	0	0	60	0	0	0	S		2023-08-26	03:18:00	0	0	0	0	0	0	60	0	0	0	S	3
2023-08-26	03:19:00	0	0	0	0	0	0	60	0	0	0	S		2023-08-26	03:19:00	0	0	0	0	0	0	60	0	0	0	S	3
2023-08-26	03:20:00	0	0	0	0	0	0	60	0	0	0	S		2023-08-26	03:20:00	0	0	0	0	0	0	60	0	0	0	S	3
2023-08-26	03:21:00	0	0	0	0	0	0	60	0	0	0	S		2023-08-26	03:21:00	0	0	0	0	0	0	60	0	0	0	S	3
2023-08-26	03:22:00	0	0	0	0	0	0	60	0	0	0	S		2023-08-26	03:22:00	0	0	0	0	0	0	60	0	0	0	S	3
2023-08-26	03:23:00	0	0	0	0	0	0	60	0	0	0	S		2023-08-26	03:23:00	0	0	0	0	0	0	60	0	0	0	S	3
2023-08-26	03:24:00	0	0	0	0	0	0	60	0	0	0	W		2023-08-26	03:24:00	0	0	0	0	0	0	60	0	0	0	S	2
2023-08-26	03:25:00	0	0	0	0	0	0	60	0	0	0	W		2023-08-26	03:25:00	0	0	0	0	0	0	60	0	0	0	S	2
2023-08-26	03:26:00	1736	2577	2363	3904	7	0	0	60	0	0	W		2023-08-26	03:26:00	1736	2577	2363	3904	7	0	0	60	0	0	S	2
2023-08-26	03:27:00	0	0	0	0	0	0	0	0	0	60	W		2023-08-26	03:27:00	0	0	0	0	0	0	0	0	0	60	S	2
2023-08-26	03:28:00	0	0	0	0	0	0	0	0	0	60	W		2023-08-26	03:28:00	0	0	0	0	0	0	0	0	0	60	S	2
2023-08-26	03:29:00	0	0	0	0	0	0	0	0	0	60	S		2023-08-26	03:29:00	0	0	0	0	0	0	0	0	0	60	S	3
2023-08-26	03:30:00	0	0	0	0	0	0	0	0	0	60	W		2023-08-26	03:30:00	0	0	0	0	0	0	0	0	0	60	S	2
2023-08-26	03:31:00	0	0	0	0	0	0	0	0	0	60	S		2023-08-26	03:31:00	0	0	0	0	0	0	0	0	0	60	S	3
2023-08-26	03:32:00	0	0	0	0	0	0	0	0	0	60	S		2023-08-26	03:32:00	0	0	0	0	0	0	0	0	0	60	S	3
2023-08-26	03:33:00	0	0	0	0	0	0	0	0	0	60	S		2023-08-26	03:33:00	0	0	0	0	0	0	0	0	0	60	S	3
2023-08-26	03:34:00	0	0	0	0	0	0	60	0	0	0	S		2023-08-26	03:34:00	0	0	0	0	0	0	60	0	0	0	S	3
2023-08-26	03:35:00	0	0	0	0	0	0	60	0	0	0	S		2023-08-26	03:35:00	0	0	0	0	0	0	60	0	0	0	S	3
2023-08-26	03:36:00	0	0	0	0	0	0	60	0	0	0	S		2023-08-26	03:36:00	0	0	0	0	0	0	60	0	0	0	S	3
2023-08-26	03:37:00	0	0	0	0	0	0	60	0	0	0	S		2023-08-26	03:37:00	0	0	0	0	0	0	60	0	0	0	S	3
2023-08-26	03:38:00	0	0	0	0	0	0	60	0	0	0	S		2023-08-26	03:38:00	0	0	0	0	0	0	60	0	0	0	S	3
2023-08-26	03:39:00	0	0	0	0	0	0	60	0	0	0	S		2023-08-26	03:39:00	0	0	0	0	0	0	60	0	0	0	S	3
2023-08-26	03:40:00	0	0	0	0	0	0	60	0	0	0	S		2023-08-26	03:40:00	0	0	0	0	0	0	60	0	0	0	S	3
2023-08-26	03:41:00	0	0	0	0	0	0	60	0	0	0	S		2023-08-26	03:41:00	0	0	0	0	0	0	60	0	0	0	S	3
2023-08-26	03:42:00	0	0	0	0	0	0	60	0	0	0	S		2023-08-26	03:42:00	0	0	0	0	0	0	60	0	0	0	S	3
2023-08-26	03:43:00	0	0	0	0	0	0	0	0	0	60	S		2023-08-26	03:43:00	0	0	0	0	0	0	0	0	0	60	S	3
2023-08-26	03:44:00	0	0	0	0	0	0	0	0	0	60	S		2023-08-26	03:44:00	0	0	0	0	0	0	0	0	0	60	S	3
2023-08-26	03:45:00	0	0	0	0	0	0	0	0	0	60	S		2023-08-26	03:45:00	0	0	0	0	0	0	0	0	0	60	S	3
2023-08-26	03:46:00	0	0	0	0	0	0	0	0	0	60	S		2023-08-26	03:46:00	0	0	0	0	0	0	0	0	0	60	S	3
2023-08-26	03:47:00	0	0	0	0	0	0	60	0	0	0	S		2023-08-26	03:47:00	0	0	0	0	0	0	60	0	0	0	S	3
2023-08-26	03:48:00	0	0	0	0	0	0	60	0	0	0	S		2023-08-26	03:48:00	0	0	0	0	0	0	60	0	0	0	W	1
2023-08-26	03:49:00	44	58	79	107	1	0	0	0	0	60	S		2023-08-26	03:49:00	44	58	79	107	1	0	0	0	0	60	W	1
2023-08-26	03:50:00	0	0	0	0	0	0	0	0	0	60	S		2023-08-26	03:50:00	0	0	0	0	0	0	0	0	0	60	W	1
2023-08-26	03:51:00	0	0	0	0	0	0	0	0	0	60	S		2023-08-26	03:51:00	0	0	0	0	0	0	0	0	0	60	W	1
2023-08-26	03:52:00	0	0	0	0	0	0	0	0	0	60	S		2023-08-26	03:52:00	0	0	0	0	0	0	0	0	0	60	W	1
2023-08-26	03:53:00	0	0	0	0	0	0	60	0	0	0	S		2023-08-26	03:53:00	0	0	0	0	0	0	60	0	0	0	W	1
2023-08-26	03:54:00	0	0	0	0	0	0	60	0	0	0	S		2023-08-26	03:54:00	0	0	0	0	0	0	60	0	0	0	S	3
2023-08-26	03:55:00	0	0	0	0	0	0	60	0	0	0	S		2023-08-26	03:55:00	0	0	0	0	0	0	60	0	0	0	S	3
2023-08-26	03:56:00	0	0	0	0	0	0	60	0	0	0	S		2023-08-26	03:56:00	0	0	0	0	0	0	60	0	0	0	S	3
2023-08-26	03:57:00	0	0	0	0	0	0	60	0	0	0	S		2023-08-26	03:57:00	0	0	0	0	0	0	60	0	0	0	S	3
2023-08-26	03:58:00	0	0	0	0	0	0	60	0	0	0	S		2023-08-26	03:58:00	0	0	0	0	0	0	60	0	0	0	S	3
2023-08-26	03:59:00	0	0	0	0	0	0	60	0	0	0	S		2023-08-26	03:59:00	0	0	0	0	0	0	60	0	0	0	S	3
2023-08-26	04:00:00	0	0	0	0	0	0	60	0	0	0	S		2023-08-26	04:00:00	0	0	0	0	0	0	60	0	0	0	S	3
2023-08-26	04:01:00	0	0	0	0	0	0	60	0	0	0	S		2023-08-26	04:01:00	0	0	0	0	0	0	60	0	0	0	S	3
2023-08-26	04:02:00	0	0	0	0	0	0	60	0	0	0	S		2023-08-26	04:02:00	0	0	0	0	0	0	60	0	0	0	S	3
2023-08-26	04:03:00	0	0	0	0	0	0	60	0	0	0	S		2023-08-26	04:03:00	0	0	0	0	0	0	60	0	0	0	S	3
2023-08-26	04:04:00	0	0	0	0	0	0	60	0	0	0	S		2023-08-26	04:04:00	0	0	0	0	0	0	60	0	0	0	S	3
2023-08-26	04:05:00	0	0	0	0	0	0	60	0	0	0	S		2023-08-26	04:05:00	0	0	0	0	0	0	60	0	0	0	S	3
2023-08-26	04:06:00	0	0	0	0	0	0	60	0	0	0	S		2023-08-26	04:06:00	0	0	0	0	0	0	60	0	0	0	S	3
2023-08-26	04:07:00	0	0	0	0	0	0	60	0	0	0	S		2023-08-26	04:07:00	0	0	0	0	0	0	60	0	0	0	S	3
2023-08-26	04:08:00	0	0	0	0	0	0	60	0	0	0	S		2023-08-26	04:08:00	0	0	0	0	0	0	60	0	0	0	S	3
2023-08-26	04:09:00	0	0	0	0	0	0	60	0	0	0	S		2023-08-26	04:09:00	0	0	0	0	0	0	60	0	0	0	S	3
2023-08-26	04:10:00	0	0	0	0	0	0	60	0	0	0	S		2023-08-26	04:10:00	0	0	0	0	0	0	60	0	0	0	S	3
2023-08-26	04:11:00	0	0	0	0	0	0	60	0	0	0	S		2023-08-26	04:11:00	0	0	0	0	0	0	60	0	0	0	S	3
2023-08-26	04:12:00	332	524	256	671	4	0	2	0	0	58	W		2023-08-26	04:12:00	332	524	256	671	4	0	2	0	0	58	S	2
2023-08-26	04:13:00	46	185	99	215	0	0	1	0	0	59	S		2023-08-26	04:13:00	46	185	99	215	0	0	1	0	0	59	S	3
2023-08-26	04:14:00	616	846	504	1162	6	0	0	60	0	0	W		2023-08-26	04:14:00	616	846	504	1162	6	0	0	60	0	0	W	4
2023-08-26	04:15:00	0	0	0	0	0	0	0	0	0	60	S		2023-08-26	04:15:00	0	0	0	0	0	0	0	0	0	60	W	1
2023-08-26	04:16:00	0	0	0	0	0	0	0	0	0	60	S		2023-08-26	04:16:00	0	0	0	0	0	0	0	0	0	60	W	1
2023-08-26	04:17:00	0	0	0	0	0	0	0	0	0	60	S		2023-08-26	04:17:00	0	0	0	0	0	0	0	0	0	60	W	1
2023-08-26	04:18:00	0	0	0	0	0	0	60	0	0	0	S		2023-08-26	04:18:00	0	0	0	0	0	0	60	0	0	0	W	1
2023-08-26	04:19:00	0	0	0	0	0	0	60	0	0	0	S		2023-08-26	04:19:00	0	0	0	0	0	0	60	0	0	0	W	1
2023-08-26	04:20:00	0	0	0	0	0	0	60	0	0	0	S		2023-08-26	04:20:00	0	0	0	0	0	0	60	0	0	0	S	3
2023-08-26	04:21:00	0	0	0	0	0	0	60	0	0	0	S		2023-08-26	04:21:00	0	0	0	0	0	0	60	0	0	0	W	1
2023-08-26	04:22:00	0	0	0	0	0	0	60	0	0	0	S		2023-08-26	04:22:00	0	0	0	0	0	0	60	0	0	0	S	3
2023-08-26	04:23:00	0	0	0	0	0	0	60	0	0	0	S		2023-08-26	04:23:00	0	0	0	0	0	0	60	0	0	0	S	3
2023-08-26	04:24:00	0	0	0	0	0	0	60	0	0	0	S		2023-08-26	04:24:00	0	0	0	0	0	0	60	0	0	0	S	3
2023-08-26	04:25:00	0	0	0	0	0	0	60	0	0	0	S		2023-08-26	04:25:00	0	0	0	0	0	0	60	0	0	0	S	3
2023-08-26	04:26:00	0	0	0	0	0	0	60	0	0	0	S		2023-08-26	04:26:00	0	0	0	0	0	0	60	0	0	0	S	3
2023-08-26	04:27:00	0	0	0	0	0	0	60	0	0	0	S		2023-08-26	04:27:00	0	0	0	0	0	0	60	0	0	0	S	3
2023-08-26	04:28:00	0	0	0	0	0	0	60	0	0	0	S		2023-08-26	04:28:00	0	0	0	0	0	0	60	0	0	0	S	3
2023-08-26	04:29:00	0	0	0	0	0	0	60	0	0	0	S		2023-08-26	04:29:00	0	0	0	0	0	0	60	0	0	0	S	3
2023-08-26	04:30:00	0	0	0	0	0	0	60	0	0	0	S		2023-08-26	04:30:00	0	0	0	0	0	0	60	0	0	0	S	3
2023-08-26	04:31:00	0	0	0	0	0	0	60	0	0	0	S		2023-08-26	04:31:00	0	0	0	0	0	0	60	0	0	0	S	3
2023-08-26	04:32:00	0	0	0	0	0	0	60	0	0	0	S		2023-08-26	04:32:00	0	0	0	0	0	0	60	0	0	0	S	3
2023-08-26	04:33:00	0	0	0	0	0	0	60	0	0	0	S		2023-08-26	04:33:00	0	0	0	0	0	0	60	0	0	0	S	3
2023-08-26	04:34:00	0	0	0	0	0	0	60	0	0	0	S		2023-08-26	04:34:00	0	0	0	0	0	0	60	0	0	0	S	3
2023-08-26	04:35:00	0	0	0	0	0	0	60	0	0	0	S		2023-08-26	04:35:00	0	0	0	0	0	0	60	0	0	0	S	3
2023-08-26	04:36:00	0	0	0	0	0	0	60	0	0	0	S		2023-08-26	04:36:00	0	0	0	0	0	0	60	0	0	0	S	3
2023-08-26	04:37:00	0	0	0	0	0	0	60	0	0	0	S		2023-08-26	04:37:00	0	0	0	0	0	0	60	0	0	0	S	3
2023-08-26	04:38:00	0	0	0	0	0	0	0	0	0	60	S		2023-08-26	04:38:00	0	0	0	0	0	0	0	0	0	60	S	3
2023-08-26	04:39:00	0	0	0	0	0	0	0	0	0	60	S		2023-08-26	04:39:00	0	0	0	0	0	0	0	0	0	60	S	3
2023-08-26	04:40:00	0	0	0	0	0	0	0	0	0	60	S		2023-08-26	04:40:00	0	0	0	0	0	0	0	0	0	60	S	3
2023-08-26	04:41:00	0	0	0	0	0	0	0	0	0	60	S		2023-08-26	04:41:00	0	0	0	0	0	0	0	0	0	60	S	3
2023-08-26	04:42:00	0	0	0	0	0	0	0	0	0	60	S		2023-08-26	04:42:00	0	0	0	0	0	0	0	0	0	60	S	3
2023-08-26	04:43:00	0	0	0	0	0	0	0	0	0	60	S		2023-08-26	04:43:00	0	0	0	0	0	0	0	0	0	60	S	3
2023-08-26	04:44:00	0	0	0	0	0	0	0	0	0	60	S		2023-08-26	04:44:00	0	0	0	0	0	0	0	0	0	60	S	3
2023-08-26	04:45:00	0	0	0	0	0	0	0	0	0	60	S		2023-08-26	04:45:00	0	0	0	0	0	0	0	0	0	60	S	3
2023-08-26	04:46:00	13	38	4	40	0	0	0	0	15	45	S		2023-08-26	04:46:00	13	38	4	40	0	0	0	0	15	45	S	3
2023-08-26	04:47:00	0	0	0	0	0	0	0	0	60	0	S		2023-08-26	04:47:00	0	0	0	0	0	0	0	0	60	0	S	3
2023-08-26	04:48:00	0	0	0	0	0	0	0	0	60	0	S		2023-08-26	04:48:00	0	0	0	0	0	0	0	0	60	0	S	3
2023-08-26	04:49:00	0	0	0	0	0	0	0	0	60	0	S		2023-08-26	04:49:00	0	0	0	0	0	0	0	0	60	0	S	3
2023-08-26	04:50:00	831	788	733	1360	6	0	0	60	0	0	W		2023-08-26	04:50:00	831	788	733	1360	6	0	0	60	0	0	S	2
2023-08-26	04:51:00	0	0	0	0	0	0	0	0	60	0	W		2023-08-26	04:51:00	0	0	0	0	0	0	0	0	60	0	S	2
2023-08-26	04:52:00	688	1521	914	1903	8	0	0	60	0	0	W		2023-08-26	04:52:00	688	1521	914	1903	8	0	0	60	0	0	S	2
2023-08-26	04:53:00	8	27	46	54	0	0	0	0	0	60	W		2023-08-26	04:53:00	8	27	46	54	0	0	0	0	0	60	S	2
2023-08-26	04:54:00	133	130	140	233	2	0	0	0	0	60	W		2023-08-26	04:54:00	133	130	140	233	2	0	0	0	0	60	S	2
2023-08-26	04:55:00	0	0	0	0	0	0	0	0	0	60	S		2023-08-26	04:55:00	0	0	0	0	0	0	0	0	0	60	S	3
2023-08-26	04:56:00	0	0	0	0	0	0	0	0	0	60	S		2023-08-26	04:56:00	0	0	0	0	0	0	0	0	0	60	S	3
2023-08-26	04:57:00	0	0	0	0	0	0	0	0	0	60	S		2023-08-26	04:57:00	0	0	0	0	0	0	0	0	0	60	S	3
2023-08-26	04:58:00	0	0	0	0	0	0	60	0	0	0	S		2023-08-26	04:58:00	0	0	0	0	0	0	60	0	0	0	S	3
2023-08-26	04:59:00	0	10	16	19	0	0	0	0	0	60	S		2023-08-26	04:59:00	0	10	16	19	0	0	0	0	0	60	S	3
2023-08-26	05:00:00	0	0	0	0	0	0	0	0	0	60	S		2023-08-26	05:00:00	0	0	0	0	0	0	0	0	0	60	S	3
2023-08-26	05:01:00	0	0	0	0	0	0	0	0	0	60	S		2023-08-26	05:01:00	0	0	0	0	0	0	0	0	0	60	S	3
2023-08-26	05:02:00	0	0	0	0	0	0	0	0	0	60	S		2023-08-26	05:02:00	0	0	0	0	0	0	0	0	0	60	S	3
2023-08-26	05:03:00	0	0	0	0	0	0	0	0	0	60	S		2023-08-26	05:03:00	0	0	0	0	0	0	0	0	0	60	S	3
2023-08-26	05:04:00	0	0	0	0	0	0	0	0	0	60	S		2023-08-26	05:04:00	0	0	0	0	0	0	0	0	0	60	S	3
2023-08-26	05:05:00	0	0	0	0	0	0	0	0	0	60	S		2023-08-26	05:05:00	0	0	0	0	0	0	0	0	0	60	S	3
2023-08-26	05:06:00	0	0	0	0	0	0	0	0	0	60	S		2023-08-26	05:06:00	0	0	0	0	0	0	0	0	0	60	S	3
2023-08-26	05:07:00	0	0	0	0	0	0	60	0	0	0	S		2023-08-26	05:07:00	0	0	0	0	0	0	60	0	0	0	S	3
2023-08-26	05:08:00	0	0	0	0	0	0	60	0	0	0	S		2023-08-26	05:08:00	0	0	0	0	0	0	60	0	0	0	S	3
2023-08-26	05:09:00	0	0	0	0	0	0	60	0	0	0	S		2023-08-26	05:09:00	0	0	0	0	0	0	60	0	0	0	W	1
2023-08-26	05:10:00	0	0	0	0	0	0	0	0	0	60	S		2023-08-26	05:10:00	0	0	0	0	0	0	0	0	0	60	W	1
2023-08-26	05:11:00	0	0	0	0	0	0	0	0	0	60	S		2023-08-26	05:11:00	0	0	0	0	0	0	0	0	0	60	S	3
2023-08-26	05:12:00	0	0	0	0	0	0	0	0	0	60	S		2023-08-26	05:12:00	0	0	0	0	0	0	0	0	0	60	S	3
2023-08-26	05:13:00	0	0	0	0	0	0	0	0	0	60	S		2023-08-26	05:13:00	0	0	0	0	0	0	0	0	0	60	W	1
2023-08-26	05:14:00	0	0	0	0	0	0	60	0	0	0	S		2023-08-26	05:14:00	0	0	0	0	0	0	60	0	0	0	S	3
2023-08-26	05:15:00	0	0	0	0	0	0	60	0	0	0	S		2023-08-26	05:15:00	0	0	0	0	0	0	60	0	0	0	S	3
2023-08-26	05:16:00	0	0	0	0	0	0	60	0	0	0	S		2023-08-26	05:16:00	0	0	0	0	0	0	60	0	0	0	S	3
2023-08-26	05:17:00	0	0	0	0	0	0	60	0	0	0	S		2023-08-26	05:17:00	0	0	0	0	0	0	60	0	0	0	S	3
2023-08-26	05:18:00	0	0	0	0	0	0	60	0	0	0	S		2023-08-26	05:18:00	0	0	0	0	0	0	60	0	0	0	S	3
2023-08-26	05:19:00	0	0	0	0	0	0	60	0	0	0	S		2023-08-26	05:19:00	0	0	0	0	0	0	60	0	0	0	S	3
2023-08-26	05:20:00	0	0	0	0	0	0	60	0	0	0	S		2023-08-26	05:20:00	0	0	0	0	0	0	60	0	0	0	S	3
2023-08-26	05:21:00	0	0	0	0	0	0	0	0	0	60	S		2023-08-26	05:21:00	0	0	0	0	0	0	0	0	0	60	S	3
2023-08-26	05:22:00	0	0	0	0	0	0	0	0	0	60	S		2023-08-26	05:22:00	0	0	0	0	0	0	0	0	0	60	S	3
2023-08-26	05:23:00	0	0	0	0	0	0	0	0	0	60	S		2023-08-26	05:23:00	0	0	0	0	0	0	0	0	0	60	S	3
2023-08-26	05:24:00	0	0	0	0	0	0	0	0	0	60	S		2023-08-26	05:24:00	0	0	0	0	0	0	0	0	0	60	S	3
2023-08-26	05:25:00	0	0	0	0	0	0	60	0	0	0	S		2023-08-26	05:25:00	0	0	0	0	0	0	60	0	0	0	S	3
2023-08-26	05:26:00	0	0	0	0	0	0	60	0	0	0	S		2023-08-26	05:26:00	0	0	0	0	0	0	60	0	0	0	S	3
2023-08-26	05:27:00	0	0	0	0	0	0	60	0	0	0	S		2023-08-26	05:27:00	0	0	0	0	0	0	60	0	0	0	S	3
2023-08-26	05:28:00	0	0	0	0	0	0	60	0	0	0	S		2023-08-26	05:28:00	0	0	0	0	0	0	60	0	0	0	S	3
2023-08-26	05:29:00	0	0	0	0	0	0	60	0	0	0	S		2023-08-26	05:29:00	0	0	0	0	0	0	60	0	0	0	S	3
2023-08-26	05:30:00	0	0	0	0	0	0	60	0	0	0	S		2023-08-26	05:30:00	0	0	0	0	0	0	60	0	0	0	S	3
2023-08-26	05:31:00	0	0	0	0	0	0	60	0	0	0	S		2023-08-26	05:31:00	0	0	0	0	0	0	60	0	0	0	S	3
2023-08-26	05:32:00	193	319	279	466	6	0	0	0	0	60	S		2023-08-26	05:32:00	193	319	279	466	6	0	0	0	0	60	S	3
2023-08-26	05:33:00	0	0	0	0	0	0	0	0	0	60	S		2023-08-26	05:33:00	0	0	0	0	0	0	0	0	0	60	S	3
2023-08-26	05:34:00	0	16	53	55	0	0	0	0	0	60	S		2023-08-26	05:34:00	0	16	53	55	0	0	0	0	0	60	S	3
2023-08-26	05:35:00	0	0	0	0	0	0	0	0	0	60	S		2023-08-26	05:35:00	0	0	0	0	0	0	0	0	0	60	S	3
2023-08-26	05:36:00	0	0	0	0	0	0	0	0	0	60	S		2023-08-26	05:36:00	0	0	0	0	0	0	0	0	0	60	S	3
2023-08-26	05:37:00	0	0	0	0	0	0	0	0	0	60	S		2023-08-26	05:37:00	0	0	0	0	0	0	0	0	0	60	S	3
2023-08-26	05:38:00	0	0	0	0	0	0	60	0	0	0	S		2023-08-26	05:38:00	0	0	0	0	0	0	60	0	0	0	S	3
2023-08-26	05:39:00	0	0	0	0	0	0	60	0	0	0	S		2023-08-26	05:39:00	0	0	0	0	0	0	60	0	0	0	S	3
2023-08-26	05:40:00	0	0	0	0	0	0	60	0	0	0	S		2023-08-26	05:40:00	0	0	0	0	0	0	60	0	0	0	S	3
2023-08-26	05:41:00	0	0	0	0	0	0	60	0	0	0	S		2023-08-26	05:41:00	0	0	0	0	0	0	60	0	0	0	S	3
2023-08-26	05:42:00	0	0	0	0	0	0	60	0	0	0	S		2023-08-26	05:42:00	0	0	0	0	0	0	60	0	0	0	S	3
2023-08-26	05:43:00	0	0	0	0	0	0	60	0	0	0	S		2023-08-26	05:43:00	0	0	0	0	0	0	60	0	0	0	S	3
2023-08-26	05:44:00	0	0	0	0	0	0	60	0	0	0	S		2023-08-26	05:44:00	0	0	0	0	0	0	60	0	0	0	S	3
2023-08-26	05:45:00	0	0	0	0	0	0	60	0	0	0	S		2023-08-26	05:45:00	0	0	0	0	0	0	60	0	0	0	W	1
2023-08-26	05:46:00	236	317	347	526	3	0	0	0	0	60	S		2023-08-26	05:46:00	236	317	347	526	3	0	0	0	0	60	W	1
2023-08-26	05:47:00	0	0	0	0	0	0	0	0	0	60	S		2023-08-26	05:47:00	0	0	0	0	0	0	0	0	0	60	W	1
2023-08-26	05:48:00	0	0	26	26	0	0	0	0	0	60	S		2023-08-26	05:48:00	0	0	26	26	0	0	0	0	0	60	W	1
2023-08-26	05:49:00	0	0	0	0	0	0	0	0	0	60	S		2023-08-26	05:49:00	0	0	0	0	0	0	0	0	0	60	W	1
2023-08-26	05:50:00	0	0	0	0	0	0	0	0	0	60	S		2023-08-26	05:50:00	0	0	0	0	0	0	0	0	0	60	W	1
2023-08-26	05:51:00	0	0	0	0	0	0	0	0	0	60	S		2023-08-26	05:51:00	0	0	0	0	0	0	0	0	0	60	W	1
2023-08-26	05:52:00	0	0	0	0	0	0	60	0	0	0	S		2023-08-26	05:52:00	0	0	0	0	0	0	60	0	0	0	W	1
2023-08-26	05:53:00	129	303	166	369	1	0	1	0	0	59	S		2023-08-26	05:53:00	129	303	166	369	1	0	1	0	0	59	S	3
2023-08-26	05:54:00	2	62	8	63	0	0	0	0	0	60	S		2023-08-26	05:54:00	2	62	8	63	0	0	0	0	0	60	S	3
2023-08-26	05:55:00	0	0	0	0	0	0	0	0	0	60	S		2023-08-26	05:55:00	0	0	0	0	0	0	0	0	0	60	S	3
2023-08-26	05:56:00	0	0	0	0	0	0	0	0	0	60	S		2023-08-26	05:56:00	0	0	0	0	0	0	0	0	0	60	S	3
2023-08-26	05:57:00	0	0	0	0	0	0	0	0	0	60	S		2023-08-26	05:57:00	0	0	0	0	0	0	0	0	0	60	S	3
2023-08-26	05:58:00	314	946	591	1159	8	0	3	0	0	57	S		2023-08-26	05:58:00	314	946	591	1159	8	0	3	0	0	57	S	3
2023-08-26	05:59:00	0	61	0	61	0	0	0	0	0	60	S		2023-08-26	05:59:00	0	61	0	61	0	0	0	0	0	60	S	3
2023-08-26	06:00:00	0	0	0	0	0	0	0	0	0	60	S		2023-08-26	06:00:00	0	0	0	0	0	0	0	0	0	60	S	3
2023-08-26	06:01:00	0	0	0	0	0	0	0	0	0	60	S		2023-08-26	06:01:00	0	0	0	0	0	0	0	0	0	60	S	3
2023-08-26	06:02:00	0	0	0	0	0	0	0	0	0	60	S		2023-08-26	06:02:00	0	0	0	0	0	0	0	0	0	60	S	3
2023-08-26	06:03:00	0	0	0	0	0	0	60	0	0	0	S		2023-08-26	06:03:00	0	0	0	0	0	0	60	0	0	0	S	3
2023-08-26	06:04:00	0	0	0	0	0	0	0	0	0	60	S		2023-08-26	06:04:00	0	0	0	0	0	0	0	0	0	60	S	3
2023-08-26	06:05:00	0	0	0	0	0	0	0	0	0	60	S		2023-08-26	06:05:00	0	0	0	0	0	0	0	0	0	60	S	3
2023-08-26	06:06:00	0	0	0	0	0	0	0	0	0	60	S		2023-08-26	06:06:00	0	0	0	0	0	0	0	0	0	60	S	3
2023-08-26	06:07:00	0	0	2	2	0	0	0	0	0	60	S		2023-08-26	06:07:00	0	0	2	2	0	0	0	0	0	60	S	3
2023-08-26	06:08:00	0	0	0	0	0	0	0	0	0	60	S		2023-08-26	06:08:00	0	0	0	0	0	0	0	0	0	60	S	3
2023-08-26	06:09:00	401	1263	371	1376	4	0	3	0	0	57	W		2023-08-26	06:09:00	401	1263	371	1376	4	0	3	0	0	57	S	2
2023-08-26	06:10:00	179	862	304	931	3	0	33	0	0	27	S		2023-08-26	06:10:00	179	862	304	931	3	0	33	0	0	27	S	3
2023-08-26	06:11:00	4	51	0	51	0	0	60	0	0	0	S		2023-08-26	06:11:00	4	51	0	51	0	0	60	0	0	0	S	3
2023-08-26	06:12:00	105	721	121	739	5	0	28	0	0	32	S		2023-08-26	06:12:00	105	721	121	739	5	0	28	0	0	32	S	3
2023-08-26	06:13:00	0	0	0	0	0	0	0	0	0	60	S		2023-08-26	06:13:00	0	0	0	0	0	0	0	0	0	60	S	3
2023-08-26	06:14:00	343	1061	506	1225	7	0	4	0	0	56	W		2023-08-26	06:14:00	343	1061	506	1225	7	0	4	0	0	56	S	2
2023-08-26	06:15:00	0	0	0	0	0	0	0	0	0	60	S		2023-08-26	06:15:00	0	0	0	0	0	0	0	0	0	60	S	3
2023-08-26	06:16:00	0	0	0	0	0	0	0	0	0	60	S		2023-08-26	06:16:00	0	0	0	0	0	0	0	0	0	60	S	3
2023-08-26	06:17:00	137	466	103	497	4	0	11	0	0	49	S		2023-08-26	06:17:00	137	466	103	497	4	0	11	0	0	49	S	3
2023-08-26	06:18:00	0	0	0	0	0	0	60	0	0	0	S		2023-08-26	06:18:00	0	0	0	0	0	0	60	0	0	0	S	3
2023-08-26	06:19:00	26	107	14	111	1	0	60	0	0	0	S		2023-08-26	06:19:00	26	107	14	111	1	0	60	0	0	0	S	3
2023-08-26	06:20:00	0	0	0	0	0	0	60	0	0	0	S		2023-08-26	06:20:00	0	0	0	0	0	0	60	0	0	0	S	3
2023-08-26	06:21:00	0	15	0	15	0	0	60	0	0	0	S		2023-08-26	06:21:00	0	15	0	15	0	0	60	0	0	0	S	3
2023-08-26	06:22:00	418	673	587	986	2	0	55	0	0	5	S		2023-08-26	06:22:00	418	673	587	986	2	0	55	0	0	5	S	3
2023-08-26	06:23:00	0	30	5	30	0	0	0	0	0	60	S		2023-08-26	06:23:00	0	30	5	30	0	0	0	0	0	60	S	3
2023-08-26	06:24:00	0	0	0	0	0	0	0	0	0	60	S		2023-08-26	06:24:00	0	0	0	0	0	0	0	0	0	60	S	3
2023-08-26	06:25:00	0	0	0	0	0	0	0	0	0	60	S		2023-08-26	06:25:00	0	0	0	0	0	0	0	0	0	60	S	3
2023-08-26	06:26:00	211	259	104	350	2	0	10	0	0	50	S		2023-08-26	06:26:00	211	259	104	350	2	0	10	0	0	50	S	3
2023-08-26	06:27:00	0	0	0	0	0	0	60	0	0	0	S		2023-08-26	06:27:00	0	0	0	0	0	0	60	0	0	0	S	3
2023-08-26	06:28:00	0	0	0	0	0	0	60	0	0	0	S		2023-08-26	06:28:00	0	0	0	0	0	0	60	0	0	0	S	3
2023-08-26	06:29:00	0	0	0	0	0	0	60	0	0	0	S		2023-08-26	06:29:00	0	0	0	0	0	0	60	0	0	0	S	3
2023-08-26	06:30:00	0	0	0	0	0	0	60	0	0	0	S		2023-08-26	06:30:00	0	0	0	0	0	0	60	0	0	0	S	3
2023-08-26	06:31:00	0	0	0	0	0	0	60	0	0	0	S		2023-08-26	06:31:00	0	0	0	0	0	0	60	0	0	0	S	3
2023-08-26	06:32:00	373	1056	794	1373	5	0	50	0	3	7	S		2023-08-26	06:32:00	373	1056	794	1373	5	0	50	0	3	7	S	3
2023-08-26	06:33:00	0	0	0	0	0	0	60	0	0	0	S		2023-08-26	06:33:00	0	0	0	0	0	0	60	0	0	0	S	3
2023-08-26	06:34:00	32	253	21	256	2	0	60	0	0	0	S		2023-08-26	06:34:00	32	253	21	256	2	0	60	0	0	0	S	3
2023-08-26	06:35:00	0	0	0	0	0	0	60	0	0	0	S		2023-08-26	06:35:00	0	0	0	0	0	0	60	0	0	0	S	3
2023-08-26	06:36:00	0	4	0	4	0	0	60	0	0	0	S		2023-08-26	06:36:00	0	4	0	4	0	0	60	0	0	0	W	1
2023-08-26	06:37:00	9	200	26	202	1	0	60	0	0	0	S		2023-08-26	06:37:00	9	200	26	202	1	0	60	0	0	0	W	1
2023-08-26	06:38:00	0	68	0	68	0	0	60	0	0	0	S		2023-08-26	06:38:00	0	68	0	68	0	0	60	0	0	0	W	1
2023-08-26	06:39:00	281	891	410	1020	4	0	57	0	0	3	W		2023-08-26	06:39:00	281	891	410	1020	4	0	57	0	0	3	W	4
2023-08-26	06:40:00	3	6	0	7	1	0	60	0	0	0	W		2023-08-26	06:40:00	3	6	0	7	1	0	60	0	0	0	W	4
2023-08-26	06:41:00	2045	1975	1813	3372	16	0	0	60	0	0	W		2023-08-26	06:41:00	2045	1975	1813	3372	16	0	0	60	0	0	W	4
2023-08-26	06:42:00	34	45	19	60	1	0	0	0	60	0	W		2023-08-26	06:42:00	34	45	19	60	1	0	0	0	60	0	W	4
2023-08-26	06:43:00	0	0	0	0	0	0	0	0	60	0	W		2023-08-26	06:43:00	0	0	0	0	0	0	0	0	60	0	W	4
2023-08-26	06:44:00	0	1	0	1	0	0	0	0	60	0	W		2023-08-26	06:44:00	0	1	0	1	0	0	0	0	60	0	W	4
2023-08-26	06:45:00	0	0	0	0	0	0	0	0	60	0	W		2023-08-26	06:45:00	0	0	0	0	0	0	0	0	60	0	S	2
2023-08-26	06:46:00	0	0	0	0	0	0	0	0	60	0	S		2023-08-26	06:46:00	0	0	0	0	0	0	0	0	60	0	S	3
2023-08-26	06:47:00	0	0	0	0	0	0	0	0	60	0	S		2023-08-26	06:47:00	0	0	0	0	0	0	0	0	60	0	S	3
2023-08-26	06:48:00	0	0	0	0	0	0	60	0	0	0	S		2023-08-26	06:48:00	0	0	0	0	0	0	60	0	0	0	S	3
2023-08-26	06:49:00	0	0	0	0	0	0	60	0	0	0	S		2023-08-26	06:49:00	0	0	0	0	0	0	60	0	0	0	W	1
2023-08-26	06:50:00	0	0	0	0	0	0	60	0	0	0	S		2023-08-26	06:50:00	0	0	0	0	0	0	60	0	0	0	W	1
2023-08-26	06:51:00	0	0	0	0	0	0	60	0	0	0	S		2023-08-26	06:51:00	0	0	0	0	0	0	60	0	0	0	W	1
2023-08-26	06:52:00	0	0	0	0	0	0	60	0	0	0	S		2023-08-26	06:52:00	0	0	0	0	0	0	60	0	0	0	W	1
2023-08-26	06:53:00	0	0	0	0	0	0	60	0	0	0	S		2023-08-26	06:53:00	0	0	0	0	0	0	60	0	0	0	W	1
2023-08-26	06:54:00	0	0	0	0	0	0	60	0	0	0	S		2023-08-26	06:54:00	0	0	0	0	0	0	60	0	0	0	W	1
2023-08-26	06:55:00	0	0	0	0	0	0	60	0	0	0	S		2023-08-26	06:55:00	0	0	0	0	0	0	60	0	0	0	W	1
2023-08-26	06:56:00	0	0	0	0	0	0	60	0	0	0	S		2023-08-26	06:56:00	0	0	0	0	0	0	60	0	0	0	W	1
2023-08-26	06:57:00	0	0	0	0	0	0	60	0	0	0	S		2023-08-26	06:57:00	0	0	0	0	0	0	60	0	0	0	W	1
2023-08-26	06:58:00	0	0	0	0	0	0	60	0	0	0	S		2023-08-26	06:58:00	0	0	0	0	0	0	60	0	0	0	W	1
2023-08-26	06:59:00	0	0	0	0	0	0	60	0	0	0	S		2023-08-26	06:59:00	0	0	0	0	0	0	60	0	0	0	S	3
2023-08-26	07:00:00	0	0	0	0	0	0	60	0	0	0	S		2023-08-26	07:00:00	0	0	0	0	0	0	60	0	0	0	S	3
2023-08-26	07:01:00	0	0	0	0	0	0	60	0	0	0	S		2023-08-26	07:01:00	0	0	0	0	0	0	60	0	0	0	S	3
2023-08-26	07:02:00	0	0	0	0	0	0	60	0	0	0	S		2023-08-26	07:02:00	0	0	0	0	0	0	60	0	0	0	S	3
2023-08-26	07:03:00	0	0	0	0	0	0	60	0	0	0	S		2023-08-26	07:03:00	0	0	0	0	0	0	60	0	0	0	S	3
2023-08-26	07:04:00	0	0	0	0	0	0	60	0	0	0	S		2023-08-26	07:04:00	0	0	0	0	0	0	60	0	0	0	S	3
2023-08-26	07:05:00	0	0	0	0	0	0	60	0	0	0	S		2023-08-26	07:05:00	0	0	0	0	0	0	60	0	0	0	S	3
2023-08-26	07:06:00	0	0	0	0	0	0	60	0	0	0	S		2023-08-26	07:06:00	0	0	0	0	0	0	60	0	0	0	S	3
2023-08-26	07:07:00	0	0	0	0	0	0	60	0	0	0	S		2023-08-26	07:07:00	0	0	0	0	0	0	60	0	0	0	S	3
2023-08-26	07:08:00	0	0	0	0	0	0	60	0	0	0	S		2023-08-26	07:08:00	0	0	0	0	0	0	60	0	0	0	S	3
2023-08-26	07:09:00	0	0	0	0	0	0	60	0	0	0	S		2023-08-26	07:09:00	0	0	0	0	0	0	60	0	0	0	S	3
2023-08-26	07:10:00	0	0	0	0	0	0	60	0	0	0	S		2023-08-26	07:10:00	0	0	0	0	0	0	60	0	0	0	S	3
2023-08-26	07:11:00	0	0	0	0	0	0	60	0	0	0	S		2023-08-26	07:11:00	0	0	0	0	0	0	60	0	0	0	S	3
2023-08-26	07:12:00	0	0	0	0	0	0	60	0	0	0	S		2023-08-26	07:12:00	0	0	0	0	0	0	60	0	0	0	S	3
2023-08-26	07:13:00	0	0	0	0	0	0	60	0	0	0	S		2023-08-26	07:13:00	0	0	0	0	0	0	60	0	0	0	S	3
2023-08-26	07:14:00	0	0	0	0	0	0	60	0	0	0	S		2023-08-26	07:14:00	0	0	0	0	0	0	60	0	0	0	S	3
2023-08-26	07:15:00	0	0	0	0	0	0	60	0	0	0	S		2023-08-26	07:15:00	0	0	0	0	0	0	60	0	0	0	S	3
2023-08-26	07:16:00	0	0	0	0	0	0	60	0	0	0	S		2023-08-26	07:16:00	0	0	0	0	0	0	60	0	0	0	S	3
Sleep Period	08/25/2019 23:45:00 - 08/26/2019 07:26:00
Date	Time	Axis1	Axis2	Axis3	VM	Steps	Lux	Inclinometer Off	Inclinometer Standing	Inclinometer Sitting	Inclinometer Lying	Sleep or Awake?
2023-08-26	23:45:00	0	0	0	0	0	0	0	0	60	0	S		2023-08-26	23:45:00	0	0	0	0	0	0	0	0	60	0	W	1
2023-08-26	23:46:00	0	61	9	62	0	0	0	0	60	0	W		2023-08-26	23:46:00	0	61	9	62	0	0	0	0	60	0	W	4
2023-08-26	23:47:00	0	0	0	0	0	0	0	0	60	0	S		2023-08-26	23:47:00	0	0	0	0	0	0	0	0	60	0	S	3
2023-08-26	23:48:00	0	0	0	0	0	0	0	0	60	0	S		2023-08-26	23:48:00	0	0	0	0	0	0	0	0	60	0	S	3
2023-08-26	23:49:00	0	0	0	0	0	0	0	0	60	0	S		2023-08-26	23:49:00	0	0	0	0	0	0	0	0	60	0	S	3
2023-08-26	23:50:00	0	0	0	0	0	0	60	0	0	0	S		2023-08-26	23:50:00	0	0	0	0	0	0	60	0	0	0	S	3
2023-08-26	23:51:00	0	0	0	0	0	0	60	0	0	0	S		2023-08-26	23:51:00	0	0	0	0	0	0	60	0	0	0	S	3
2023-08-26	23:52:00	0	0	0	0	0	0	60	0	0	0	S		2023-08-26	23:52:00	0	0	0	0	0	0	60	0	0	0	S	3
2023-08-26	23:53:00	0	0	0	0	0	0	60	0	0	0	S		2023-08-26	23:53:00	0	0	0	0	0	0	60	0	0	0	S	3
2023-08-26	23:54:00	0	0	0	0	0	0	60	0	0	0	S		2023-08-26	23:54:00	0	0	0	0	0	0	60	0	0	0	S	3
2023-08-26	23:55:00	0	0	0	0	0	0	60	0	0	0	S		2023-08-26	23:55:00	0	0	0	0	0	0	60	0	0	0	S	3
2023-08-26	23:56:00	0	0	0	0	0	0	60	0	0	0	S		2023-08-26	23:56:00	0	0	0	0	0	0	60	0	0	0	S	3
2023-08-26	23:57:00	0	0	0	0	0	0	60	0	0	0	S		2023-08-26	23:57:00	0	0	0	0	0	0	60	0	0	0	S	3
2023-08-26	23:58:00	0	0	0	0	0	0	60	0	0	0	S		2023-08-26	23:58:00	0	0	0	0	0	0	60	0	0	0	S	3
2023-08-26	23:59:00	0	0	0	0	0	0	60	0	0	0	S		2023-08-26	23:59:00	0	0	0	0	0	0	60	0	0	0	S	3
2023-08-27	00:00:00	0	0	0	0	0	0	60	0	0	0	S		2023-08-27	00:00:00	0	0	0	0	0	0	60	0	0	0	S	3
2023-08-27	00:01:00	0	0	0	0	0	0	60	0	0	0	S		2023-08-27	00:01:00	0	0	0	0	0	0	60	0	0	0	S	3
2023-08-27	00:02:00	0	0	0	0	0	0	60	0	0	0	S		2023-08-27	00:02:00	0	0	0	0	0	0	60	0	0	0	S	3
2023-08-27	00:03:00	0	0	0	0	0	0	60	0	0	0	S		2023-08-27	00:03:00	0	0	0	0	0	0	60	0	0	0	S	3
2023-08-27	00:04:00	0	0	0	0	0	0	60	0	0	0	S		2023-08-27	00:04:00	0	0	0	0	0	0	60	0	0	0	S	3
2023-08-27	00:05:00	0	0	0	0	0	0	60	0	0	0	S		2023-08-27	00:05:00	0	0	0	0	0	0	60	0	0	0	S	3
2023-08-27	00:06:00	0	0	0	0	0	0	60	0	0	0	S		2023-08-27	00:06:00	0	0	0	0	0	0	60	0	0	0	S	3
2023-08-27	00:07:00	0	0	0	0	0	0	60	0	0	0	W		2023-08-27	00:07:00	0	0	0	0	0	0	60	0	0	0	S	2
2023-08-27	00:08:00	1266	1816	972	2418	11	0	0	60	0	0	W		2023-08-27	00:08:00	1266	1816	972	2418	11	0	0	60	0	0	W	4
2023-08-27	00:09:00	1269	2199	2222	3374	15	0	0	60	0	0	W		2023-08-27	00:09:00	1269	2199	2222	3374	15	0	0	60	0	0	W	4
2023-08-27	00:10:00	108	207	538	586	2	0	0	0	14	46	W		2023-08-27	00:10:00	108	207	538	586	2	0	0	0	14	46	S	2
2023-08-27	00:11:00	0	0	24	24	0	0	0	0	28	32	W		2023-08-27	00:11:00	0	0	24	24	0	0	0	0	28	32	S	2
2023-08-27	00:12:00	0	0	0	0	0	0	0	0	0	60	W		2023-08-27	00:12:00	0	0	0	0	0	0	0	0	0	60	S	2
2023-08-27	00:13:00	0	0	0	0	0	0	0	0	0	60	W		2023-08-27	00:13:00	0	0	0	0	0	0	0	0	0	60	S	2
2023-08-27	00:14:00	0	0	0	0	0	0	0	0	0	60	S		2023-08-27	00:14:00	0	0	0	0	0	0	0	0	0	60	S	3
2023-08-27	00:15:00	0	0	0	0	0	0	0	0	0	60	S		2023-08-27	00:15:00	0	0	0	0	0	0	0	0	0	60	S	3
2023-08-27	00:16:00	0	0	0	0	0	0	60	0	0	0	S		2023-08-27	00:16:00	0	0	0	0	0	0	60	0	0	0	S	3
2023-08-27	00:17:00	0	0	0	0	0	0	60	0	0	0	S		2023-08-27	00:17:00	0	0	0	0	0	0	60	0	0	0	S	3
2023-08-27	00:18:00	0	0	0	0	0	0	60	0	0	0	S		2023-08-27	00:18:00	0	0	0	0	0	0	60	0	0	0	S	3
2023-08-27	00:19:00	0	0	0	0	0	0	60	0	0	0	S		2023-08-27	00:19:00	0	0	0	0	0	0	60	0	0	0	S	3
2023-08-27	00:20:00	0	0	0	0	0	0	60	0	0	0	S		2023-08-27	00:20:00	0	0	0	0	0	0	60	0	0	0	S	3
2023-08-27	00:21:00	0	0	0	0	0	0	60	0	0	0	S		2023-08-27	00:21:00	0	0	0	0	0	0	60	0	0	0	S	3
2023-08-27	00:22:00	0	0	0	0	0	0	60	0	0	0	S		2023-08-27	00:22:00	0	0	0	0	0	0	60	0	0	0	S	3
2023-08-27	00:23:00	0	0	0	0	0	0	60	0	0	0	S		2023-08-27	00:23:00	0	0	0	0	0	0	60	0	0	0	S	3
2023-08-27	00:24:00	0	0	0	0	0	0	60	0	0	0	S		2023-08-27	00:24:00	0	0	0	0	0	0	60	0	0	0	S	3
2023-08-27	00:25:00	0	0	0	0	0	0	60	0	0	0	S		2023-08-27	00:25:00	0	0	0	0	0	0	60	0	0	0	S	3
2023-08-27	00:26:00	0	0	0	0	0	0	60	0	0	0	S		2023-08-27	00:26:00	0	0	0	0	0	0	60	0	0	0	S	3
2023-08-27	00:27:00	0	0	0	0	0	0	60	0	0	0	S		2023-08-27	00:27:00	0	0	0	0	0	0	60	0	0	0	S	3
2023-08-27	00:28:00	0	0	0	0	0	0	60	0	0	0	S		2023-08-27	00:28:00	0	0	0	0	0	0	60	0	0	0	S	3
2023-08-27	00:29:00	0	0	0	0	0	0	60	0	0	0	S		2023-08-27	00:29:00	0	0	0	0	0	0	60	0	0	0	S	3
2023-08-27	00:30:00	0	0	0	0	0	0	60	0	0	0	S		2023-08-27	00:30:00	0	0	0	0	0	0	60	0	0	0	S	3
2023-08-27	00:31:00	0	0	0	0	0	0	60	0	0	0	S		2023-08-27	00:31:00	0	0	0	0	0	0	60	0	0	0	S	3
2023-08-27	00:32:00	0	0	0	0	0	0	60	0	0	0	S		2023-08-27	00:32:00	0	0	0	0	0	0	60	0	0	0	S	3
2023-08-27	00:33:00	0	0	0	0	0	0	60	0	0	0	S		2023-08-27	00:33:00	0	0	0	0	0	0	60	0	0	0	S	3
2023-08-27	00:34:00	0	0	0	0	0	0	60	0	0	0	S		2023-08-27	00:34:00	0	0	0	0	0	0	60	0	0	0	W	1
2023-08-27	00:35:00	108	57	216	248	2	0	0	0	7	53	S		2023-08-27	00:35:00	108	57	216	248	2	0	0	0	7	53	W	1
2023-08-27	00:36:00	0	5	15	16	0	0	0	0	6	54	S		2023-08-27	00:36:00	0	5	15	16	0	0	0	0	6	54	W	1
2023-08-27	00:37:00	0	0	0	0	0	0	0	0	0	60	S		2023-08-27	00:37:00	0	0	0	0	0	0	0	0	0	60	W	1
2023-08-27	00:38:00	31	0	16	35	1	0	0	0	3	57	S		2023-08-27	00:38:00	31	0	16	35	1	0	0	0	3	57	W	1
2023-08-27	00:39:00	232	505	374	670	6	0	0	0	4	56	S		2023-08-27	00:39:00	232	505	374	670	6	0	0	0	4	56	W	1
2023-08-27	00:40:00	0	0	0	0	0	0	0	0	0	60	S		2023-08-27	00:40:00	0	0	0	0	0	0	0	0	0	60	W	1
2023-08-27	00:41:00	0	0	0	0	0	0	0	0	0	60	S		2023-08-27	00:41:00	0	0	0	0	0	0	0	0	0	60	S	3
2023-08-27	00:42:00	0	0	0	0	0	0	0	0	0	60	S		2023-08-27	00:42:00	0	0	0	0	0	0	0	0	0	60	S	3
2023-08-27	00:43:00	0	0	0	0	0	0	60	0	0	0	S		2023-08-27	00:43:00	0	0	0	0	0	0	60	0	0	0	S	3
2023-08-27	00:44:00	0	0	0	0	0	0	60	0	0	0	S		2023-08-27	00:44:00	0	0	0	0	0	0	60	0	0	0	S	3
2023-08-27	00:45:00	0	0	0	0	0	0	60	0	0	0	S		2023-08-27	00:45:00	0	0	0	0	0	0	60	0	0	0	S	3
2023-08-27	00:46:00	0	0	0	0	0	0	60	0	0	0	S		2023-08-27	00:46:00	0	0	0	0	0	0	60	0	0	0	S	3
2023-08-27	00:47:00	0	0	0	0	0	0	60	0	0	0	S		2023-08-27	00:47:00	0	0	0	0	0	0	60	0	0	0	S	3
2023-08-27	00:48:00	0	0	0	0	0	0	60	0	0	0	S		2023-08-27	00:48:00	0	0	0	0	0	0	60	0	0	0	S	3
2023-08-27	00:49:00	0	0	0	0	0	0	60	0	0	0	S		2023-08-27	00:49:00	0	0	0	0	0	0	60	0	0	0	S	3
2023-08-27	00:50:00	0	0	0	0	0	0	60	0	0	0	S		2023-08-27	00:50:00	0	0	0	0	0	0	60	0	0	0	S	3
2023-08-27	00:51:00	0	0	0	0	0	0	60	0	0	0	S		2023-08-27	00:51:00	0	0	0	0	0	0	60	0	0	0	S	3
2023-08-27	00:52:00	0	0	0	0	0	0	60	0	0	0	S		2023-08-27	00:52:00	0	0	0	0	0	0	60	0	0	0	S	3
2023-08-27	00:53:00	0	0	0	0	0	0	60	0	0	0	S		2023-08-27	00:53:00	0	0	0	0	0	0	60	0	0	0	S	3
2023-08-27	00:54:00	0	0	0	0	0	0	0	0	0	60	S		2023-08-27	00:54:00	0	0	0	0	0	0	0	0	0	60	S	3
2023-08-27	00:55:00	0	0	0	0	0	0	0	0	0	60	S		2023-08-27	00:55:00	0	0	0	0	0	0	0	0	0	60	S	3
2023-08-27	00:56:00	0	0	0	0	0	0	0	0	0	60	S		2023-08-27	00:56:00	0	0	0	0	0	0	0	0	0	60	S	3
2023-08-27	00:57:00	0	0	0	0	0	0	0	0	0	60	S		2023-08-27	00:57:00	0	0	0	0	0	0	0	0	0	60	S	3
2023-08-27	00:58:00	0	0	0	0	0	0	0	0	0	60	S		2023-08-27	00:58:00	0	0	0	0	0	0	0	0	0	60	S	3
2023-08-27	00:59:00	0	0	0	0	0	0	0	0	0	60	S		2023-08-27	00:59:00	0	0	0	0	0	0	0	0	0	60	S	3
2023-08-27	01:00:00	0	0	0	0	0	0	60	0	0	0	S		2023-08-27	01:00:00	0	0	0	0	0	0	60	0	0	0	S	3
2023-08-27	01:01:00	0	0	0	0	0	0	60	0	0	0	S		2023-08-27	01:01:00	0	0	0	0	0	0	60	0	0	0	S	3
2023-08-27	01:02:00	0	0	0	0	0	0	60	0	0	0	S		2023-08-27	01:02:00	0	0	0	0	0	0	60	0	0	0	S	3
2023-08-27	01:03:00	0	0	0	0	0	0	60	0	0	0	S		2023-08-27	01:03:00	0	0	0	0	0	0	60	0	0	0	S	3
2023-08-27	01:04:00	0	0	0	0	0	0	60	0	0	0	S		2023-08-27	01:04:00	0	0	0	0	0	0	60	0	0	0	S	3
2023-08-27	01:05:00	475	769	599	1084	4	0	0	60	0	0	W		2023-08-27	01:05:00	475	769	599	1084	4	0	0	60	0	0	S	2
2023-08-27	01:06:00	0	0	0	0	0	0	0	0	60	0	S		2023-08-27	01:06:00	0	0	0	0	0	0	0	0	60	0	S	3
2023-08-27	01:07:00	0	0	0	0	0	0	0	0	60	0	S		2023-08-27	01:07:00	0	0	0	0	0	0	0	0	60	0	S	3
2023-08-27	01:08:00	0	0	0	0	0	0	0	0	60	0	S		2023-08-27	01:08:00	0	0	0	0	0	0	0	0	60	0	S	3
2023-08-27	01:09:00	31	13	0	34	1	0	0	0	60	0	S		2023-08-27	01:09:00	31	13	0	34	1	0	0	0	60	0	S	3
2023-08-27	01:10:00	0	0	0	0	0	0	0	0	60	0	S		2023-08-27	01:10:00	0	0	0	0	0	0	0	0	60	0	S	3
2023-08-27	01:11:00	0	0	0	0	0	0	0	0	60	0	S		2023-08-27	01:11:00	0	0	0	0	0	0	0	0	60	0	S	3
2023-08-27	01:12:00	17	123	55	136	1	0	0	0	59	1	S		2023-08-27	01:12:00	17	123	55	136	1	0	0	0	59	1	S	3
2023-08-27	01:13:00	141	507	140	545	6	0	45	0	2	13	S		2023-08-27	01:13:00	141	507	140	545	6	0	45	0	2	13	S	3
2023-08-27	01:14:00	10	22	3	24	0	0	60	0	0	0	S		2023-08-27	01:14:00	10	22	3	24	0	0	60	0	0	0	S	3
2023-08-27	01:15:00	0	0	0	0	0	0	60	0	0	0	S		2023-08-27	01:15:00	0	0	0	0	0	0	60	0	0	0	S	3
2023-08-27	01:16:00	0	0	0	0	0	0	60	0	0	0	S		2023-08-27	01:16:00	0	0	0	0	0	0	60	0	0	0	S	3
2023-08-27	01:17:00	0	0	0	0	0	0	60	0	0	0	S		2023-08-27	01:17:00	0	0	0	0	0	0	60	0	0	0	S	3
2023-08-27	01:18:00	0	0	0	0	0	0	60	0	0	0	S		2023-08-27	01:18:00	0	0	0	0	0	0	60	0	0	0	S	3
2023-08-27	01:19:00	0	0	0	0	0	0	60	0	0	0	S		2023-08-27	01:19:00	0	0	0	0	0	0	60	0	0	0	S	3
2023-08-27	01:20:00	0	0	0	0	0	0	60	0	0	0	S		2023-08-27	01:20:00	0	0	0	0	0	0	60	0	0	0	S	3
2023-08-27	01:21:00	0	0	0	0	0	0	60	0	0	0	S		2023-08-27	01:21:00	0	0	0	0	0	0	60	0	0	0	S	3
2023-08-27	01:22:00	0	0	0	0	0	0	60	0	0	0	S		2023-08-27	01:22:00	0	0	0	0	0	0	60	0	0	0	S	3
2023-08-27	01:23:00	0	0	0	0	0	0	60	0	0	0	S		2023-08-27	01:23:00	0	0	0	0	0	0	60	0	0	0	S	3
2023-08-27	01:24:00	171	627	182	675	5	0	43	0	0	17	S		2023-08-27	01:24:00	171	627	182	675	5	0	43	0	0	17	W	1
2023-08-27	01:25:00	0	0	0	0	0	0	0	0	0	60	S		2023-08-27	01:25:00	0	0	0	0	0	0	0	0	0	60	W	1
2023-08-27	01:26:00	316	574	317	728	3	0	3	0	0	57	S		2023-08-27	01:26:00	316	574	317	728	3	0	3	0	0	57	W	1
2023-08-27	01:27:00	0	0	0	0	0	0	0	0	0	60	S		2023-08-27	01:27:00	0	0	0	0	0	0	0	0	0	60	W	1
2023-08-27	01:28:00	0	0	0	0	0	0	0	0	0	60	S		2023-08-27	01:28:00	0	0	0	0	0	0	0	0	0	60	W	1
2023-08-27	01:29:00	0	0	0	0	0	0	0	0	0	60	S		2023-08-27	01:29:00	0	0	0	0	0	0	0	0	0	60	W	1
2023-08-27	01:30:00	0	0	0	0	0	0	60	0	0	0	S		2023-08-27	01:30:00	0	0	0	0	0	0	60	0	0	0	S	3
2023-08-27	01:31:00	81	504	157	534	2	0	48	0	0	12	S		2023-08-27	01:31:00	81	504	157	534	2	0	48	0	0	12	S	3
2023-08-27	01:32:00	0	0	0	0	0	0	60	0	0	0	S		2023-08-27	01:32:00	0	0	0	0	0	0	60	0	0	0	S	3
2023-08-27	01:33:00	0	0	0	0	0	0	60	0	0	0	S		2023-08-27	01:33:00	0	0	0	0	0	0	60	0	0	0	S	3
2023-08-27	01:34:00	0	0	0	0	0	0	60	0	0	0	S		2023-08-27	01:34:00	0	0	0	0	0	0	60	0	0	0	S	3
2023-08-27	01:35:00	0	0	0	0	0	0	60	0	0	0	S		2023-08-27	01:35:00	0	0	0	0	0	0	60	0	0	0	S	3
2023-08-27	01:36:00	0	0	0	0	0	0	60	0	0	0	S		2023-08-27	01:36:00	0	0	0	0	0	0	60	0	0	0	S	3
2023-08-27	01:37:00	0	0	0	0	0	0	60	0	0	0	S		2023-08-27	01:37:00	0	0	0	0	0	0	60	0	0	0	S	3
2023-08-27	01:38:00	0	0	0	0	0	0	60	0	0	0	S		2023-08-27	01:38:00	0	0	0	0	0	0	60	0	0	0	S	3
2023-08-27	01:39:00	200	649	470	826	5	0	55	0	0	5	S		2023-08-27	01:39:00	200	649	470	826	5	0	55	0	0	5	S	3
2023-08-27	01:40:00	34	273	133	306	1	0	1	0	0	59	S		2023-08-27	01:40:00	34	273	133	306	1	0	1	0	0	59	S	3
2023-08-27	01:41:00	0	0	0	0	0	0	0	0	0	60	S		2023-08-27	01:41:00	0	0	0	0	0	0	0	0	0	60	S	3
2023-08-27	01:42:00	0	0	0	0	0	0	0	0	0	60	S		2023-08-27	01:42:00	0	0	0	0	0	0	0	0	0	60	S	3
2023-08-27	01:43:00	0	0	0	0	0	0	0	0	0	60	S		2023-08-27	01:43:00	0	0	0	0	0	0	0	0	0	60	S	3
2023-08-27	01:44:00	0	0	0	0	0	0	0	0	0	60	S		2023-08-27	01:44:00	0	0	0	0	0	0	0	0	0	60	S	3
2023-08-27	01:45:00	0	0	0	0	0	0	60	0	0	0	S		2023-08-27	01:45:00	0	0	0	0	0	0	60	0	0	0	S	3
2023-08-27	01:46:00	0	0	0	0	0	0	60	0	0	0	S		2023-08-27	01:46:00	0	0	0	0	0	0	60	0	0	0	S	3
2023-08-27	01:47:00	0	0	0	0	0	0	60	0	0	0	S		2023-08-27	01:47:00	0	0	0	0	0	0	60	0	0	0	S	3
2023-08-27	01:48:00	12	319	5	319	0	0	46	0	0	14	S		2023-08-27	01:48:00	12	319	5	319	0	0	46	0	0	14	S	3
2023-08-27	01:49:00	0	0	0	0	0	0	60	0	0	0	S		2023-08-27	01:49:00	0	0	0	0	0	0	60	0	0	0	S	3
2023-08-27	01:50:00	0	0	0	0	0	0	60	0	0	0	S		2023-08-27	01:50:00	0	0	0	0	0	0	60	0	0	0	S	3
2023-08-27	01:51:00	0	0	0	0	0	0	60	0	0	0	S		2023-08-27	01:51:00	0	0	0	0	0	0	60	0	0	0	S	3
2023-08-27	01:52:00	0	0	0	0	0	0	60	0	0	0	S		2023-08-27	01:52:00	0	0	0	0	0	0	60	0	0	0	S	3
2023-08-27	01:53:00	0	0	0	0	0	0	60	0	0	0	S		2023-08-27	01:53:00	0	0	0	0	0	0	60	0	0	0	S	3
2023-08-27	01:54:00	0	0	0	0	0	0	60	0	0	0	S		2023-08-27	01:54:00	0	0	0	0	0	0	60	0	0	0	S	3
2023-08-27	01:55:00	0	0	0	0	0	0	60	0	0	0	S		2023-08-27	01:55:00	0	0	0	0	0	0	60	0	0	0	S	3
2023-08-27	01:56:00	0	0	0	0	0	0	60	0	0	0	S		2023-08-27	01:56:00	0	0	0	0	0	0	60	0	0	0	S	3
2023-08-27	01:57:00	0	0	0	0	0	0	60	0	0	0	S		2023-08-27	01:57:00	0	0	0	0	0	0	60	0	0	0	S	3
[truncated: 4,625 more rows]
